# Supplementary material for: Gut Dysbiosis Drives Inflammatory Bowel Disease Through the CCL4L2‐VSIR Axis in Glycogen Storage Disease
Source: Adv Sci (Weinh). 2024 Jun 18;11(30):2309471. doi: 10.1002/advs.202309471 (PMC11321658; doi:10.1002/advs.202309471)
Supplement: Supplementary file 2 — Supporting Table 1 [file ADVS-11-2309471-s016.xlsx]

## Sheet: Sheet1
	Table S1. Summary of demographic and clinical characteristics of the 209 subjects with GSD in our epidemiological surveys.
	Genotypes	total	0	Ia	Ib	III	IV	IX	VI
	Number (n, %) to all	209	3 (1.43%)	77 (36.84%)	63 (30.14%)	30 (14.35%)	4 (1.91%)	23 (11.00%)	9 (4.31%)
	Male (n, %)	120 (57.42%)	2 (66.67%)	44 (57.14%)	32 (50.79%)	18 (60.00%)	3 (75.00%)	18 (78.26%)	3 (33.33%)
	Female (n, %)	89 (42.58%)	1 (33.33%)	33 (42.86%)	31 (49.21%)	12 (40.00%)	1 (25.00%)	5 (21.74%)	6 (66.67%)
	Age (year, y)
	0~3	46	1	15	15	8	2	6	2
	3~6	75	2	30	12	15	1	9	3
	7~18	80	0	28	33	7	0	8	4
	>18	8	0	4	3	0	1	0	0
	Age at GSD diagnosis (year, y)
	0~1	82	1	31	38	7	0	3	1
	1~3	97	1	34	16	18	4	18	5
	4~6	15	1	5	3	5	0	0	3
	7~18	14	0	7	5	0	0	2	0
	>18	1	0	0	1	0	0	0	0
	Anthropometry
	BMI (mean ± s.d.)	18.30 ± 3.84	15.90 ± 0.56	19.20 ± 3.80	17.97 ± 3.83	17.58 ± 3.10	16.90 ± 3.00	17.89 ± 4.23	18.05 ± 5.09
	Typical GSD comorbidities (n,%)
	Hypoglycemia	125 (59.81%)	2 (66.67%)	53 (68.83%)	34 (53.97%)	15 (50.00%)	1 (25.00%)	15 (65.22%)	5 (55.56%)
	Hyperlipidemia	48 (22.97%)	2 (66.67%)	19 (24.68%)	15 (23.81%)	4 (13.33%)	1 (25.00%)	4 (17.39%)	3 (33.33%)
	Anemia	40 (19.14%)	1 (33.33%)	17 (22.08%)	13 (20.63%)	3 (10.00%)	1 (25.00%)	4 (17.39%)	1 (11.11%)
	Enlarged kidney	20 (9.57%)	0 (0.00%)	12 (15.58%)	4 (6.35%)	1 (3.33%)	0 (0.00%)	3 (13.04%)	0 (0.00%)
	Hepatomegaly	172 (82.30%)	1 (33.33%)	66 (85.71%)	52 (82.54%)	25 (83.33%)	2 (50.00%)	18 (78.26%)	8 (88.89%)
	Acidosis (lactic acidosis)	48 (22.97%)	1 (33.33%)	20 (25.97%)	17 (26.98%)	5 (16.67%)	1 (25.00%)	3 (13.04%)	1 (11.11%)
	Fatigue and muscle weakness	40 (19.14%)	0 (0.00%)	12 (15.58%)	10 (15.87%)	8 (26.67%)	1 (25.00%)	5 (21.74%)	3 (33.33%)
	Hyperuricemia	54 (25.84%)	0 (0.00%)	21 (27.27%)	22 (34.92%)	4 (13.33%)	0 (0.00%)	4 (17.39%)	3 (33.33%)
	Gastrointestinal symptoms (n,%)
	Anorexia	61 (29.19%)	1 (33.33%)	21 (27.27%)	27 (42.86%)	5 (16.67%)	0 (0.00%)	5 (21.74%)	2 (22.22%)
	Abdominal pain	49 (23.44%)	0 (0.00%)	11 (14.29%)	23 (36.51%)	5 (16.67%)	2 (50.00%)	4 (17.39%)	4 (44.44%)
	Abdominal bloating	59 (28.23%)	0 (0.00%)	15 (19.48%)	24 (38.10%)	6 (20.00%)	1 (25.00%)	5 (21.74%)	3 (33.33%)
	Nausea / vomiting	71 (33.97%)	1 (33.33%)	29 (37.66%)	23 (36.51%)	8 (26.67%)	0 (0.00%)	6 (26.09%)	4 (44.44%)
	Diarrhea	70 (33.49%)	0 (0.00%)	31 (40.26%)	28 (44.44%)	7 (23.33%)	0 (0.00%)	4 (17.39%)	0 (0.00%)
	Mucus / bloody stool	33 (15.79%)	1 (33.33%)	9 (11.69%)	18 (28.57%)	3 (10.00%)	0 (0.00%)	2 (8.70%)	0 (0.00%)
	Constipation	0 (0.00%)	0 (0.00%)	0 (0.00%)	0 (0.00%)	0 (0.00%)	0 (0.00%)	0 (0.00%)	0 (0.00%)
	Any GI problems	147 (70.33%)	1 (33.33%)	59 (76.62%)	49 (77.78%)	16 (53.33%)	2 (50.00%)	13 (56.52%)	7 (77.78%)
	Infection related symptoms (n,%)
	Perianal abscess	33 (15.79%)	1 (33.33%)	8 (10.39%)	17 (26.98%)	3 (10.00%)	1 (25.00%)	2 (8.70%)	1 (11.11%)
	Oral ulcer	69 (33.01%)	1 (33.33%)	16 (20.78%)	44 (69.84%)	5 (16.67%)	0 (0.00%)	3 (13.04%)	0 (0.00%)
	Respiratory tract infection	69 (33.01%)	0 (0.00%)	23 (29.87%)	28 (44.44%)	7 (23.33%)	0 (0.00%)	7 (30.43%)	4 (44.44%)
	Otitis media	19 (9.09%)	0 (0.00%)	4 (5.19%)	10 (15.87%)	4 (13.33%)	0 (0.00%)	0 (0.00%)	1 (11.11%)
	Urinary tract infection	9 (4.31%)	0 (0.00%)	3 (3.90%)	3 (4.76%)	2 (6.67%)	0 (0.00%)	0 (0.00%)	1 (11.11%)
	Gastroenteritis	42 (20.10%)	1 (33.33%)	13 (16.88%)	3 (4.76%)	5 (16.67%)	0 (0.00%)	2 (8.70%)	1 (11.11%)
	Skin infection	24 (11.48%)	0 (0.00%)	4 (5.19%)	14 (22.22%)	2 (6.67%)	0 (0.00%)	2 (8.70%)	2 (22.22%)
	Repeated infection (≥3 times per year or ≥3 organ)	60 (28.71%)	0 (0.00%)	17 (22.08%)	28 (44.44%)	6 (20.00%)	0 (0.00%)	6 (26.09%)	3 (33.33%)
	Incidence of any infection related symptoms	126 (60.29%)	1 (33.33%)	41 (53.25%)	52 (82.54%)	14 (46.67%)	1 (25.00%)	10 (43.48%)	7 (77.78%)
	Uncooked cornstarch (UCCS)
	Any UCCS (n, %)	197 (94.25%)	3 (100.00%)	71 (92.21%)	60 (95.24%)	28 (93.33%)	4 (100.00%)	23 (100.00%)	8 (88.89%)
	Frequncy of UCCS per day (mean ± s.d.)	4.5 ± 1.29	4 ± 0.0	6 ± 0.86	4.50 ± 0.71	3.68 ± 1.06	2.67 ± 1.53	3.05 ± 0.93	3.50 ± 1.19
	Daily UCCS: g/kg/d (mean ± s.d.)	6.76 ± 2.95	5.00 ± 0.62	7.59 ± 2.75	7.92 ± 2.94	5.42 ± 2.15	3.29 ± 2.81	4.20 ± 1.97	5.68 ± 2.96
