# Supplementary material for: Gut Dysbiosis Drives Inflammatory Bowel Disease Through the CCL4L2‐VSIR Axis in Glycogen Storage Disease
Source: Adv Sci (Weinh). 2024 Jun 18;11(30):2309471. doi: 10.1002/advs.202309471 (PMC11321658; doi:10.1002/advs.202309471)
Supplement: Supplementary file 3 — Supporting Table 2 [file ADVS-11-2309471-s004.xlsx]

## Sheet: Sheet1
	Table S2. Metadata of 477 subjects of our gut microbiota cohort.
		groups			individual		Age			anthropometric measurements			current GI problems									current comorbidities																current medical Intervention				diet adjustment
	No.	C-FC-G	GSD subtype	GSD group (NIaIb)	gender	District	age (Y)	Age at sample collection (M)	Age at diagnosed (M)	Height (cm)	Weight (kg)	BMI	Any GI problems	Anorexia	Abdominal pain	Abdominal bloating	Nausea/vomiting	Diarrhea	Mucus/bloody stool	constipation	≥3 GI symptoms	Perianal abscess	oral ulcer	Respiratory tract infection	Otitis media	Urinary tract infection	gastroenteritis	skin infection	Repeated infection ( ≥3 times/year or ≥3 organ)	hypoglycemia	hyperlipidemia	anemia	enlarged kidney	hepatomegaly	acidosis(lactic acidosis)	Fatigue and muscle weakness	hyperuricemia	empagliflozin	G-CSF	antibiotics in 1 month	Gastrointestinal endoscopy	UCCS	normal diet	age start UCCS (M)	times of corn starch/Day	total corn starch (g) /meal	total corn starch (g) /Day	dosage: corn starch/Kg/Day	standard formula
	S071142136	CONTROL	unrelated CONTROL	-	female	Hunan	1	13	-	0.75	9	16	N	N	N	N	N	N	N	N	N	N	N	N	N	N	N	N	N	N	N	N	N	N	N	N	N	N	N	N	N	N	Y	N	N	N	N	N	N
	S063475923	CONTROL	unrelated CONTROL	-	female	Hunan	1	13	-	0.81	11	16.7657	N	N	N	N	N	N	N	N	N	N	N	N	N	N	N	N	N	N	N	N	N	N	N	N	N	N	N	N	N	N	Y	N	N	N	N	N	N
	S015928302	CONTROL	unrelated CONTROL	-	female	Hunan	1	13	-	0.747	8.5	15.2327	N	N	N	N	N	N	N	N	N	N	N	N	N	N	N	N	N	N	N	N	N	N	N	N	N	N	N	N	N	N	Y	N	N	N	N	N	N
	S026764667	CONTROL	unrelated CONTROL	-	female	Hunan	1	13	-	0.8	11	17.1875	N	N	N	N	N	N	N	N	N	N	N	N	N	N	N	N	N	N	N	N	N	N	N	N	N	N	N	N	N	N	Y	N	N	N	N	N	N
	S063733132	CONTROL	unrelated CONTROL	-	male	Hunan	1	13	-	0.88	12	15.4959	N	N	N	N	N	N	N	N	N	N	N	N	N	N	N	N	N	N	N	N	N	N	N	N	N	N	N	N	N	N	Y	N	N	N	N	N	N
	S056987173	CONTROL	unrelated CONTROL	-	female	Hunan	1	14	-	0.76	10	17.313	N	N	N	N	N	N	N	N	N	N	N	N	N	N	N	N	N	N	N	N	N	N	N	N	N	N	N	N	N	N	Y	N	N	N	N	N	N
	S099444333	CONTROL	unrelated CONTROL	-	female	Hunan	1	14	-	na	na	na	N	N	N	N	N	N	N	N	N	N	N	N	N	N	N	N	N	N	N	N	N	N	N	N	N	N	N	N	N	N	Y	N	N	N	N	N	N
	S088215363	CONTROL	unrelated CONTROL	-	male	Hunan	1	15	-	0.82	11	16.3593	N	N	N	N	N	N	N	N	N	N	N	N	N	N	N	N	N	N	N	N	N	N	N	N	N	N	N	N	N	N	Y	N	N	N	N	N	N
	S091518266	CONTROL	unrelated CONTROL	-	female	Hunan	1	15	-	0.8	10.5	16.4062	N	N	N	N	N	N	N	N	N	N	N	N	N	N	N	N	N	N	N	N	N	N	N	N	N	N	N	N	N	N	Y	N	N	N	N	N	N
	S052399823	CONTROL	unrelated CONTROL	-	female	Hunan	1	17	-	0.82	11	16.3593	N	N	N	N	N	N	N	N	N	N	N	N	N	N	N	N	N	N	N	N	N	N	N	N	N	N	N	N	N	N	Y	N	N	N	N	N	N
	S005270467	CONTROL	unrelated CONTROL	-	male	Hunan	1	19	-	0.82	11	16.3593	N	N	N	N	N	N	N	N	N	N	N	N	N	N	N	N	N	N	N	N	N	N	N	N	N	N	N	N	N	N	Y	N	N	N	N	N	N
	S031223958	CONTROL	unrelated CONTROL	-	female	Hunan	1	20	-	0.78	6.5	10.6838	N	N	N	N	N	N	N	N	N	N	N	N	N	N	N	N	N	N	N	N	N	N	N	N	N	N	N	N	N	N	Y	N	N	N	N	N	N
	S039368654	CONTROL	unrelated CONTROL	-	male	Shandong	2	24	-	0.8	13	20.3125	N	N	N	N	N	N	N	N	N	N	N	N	N	N	N	N	N	N	N	N	N	N	N	N	N	N	N	N	N	N	Y	N	N	N	N	N	N
	S000007851	CONTROL	unrelated CONTROL	-	male	Shandong	2	24	-	0.9	11	13.5802	N	N	N	N	N	N	N	N	N	N	N	N	N	N	N	N	N	N	N	N	N	N	N	N	N	N	N	N	N	N	Y	N	N	N	N	N	N
	S083936624	CONTROL	unrelated CONTROL	-	male	Hunan	2	25	-	0.87	11	14.533	N	N	N	N	N	N	N	N	N	N	N	N	N	N	N	N	N	N	N	N	N	N	N	N	N	N	N	N	N	N	Y	N	N	N	N	N	N
	S059315444	CONTROL	unrelated CONTROL	-	male	Hunan	2	25	-	na	na	na	N	N	N	N	N	N	N	N	N	N	N	N	N	N	N	N	N	N	N	N	N	N	N	N	N	N	N	N	N	N	Y	N	N	N	N	N	N
	S040423418	CONTROL	unrelated CONTROL	-	female	Hunan	2	27	-	0.9	19	23.4568	N	N	N	N	N	N	N	N	N	N	N	N	N	N	N	N	N	N	N	N	N	N	N	N	N	N	N	N	N	N	Y	N	N	N	N	N	N
	S097025688	CONTROL	unrelated CONTROL	-	female	Hunan	2	31	-	0.95	12	13.2964	N	N	N	N	N	N	N	N	N	N	N	N	N	N	N	N	N	N	N	N	N	N	N	N	N	N	N	N	N	N	Y	N	N	N	N	N	N
	S005559234	CONTROL	unrelated CONTROL	-	female	Hunan	2	31	-	0.95	13	14.4044	Y	N	Y	N	N	N	N	N	Y	N	N	N	N	N	N	N	N	N	N	N	N	N	N	N	N	N	N	N	N	N	Y	N	N	N	N	N	N
	S015138149	CONTROL	unrelated CONTROL	-	male	Hunan	2	32	-	0.91	13	15.6986	N	N	N	N	N	N	N	N	N	N	N	N	N	N	N	N	N	N	N	N	N	N	N	N	N	N	N	N	N	N	Y	N	N	N	N	N	N
	S037130629	CONTROL	unrelated CONTROL	-	female	Hunan	2	32	-	0.925	11	12.8561	N	N	N	N	N	N	N	N	N	N	N	N	N	N	N	N	N	N	N	N	N	N	N	N	N	N	N	N	N	N	Y	N	N	N	N	N	N
	S029414609	CONTROL	unrelated CONTROL	-	male	Hunan	2	32	-	0.97	15	15.9422	N	N	N	N	N	N	N	N	N	N	N	N	N	N	N	N	N	N	N	N	N	N	N	N	N	N	N	N	N	N	Y	N	N	N	N	N	N
	S074728881	CONTROL	unrelated CONTROL	-	male	Hunan	2	33	-	0.95	10	11.0803	N	N	N	N	N	N	N	N	N	N	N	N	N	N	N	N	N	N	N	N	N	N	N	N	N	N	N	N	N	N	Y	N	N	N	N	N	N
	S011221885	CONTROL	unrelated CONTROL	-	female	Hunan	2	33	-	0.95	15	16.6205	N	N	N	N	N	N	N	N	N	N	N	N	N	N	N	N	N	N	N	N	N	N	N	N	N	N	N	N	N	N	Y	N	N	N	N	N	N
	S005083436	CONTROL	unrelated CONTROL	-	male	Hunan	2	33	-	0.95	13	14.4044	N	N	N	N	N	N	N	N	N	N	N	N	N	N	N	N	N	N	N	N	N	N	N	N	N	N	N	N	N	N	Y	N	N	N	N	N	N
	S084188681	CONTROL	unrelated CONTROL	-	female	Hunan	2	33	-	0.88	11.5	14.8502	N	N	N	N	N	N	N	N	N	N	N	N	N	N	N	N	N	N	N	N	N	N	N	N	N	N	N	N	N	N	Y	N	N	N	N	N	N
	S070491067	CONTROL	unrelated CONTROL	-	male	Hunan	2	34	-	0.97	15	15.9422	N	N	N	N	N	N	N	N	N	N	N	N	N	N	N	N	N	N	N	N	N	N	N	N	N	N	N	N	N	N	Y	N	N	N	N	N	N
	S006367103	CONTROL	unrelated CONTROL	-	female	Hunan	2	34	-	0.93	12.5	14.4525	N	N	N	N	N	N	N	N	N	N	N	N	N	N	N	N	N	N	N	N	N	N	N	N	N	N	N	N	N	N	Y	N	N	N	N	N	N
	S051714892	CONTROL	unrelated CONTROL	-	male	Hunan	2	35	-	0.95	14	15.5125	N	N	N	N	N	N	N	N	N	N	N	N	N	N	N	N	N	N	N	N	N	N	N	N	N	N	N	N	N	N	Y	N	N	N	N	N	N
	S046751169	CONTROL	unrelated CONTROL	-	male	Hunan	3	36	-	0.93	14	16.1868	N	N	N	N	N	N	N	N	N	N	N	N	N	N	N	N	N	N	N	N	N	N	N	N	N	N	N	N	N	N	Y	N	N	N	N	N	N
	S000452570	CONTROL	unrelated CONTROL	-	male	Shandong	3	36	-	1.1	20	16.5289	N	N	N	N	N	N	N	N	N	N	N	N	N	N	N	N	N	N	N	N	N	N	N	N	N	N	N	N	N	N	Y	N	N	N	N	N	N
	S001231849	CONTROL	unrelated CONTROL	-	male	Shandong	3	36	-	1.1	18	14.876	N	N	N	N	N	N	N	N	N	N	N	N	N	N	N	N	N	N	N	N	N	N	N	N	N	N	N	N	N	N	Y	N	N	N	N	N	N
	S001344873	CONTROL	unrelated CONTROL	-	male	Shandong	3	36	-	0.96	15	16.276	N	N	N	N	N	N	N	N	N	N	N	N	N	N	N	N	N	N	N	N	N	N	N	N	N	N	N	N	N	N	Y	N	N	N	N	N	N
	S001628770	CONTROL	unrelated CONTROL	-	female	Shandong	3	36	-	0.9	12	14.8148	N	N	N	N	N	N	N	N	N	N	N	N	N	N	N	N	N	N	N	N	N	N	N	N	N	N	N	N	N	N	Y	N	N	N	N	N	N
	S002731376	CONTROL	unrelated CONTROL	-	female	Shandong	3	36	-	0.93	12	13.8744	N	N	N	N	N	N	N	N	N	N	N	N	N	N	N	N	N	N	N	N	N	N	N	N	N	N	N	N	N	N	Y	N	N	N	N	N	N
	S004085703	CONTROL	unrelated CONTROL	-	male	Shandong	3	36	-	0.8	13	20.3125	N	N	N	N	N	N	N	N	N	N	N	N	N	N	N	N	N	N	N	N	N	N	N	N	N	N	N	N	N	N	Y	N	N	N	N	N	N
	S004250130	CONTROL	unrelated CONTROL	-	female	Shandong	3	36	-	0.97	27	28.6959	N	N	N	N	N	N	N	N	N	N	N	N	N	N	N	N	N	N	N	N	N	N	N	N	N	N	N	N	N	N	Y	N	N	N	N	N	N
	S005191113	CONTROL	unrelated CONTROL	-	female	Shandong	3	36	-	0.99	17	17.3452	N	N	N	N	N	N	N	N	N	N	N	N	N	N	N	N	N	N	N	N	N	N	N	N	N	N	N	N	N	N	Y	N	N	N	N	N	N
	S005417616	CONTROL	unrelated CONTROL	-	female	Shandong	3	36	-	0.95	13	14.4044	N	N	N	N	N	N	N	N	N	N	N	N	N	N	N	N	N	N	N	N	N	N	N	N	N	N	N	N	N	N	Y	N	N	N	N	N	N
	S005824684	CONTROL	unrelated CONTROL	-	female	Shandong	3	36	-	0.96	13	14.1059	N	N	N	N	N	N	N	N	N	N	N	N	N	N	N	N	N	N	N	N	N	N	N	N	N	N	N	N	N	N	Y	N	N	N	N	N	N
	S006125453	CONTROL	unrelated CONTROL	-	male	Shandong	3	36	-	0.98	14	14.5773	N	N	N	N	N	N	N	N	N	N	N	N	N	N	N	N	N	N	N	N	N	N	N	N	N	N	N	N	N	N	Y	N	N	N	N	N	N
	S009265038	CONTROL	unrelated CONTROL	-	female	Shandong	3	36	-	1.02	17	16.3399	N	N	N	N	N	N	N	N	N	N	N	N	N	N	N	N	N	N	N	N	N	N	N	N	N	N	N	N	N	N	Y	N	N	N	N	N	N
	S010037907	CONTROL	unrelated CONTROL	-	female	Shandong	3	36	-	0.94	16	18.1077	N	N	N	N	N	N	N	N	N	N	N	N	N	N	N	N	N	N	N	N	N	N	N	N	N	N	N	N	N	N	Y	N	N	N	N	N	N
	S010307349	CONTROL	unrelated CONTROL	-	female	Shandong	3	36	-	0.97	14.7	15.6233	N	N	N	N	N	N	N	N	N	N	N	N	N	N	N	N	N	N	N	N	N	N	N	N	N	N	N	N	N	N	Y	N	N	N	N	N	N
	S010931157	CONTROL	unrelated CONTROL	-	male	Shandong	3	36	-	1	17	17	N	N	N	N	N	N	N	N	N	N	N	N	N	N	N	N	N	N	N	N	N	N	N	N	N	N	N	N	N	N	Y	N	N	N	N	N	N
	S012081909	CONTROL	unrelated CONTROL	-	female	Shandong	3	36	-	0.95	14	15.5125	N	N	N	N	N	N	N	N	N	N	N	N	N	N	N	N	N	N	N	N	N	N	N	N	N	N	N	N	N	N	Y	N	N	N	N	N	N
	S012901672	CONTROL	unrelated CONTROL	-	female	Shandong	3	36	-	0.98	16	16.6597	N	N	N	N	N	N	N	N	N	N	N	N	N	N	N	N	N	N	N	N	N	N	N	N	N	N	N	N	N	N	Y	N	N	N	N	N	N
	S013058478	CONTROL	unrelated CONTROL	-	female	Shandong	3	36	-	1	14	14	N	N	N	N	N	N	N	N	N	N	N	N	N	N	N	N	N	N	N	N	N	N	N	N	N	N	N	N	N	N	Y	N	N	N	N	N	N
	S013562522	CONTROL	unrelated CONTROL	-	female	Shandong	3	36	-	0.93	12	13.8744	N	N	N	N	N	N	N	N	N	N	N	N	N	N	N	N	N	N	N	N	N	N	N	N	N	N	N	N	N	N	Y	N	N	N	N	N	N
	S016495477	CONTROL	unrelated CONTROL	-	female	Shandong	3	36	-	0.6	13	36.1111	N	N	N	N	N	N	N	N	N	N	N	N	N	N	N	N	N	N	N	N	N	N	N	N	N	N	N	N	N	N	Y	N	N	N	N	N	N
	S017624024	CONTROL	unrelated CONTROL	-	female	Shandong	3	36	-	1	15	15	N	N	N	N	N	N	N	N	N	N	N	N	N	N	N	N	N	N	N	N	N	N	N	N	N	N	N	N	N	N	Y	N	N	N	N	N	N
	S042299860	CONTROL	unrelated CONTROL	-	female	Hunan	3	37	-	0.95	15	16.6205	N	N	N	N	N	N	N	N	N	N	N	N	N	N	N	N	N	N	N	N	N	N	N	N	N	N	N	N	N	N	Y	N	N	N	N	N	N
	S066924215	CONTROL	unrelated CONTROL	-	female	Hunan	3	37	-	1	18	18	Y	N	N	N	N	N	N	Y	Y	N	N	N	N	N	N	N	N	N	N	N	N	N	N	N	N	N	N	N	N	N	Y	N	N	N	N	N	N
	S066857064	CONTROL	unrelated CONTROL	-	male	Hunan	3	38	-	0.97	14	14.8794	Y	N	N	N	N	N	N	Y	Y	N	N	N	N	N	N	N	N	N	N	N	N	N	N	N	N	N	N	N	N	N	Y	N	N	N	N	N	N
	S093222599	CONTROL	unrelated CONTROL	-	male	Hunan	3	38	-	1.03	37	34.876	N	N	N	N	N	N	N	N	N	N	N	N	N	N	N	N	N	N	N	N	N	N	N	N	N	N	N	N	N	N	Y	N	N	N	N	N	N
	S092477162	CONTROL	unrelated CONTROL	-	male	Hunan	3	39	-	0.97	15	15.9422	Y	N	N	N	N	N	N	Y	Y	N	N	N	N	N	N	N	N	N	N	N	N	N	N	N	N	N	N	N	N	N	Y	N	N	N	N	N	N
	S009620142	CONTROL	unrelated CONTROL	-	male	Hunan	3	39	-	0.95	16	17.7285	N	N	N	N	N	N	N	N	N	N	N	N	N	N	N	N	N	N	N	N	N	N	N	N	N	N	N	N	N	N	Y	N	N	N	N	N	N
	S072077651	CONTROL	unrelated CONTROL	-	male	Hunan	3	40	-	0.96	16.1	17.4696	N	N	N	N	N	N	N	N	N	N	N	N	N	N	N	N	N	N	N	N	N	N	N	N	N	N	N	N	N	N	Y	N	N	N	N	N	N
	S095038589	CONTROL	unrelated CONTROL	-	female	Hunan	3	40	-	0.87	11.7	15.4578	Y	N	N	Y	N	Y	N	Y	Y	N	N	N	N	N	N	N	N	N	N	N	N	N	N	N	N	N	N	N	N	N	Y	N	N	N	N	N	N
	S067772489	CONTROL	unrelated CONTROL	-	female	Hunan	3	41	-	1.1	16	13.2231	N	N	N	N	N	N	N	N	N	N	N	N	N	N	N	N	N	N	N	N	N	N	N	N	N	N	N	N	N	N	Y	N	N	N	N	N	N
	S075436975	CONTROL	unrelated CONTROL	-	female	Hunan	3	42	-	1.03	17	16.0241	N	N	N	N	N	N	N	N	N	N	N	N	N	N	N	N	N	N	N	N	N	N	N	N	N	N	N	N	N	N	Y	N	N	N	N	N	N
	S096969205	CONTROL	unrelated CONTROL	-	male	Hunan	3	43	-	0.98	16.5	17.1803	Y	N	N	N	N	N	N	Y	Y	N	N	N	N	N	N	N	N	N	N	N	N	N	N	N	N	N	N	N	N	N	Y	N	N	N	N	N	N
	S043303867	CONTROL	unrelated CONTROL	-	male	Hunan	3	43	-	1	15	15	N	N	N	N	N	N	N	N	N	N	N	N	N	N	N	N	N	N	N	N	N	N	N	N	N	N	N	N	N	N	Y	N	N	N	N	N	N
	S056743265	CONTROL	unrelated CONTROL	-	male	Hunan	3	44	-	1	17	17	N	N	N	N	N	N	N	N	N	N	N	N	N	N	N	N	N	N	N	N	N	N	N	N	N	N	N	N	N	N	Y	N	N	N	N	N	N
	S065534612	CONTROL	unrelated CONTROL	-	male	Hunan	3	44	-	1.052	17.5	15.8127	Y	N	N	N	N	Y	N	Y	Y	N	N	N	N	N	N	N	N	N	N	N	N	N	N	N	N	N	N	N	N	N	Y	N	N	N	N	N	N
	S091943702	CONTROL	unrelated CONTROL	-	male	Hunan	3	45	-	1.01	18	17.6453	N	N	N	N	N	N	N	N	N	N	N	N	N	N	N	N	N	N	N	N	N	N	N	N	N	N	N	N	N	N	Y	N	N	N	N	N	N
	S099684885	CONTROL	unrelated CONTROL	-	female	Hunan	3	45	-	0.95	13	14.4044	N	N	N	N	N	N	N	N	N	N	N	N	N	N	N	N	N	N	N	N	N	N	N	N	N	N	N	N	N	N	Y	N	N	N	N	N	N
	S012021917	CONTROL	unrelated CONTROL	-	male	Hunan	3	46	-	1.04	15	13.8683	N	N	N	N	N	N	N	N	N	N	N	N	N	N	N	N	N	N	N	N	N	N	N	N	N	N	N	N	N	N	Y	N	N	N	N	N	N
	S017671666	CONTROL	unrelated CONTROL	-	female	Shandong	4	48	-	1	16	16	N	N	N	N	N	N	N	N	N	N	N	N	N	N	N	N	N	N	N	N	N	N	N	N	N	N	N	N	N	N	Y	N	N	N	N	N	N
	S018480763	CONTROL	unrelated CONTROL	-	female	Shandong	4	48	-	1.01	15	14.7044	N	N	N	N	N	N	N	N	N	N	N	N	N	N	N	N	N	N	N	N	N	N	N	N	N	N	N	N	N	N	Y	N	N	N	N	N	N
	S022447716	CONTROL	unrelated CONTROL	-	male	Shandong	4	48	-	0.96	14	15.191	N	N	N	N	N	N	N	N	N	N	N	N	N	N	N	N	N	N	N	N	N	N	N	N	N	N	N	N	N	N	Y	N	N	N	N	N	N
	S022900379	CONTROL	unrelated CONTROL	-	male	Shandong	4	48	-	1.06	16.2	14.4179	N	N	N	N	N	N	N	N	N	N	N	N	N	N	N	N	N	N	N	N	N	N	N	N	N	N	N	N	N	N	Y	N	N	N	N	N	N
	S024594209	CONTROL	unrelated CONTROL	-	male	Shandong	4	48	-	1	15	15	N	N	N	N	N	N	N	N	N	N	N	N	N	N	N	N	N	N	N	N	N	N	N	N	N	N	N	N	N	N	Y	N	N	N	N	N	N
	S024739634	CONTROL	unrelated CONTROL	-	male	Shandong	4	48	-	1.1	20	16.5289	N	N	N	N	N	N	N	N	N	N	N	N	N	N	N	N	N	N	N	N	N	N	N	N	N	N	N	N	N	N	Y	N	N	N	N	N	N
	S026197713	CONTROL	unrelated CONTROL	-	male	Shandong	4	48	-	1.1	20	16.5289	N	N	N	N	N	N	N	N	N	N	N	N	N	N	N	N	N	N	N	N	N	N	N	N	N	N	N	N	N	N	Y	N	N	N	N	N	N
	S026682152	CONTROL	unrelated CONTROL	-	male	Shandong	4	48	-	1.06	17	15.1299	N	N	N	N	N	N	N	N	N	N	N	N	N	N	N	N	N	N	N	N	N	N	N	N	N	N	N	N	N	N	Y	N	N	N	N	N	N
	S027326670	CONTROL	unrelated CONTROL	-	male	Shandong	4	48	-	1.15	20	15.1229	N	N	N	N	N	N	N	N	N	N	N	N	N	N	N	N	N	N	N	N	N	N	N	N	N	N	N	N	N	N	Y	N	N	N	N	N	N
	S027602768	CONTROL	unrelated CONTROL	-	female	Shandong	4	48	-	1.05	20	18.1406	N	N	N	N	N	N	N	N	N	N	N	N	N	N	N	N	N	N	N	N	N	N	N	N	N	N	N	N	N	N	Y	N	N	N	N	N	N
	S028225569	CONTROL	unrelated CONTROL	-	male	Shandong	4	48	-	1.05	17.5	15.873	N	N	N	N	N	N	N	N	N	N	N	N	N	N	N	N	N	N	N	N	N	N	N	N	N	N	N	N	N	N	Y	N	N	N	N	N	N
	S028787260	CONTROL	unrelated CONTROL	-	male	Shandong	4	48	-	1.06	18	16.0199	N	N	N	N	N	N	N	N	N	N	N	N	N	N	N	N	N	N	N	N	N	N	N	N	N	N	N	N	N	N	Y	N	N	N	N	N	N
	S029150595	CONTROL	unrelated CONTROL	-	male	Shandong	4	48	-	0.98	13.8	14.369	N	N	N	N	N	N	N	N	N	N	N	N	N	N	N	N	N	N	N	N	N	N	N	N	N	N	N	N	N	N	Y	N	N	N	N	N	N
	S029720780	CONTROL	unrelated CONTROL	-	female	Shandong	4	48	-	1.05	16	14.5125	N	N	N	N	N	N	N	N	N	N	N	N	N	N	N	N	N	N	N	N	N	N	N	N	N	N	N	N	N	N	Y	N	N	N	N	N	N
	S029884891	CONTROL	unrelated CONTROL	-	female	Shandong	4	48	-	1.05	16.5	14.966	N	N	N	N	N	N	N	N	N	N	N	N	N	N	N	N	N	N	N	N	N	N	N	N	N	N	N	N	N	N	Y	N	N	N	N	N	N
	S030133411	CONTROL	unrelated CONTROL	-	female	Shandong	4	48	-	1.2	40	27.7778	N	N	N	N	N	N	N	N	N	N	N	N	N	N	N	N	N	N	N	N	N	N	N	N	N	N	N	N	N	N	Y	N	N	N	N	N	N
	S030948449	CONTROL	unrelated CONTROL	-	male	Shandong	4	48	-	1.1	18	14.876	N	N	N	N	N	N	N	N	N	N	N	N	N	N	N	N	N	N	N	N	N	N	N	N	N	N	N	N	N	N	Y	N	N	N	N	N	N
	S031583820	CONTROL	unrelated CONTROL	-	male	Shandong	4	48	-	0.95	15	16.6205	N	N	N	N	N	N	N	N	N	N	N	N	N	N	N	N	N	N	N	N	N	N	N	N	N	N	N	N	N	N	Y	N	N	N	N	N	N
	S031588687	CONTROL	unrelated CONTROL	-	male	Shandong	4	48	-	1.05	15	13.6054	N	N	N	N	N	N	N	N	N	N	N	N	N	N	N	N	N	N	N	N	N	N	N	N	N	N	N	N	N	N	Y	N	N	N	N	N	N
	S032062664	CONTROL	unrelated CONTROL	-	female	Shandong	4	48	-	1.05	15.5	14.059	N	N	N	N	N	N	N	N	N	N	N	N	N	N	N	N	N	N	N	N	N	N	N	N	N	N	N	N	N	N	Y	N	N	N	N	N	N
	S032586833	CONTROL	unrelated CONTROL	-	male	Shandong	4	48	-	1	17	17	N	N	N	N	N	N	N	N	N	N	N	N	N	N	N	N	N	N	N	N	N	N	N	N	N	N	N	N	N	N	Y	N	N	N	N	N	N
	S032664382	CONTROL	unrelated CONTROL	-	female	Shandong	4	48	-	0.96	15	16.276	N	N	N	N	N	N	N	N	N	N	N	N	N	N	N	N	N	N	N	N	N	N	N	N	N	N	N	N	N	N	Y	N	N	N	N	N	N
	S032955783	CONTROL	unrelated CONTROL	-	male	Shandong	4	48	-	1.05	16.5	14.966	N	N	N	N	N	N	N	N	N	N	N	N	N	N	N	N	N	N	N	N	N	N	N	N	N	N	N	N	N	N	Y	N	N	N	N	N	N
	S033592853	CONTROL	unrelated CONTROL	-	female	Shandong	4	48	-	1.09	18	15.1502	N	N	N	N	N	N	N	N	N	N	N	N	N	N	N	N	N	N	N	N	N	N	N	N	N	N	N	N	N	N	Y	N	N	N	N	N	N
	S034086282	CONTROL	unrelated CONTROL	-	female	Shandong	4	48	-	1.09	18	15.1502	N	N	N	N	N	N	N	N	N	N	N	N	N	N	N	N	N	N	N	N	N	N	N	N	N	N	N	N	N	N	Y	N	N	N	N	N	N
	S035403475	CONTROL	unrelated CONTROL	-	female	Shandong	4	48	-	1.02	15	14.4175	N	N	N	N	N	N	N	N	N	N	N	N	N	N	N	N	N	N	N	N	N	N	N	N	N	N	N	N	N	N	Y	N	N	N	N	N	N
	S035873344	CONTROL	unrelated CONTROL	-	male	Shandong	4	48	-	1.09	17.1	14.3927	N	N	N	N	N	N	N	N	N	N	N	N	N	N	N	N	N	N	N	N	N	N	N	N	N	N	N	N	N	N	Y	N	N	N	N	N	N
	S036312933	CONTROL	unrelated CONTROL	-	male	Shandong	4	48	-	1.09	17.1	14.3927	N	N	N	N	N	N	N	N	N	N	N	N	N	N	N	N	N	N	N	N	N	N	N	N	N	N	N	N	N	N	Y	N	N	N	N	N	N
	S036873342	CONTROL	unrelated CONTROL	-	female	Shandong	4	48	-	0.98	15	15.6185	N	N	N	N	N	N	N	N	N	N	N	N	N	N	N	N	N	N	N	N	N	N	N	N	N	N	N	N	N	N	Y	N	N	N	N	N	N
	S039295121	CONTROL	unrelated CONTROL	-	female	Shandong	4	48	-	1.02	15	14.4175	N	N	N	N	N	N	N	N	N	N	N	N	N	N	N	N	N	N	N	N	N	N	N	N	N	N	N	N	N	N	Y	N	N	N	N	N	N
	S039763889	CONTROL	unrelated CONTROL	-	female	Shandong	4	48	-	0.96	14	15.191	N	N	N	N	N	N	N	N	N	N	N	N	N	N	N	N	N	N	N	N	N	N	N	N	N	N	N	N	N	N	Y	N	N	N	N	N	N
	S040899109	CONTROL	unrelated CONTROL	-	male	Shandong	4	48	-	1.08	16.5	14.1461	N	N	N	N	N	N	N	N	N	N	N	N	N	N	N	N	N	N	N	N	N	N	N	N	N	N	N	N	N	N	Y	N	N	N	N	N	N
	S042730777	CONTROL	unrelated CONTROL	-	male	Shandong	4	48	-	0.95	14.5	16.0665	N	N	N	N	N	N	N	N	N	N	N	N	N	N	N	N	N	N	N	N	N	N	N	N	N	N	N	N	N	N	Y	N	N	N	N	N	N
	S043182293	CONTROL	unrelated CONTROL	-	male	Shandong	4	48	-	0.98	16	16.6597	N	N	N	N	N	N	N	N	N	N	N	N	N	N	N	N	N	N	N	N	N	N	N	N	N	N	N	N	N	N	Y	N	N	N	N	N	N
	S043256447	CONTROL	unrelated CONTROL	-	male	Shandong	4	48	-	1.1	14	11.5702	N	N	N	N	N	N	N	N	N	N	N	N	N	N	N	N	N	N	N	N	N	N	N	N	N	N	N	N	N	N	Y	N	N	N	N	N	N
	S043359477	CONTROL	unrelated CONTROL	-	male	Shandong	4	48	-	1.05	15.5	14.059	N	N	N	N	N	N	N	N	N	N	N	N	N	N	N	N	N	N	N	N	N	N	N	N	N	N	N	N	N	N	Y	N	N	N	N	N	N
	S043636285	CONTROL	unrelated CONTROL	-	female	Shandong	4	48	-	1.1	21	17.3554	N	N	N	N	N	N	N	N	N	N	N	N	N	N	N	N	N	N	N	N	N	N	N	N	N	N	N	N	N	N	Y	N	N	N	N	N	N
	S043728755	CONTROL	unrelated CONTROL	-	male	Shandong	4	48	-	1	17.5	17.5	N	N	N	N	N	N	N	N	N	N	N	N	N	N	N	N	N	N	N	N	N	N	N	N	N	N	N	N	N	N	Y	N	N	N	N	N	N
	S043906159	CONTROL	unrelated CONTROL	-	male	Shandong	4	48	-	1.06	16	14.2399	N	N	N	N	N	N	N	N	N	N	N	N	N	N	N	N	N	N	N	N	N	N	N	N	N	N	N	N	N	N	Y	N	N	N	N	N	N
	S045606714	CONTROL	unrelated CONTROL	-	female	Shandong	4	48	-	1.3	18	10.6509	N	N	N	N	N	N	N	N	N	N	N	N	N	N	N	N	N	N	N	N	N	N	N	N	N	N	N	N	N	N	Y	N	N	N	N	N	N
	S045628828	CONTROL	unrelated CONTROL	-	female	Shandong	4	48	-	1.1	40	33.0579	N	N	N	N	N	N	N	N	N	N	N	N	N	N	N	N	N	N	N	N	N	N	N	N	N	N	N	N	N	N	Y	N	N	N	N	N	N
	S047283352	CONTROL	unrelated CONTROL	-	male	Shandong	5	60	-	1.15	27.8	21.0208	N	N	N	N	N	N	N	N	N	N	N	N	N	N	N	N	N	N	N	N	N	N	N	N	N	N	N	N	N	N	Y	N	N	N	N	N	N
	S047836952	CONTROL	unrelated CONTROL	-	male	Shandong	5	60	-	1.14	19	14.6199	N	N	N	N	N	N	N	N	N	N	N	N	N	N	N	N	N	N	N	N	N	N	N	N	N	N	N	N	N	N	Y	N	N	N	N	N	N
	S048268099	CONTROL	unrelated CONTROL	-	male	Shandong	5	60	-	1.08	22	18.8615	N	N	N	N	N	N	N	N	N	N	N	N	N	N	N	N	N	N	N	N	N	N	N	N	N	N	N	N	N	N	Y	N	N	N	N	N	N
	S049854405	CONTROL	unrelated CONTROL	-	male	Shandong	5	60	-	1.1	50	41.3223	N	N	N	N	N	N	N	N	N	N	N	N	N	N	N	N	N	N	N	N	N	N	N	N	N	N	N	N	N	N	Y	N	N	N	N	N	N
	S052158108	CONTROL	unrelated CONTROL	-	male	Shandong	5	60	-	1	22	22	N	N	N	N	N	N	N	N	N	N	N	N	N	N	N	N	N	N	N	N	N	N	N	N	N	N	N	N	N	N	Y	N	N	N	N	N	N
	S053114036	CONTROL	unrelated CONTROL	-	male	Shandong	5	60	-	1.1	22	18.1818	N	N	N	N	N	N	N	N	N	N	N	N	N	N	N	N	N	N	N	N	N	N	N	N	N	N	N	N	N	N	Y	N	N	N	N	N	N
	S053340760	CONTROL	unrelated CONTROL	-	male	Shandong	5	60	-	1.3	38	22.4852	N	N	N	N	N	N	N	N	N	N	N	N	N	N	N	N	N	N	N	N	N	N	N	N	N	N	N	N	N	N	Y	N	N	N	N	N	N
	S054184374	CONTROL	unrelated CONTROL	-	male	Shandong	5	60	-	1.3	38	22.4852	N	N	N	N	N	N	N	N	N	N	N	N	N	N	N	N	N	N	N	N	N	N	N	N	N	N	N	N	N	N	Y	N	N	N	N	N	N
	S054679398	CONTROL	unrelated CONTROL	-	female	Shandong	5	60	-	1.15	28	21.172	N	N	N	N	N	N	N	N	N	N	N	N	N	N	N	N	N	N	N	N	N	N	N	N	N	N	N	N	N	N	Y	N	N	N	N	N	N
	S055652956	CONTROL	unrelated CONTROL	-	female	Shandong	5	60	-	1.15	18.2	13.7618	N	N	N	N	N	N	N	N	N	N	N	N	N	N	N	N	N	N	N	N	N	N	N	N	N	N	N	N	N	N	Y	N	N	N	N	N	N
	S056289671	CONTROL	unrelated CONTROL	-	female	Shandong	5	60	-	1.15	16	12.0983	N	N	N	N	N	N	N	N	N	N	N	N	N	N	N	N	N	N	N	N	N	N	N	N	N	N	N	N	N	N	Y	N	N	N	N	N	N
	S059820919	CONTROL	unrelated CONTROL	-	male	Shandong	5	60	-	1.2	22	15.2778	N	N	N	N	N	N	N	N	N	N	N	N	N	N	N	N	N	N	N	N	N	N	N	N	N	N	N	N	N	N	Y	N	N	N	N	N	N
	S059827650	CONTROL	unrelated CONTROL	-	female	Shandong	5	60	-	1.15	20	15.1229	N	N	N	N	N	N	N	N	N	N	N	N	N	N	N	N	N	N	N	N	N	N	N	N	N	N	N	N	N	N	Y	N	N	N	N	N	N
	S061052283	CONTROL	unrelated CONTROL	-	male	Shandong	5	60	-	1.2	24	16.6667	N	N	N	N	N	N	N	N	N	N	N	N	N	N	N	N	N	N	N	N	N	N	N	N	N	N	N	N	N	N	Y	N	N	N	N	N	N
	S061706957	CONTROL	unrelated CONTROL	-	male	Shandong	5	60	-	1.12	28.65	22.8396	N	N	N	N	N	N	N	N	N	N	N	N	N	N	N	N	N	N	N	N	N	N	N	N	N	N	N	N	N	N	Y	N	N	N	N	N	N
	S061884570	CONTROL	unrelated CONTROL	-	male	Shandong	5	60	-	1.05	17	15.4195	N	N	N	N	N	N	N	N	N	N	N	N	N	N	N	N	N	N	N	N	N	N	N	N	N	N	N	N	N	N	Y	N	N	N	N	N	N
	S065497219	CONTROL	unrelated CONTROL	-	male	Shandong	5	60	-	0.95	20	22.1607	N	N	N	N	N	N	N	N	N	N	N	N	N	N	N	N	N	N	N	N	N	N	N	N	N	N	N	N	N	N	Y	N	N	N	N	N	N
	S065946572	CONTROL	unrelated CONTROL	-	female	Shandong	5	60	-	1.13	17	13.3135	N	N	N	N	N	N	N	N	N	N	N	N	N	N	N	N	N	N	N	N	N	N	N	N	N	N	N	N	N	N	Y	N	N	N	N	N	N
	S066169262	CONTROL	unrelated CONTROL	-	male	Shandong	5	60	-	1.03	15.5	14.6102	N	N	N	N	N	N	N	N	N	N	N	N	N	N	N	N	N	N	N	N	N	N	N	N	N	N	N	N	N	N	Y	N	N	N	N	N	N
	S069252157	CONTROL	unrelated CONTROL	-	female	Shandong	5	60	-	1.15	17.88	13.5198	N	N	N	N	N	N	N	N	N	N	N	N	N	N	N	N	N	N	N	N	N	N	N	N	N	N	N	N	N	N	Y	N	N	N	N	N	N
	S070090048	CONTROL	unrelated CONTROL	-	female	Shandong	5	60	-	1.18	32	22.9819	N	N	N	N	N	N	N	N	N	N	N	N	N	N	N	N	N	N	N	N	N	N	N	N	N	N	N	N	N	N	Y	N	N	N	N	N	N
	S070611626	CONTROL	unrelated CONTROL	-	female	Shandong	5	60	-	1.18	32	22.9819	N	N	N	N	N	N	N	N	N	N	N	N	N	N	N	N	N	N	N	N	N	N	N	N	N	N	N	N	N	N	Y	N	N	N	N	N	N
	S071257358	CONTROL	unrelated CONTROL	-	male	Shandong	5	60	-	1.25	26	16.64	N	N	N	N	N	N	N	N	N	N	N	N	N	N	N	N	N	N	N	N	N	N	N	N	N	N	N	N	N	N	Y	N	N	N	N	N	N
	S072477447	CONTROL	unrelated CONTROL	-	female	Shandong	5	60	-	1.1	17	14.0496	N	N	N	N	N	N	N	N	N	N	N	N	N	N	N	N	N	N	N	N	N	N	N	N	N	N	N	N	N	N	Y	N	N	N	N	N	N
	S072664051	CONTROL	unrelated CONTROL	-	female	Shandong	5	60	-	1.02	15.3	14.7059	N	N	N	N	N	N	N	N	N	N	N	N	N	N	N	N	N	N	N	N	N	N	N	N	N	N	N	N	N	N	Y	N	N	N	N	N	N
	S075897466	CONTROL	unrelated CONTROL	-	female	Shandong	5	60	-	1.17	21.5	15.706	N	N	N	N	N	N	N	N	N	N	N	N	N	N	N	N	N	N	N	N	N	N	N	N	N	N	N	N	N	N	Y	N	N	N	N	N	N
	S076274952	CONTROL	unrelated CONTROL	-	male	Shandong	5	60	-	1.28	42	25.6348	N	N	N	N	N	N	N	N	N	N	N	N	N	N	N	N	N	N	N	N	N	N	N	N	N	N	N	N	N	N	Y	N	N	N	N	N	N
	S076302754	CONTROL	unrelated CONTROL	-	female	Shandong	5	60	-	1.2	20	13.8889	N	N	N	N	N	N	N	N	N	N	N	N	N	N	N	N	N	N	N	N	N	N	N	N	N	N	N	N	N	N	Y	N	N	N	N	N	N
	S076613034	CONTROL	unrelated CONTROL	-	male	Shandong	5	60	-	1.13	24	18.7955	N	N	N	N	N	N	N	N	N	N	N	N	N	N	N	N	N	N	N	N	N	N	N	N	N	N	N	N	N	N	Y	N	N	N	N	N	N
	S076635662	CONTROL	unrelated CONTROL	-	female	Shandong	5	60	-	1.13	16	12.5303	N	N	N	N	N	N	N	N	N	N	N	N	N	N	N	N	N	N	N	N	N	N	N	N	N	N	N	N	N	N	Y	N	N	N	N	N	N
	S076968799	CONTROL	unrelated CONTROL	-	male	Shandong	5	60	-	1.08	17.5	15.0034	N	N	N	N	N	N	N	N	N	N	N	N	N	N	N	N	N	N	N	N	N	N	N	N	N	N	N	N	N	N	Y	N	N	N	N	N	N
	S077033528	CONTROL	unrelated CONTROL	-	male	Shandong	5	60	-	1.05	16	14.5125	N	N	N	N	N	N	N	N	N	N	N	N	N	N	N	N	N	N	N	N	N	N	N	N	N	N	N	N	N	N	Y	N	N	N	N	N	N
	S077938288	CONTROL	unrelated CONTROL	-	female	Shandong	6	72	-	1.15	18	13.6106	N	N	N	N	N	N	N	N	N	N	N	N	N	N	N	N	N	N	N	N	N	N	N	N	N	N	N	N	N	N	Y	N	N	N	N	N	N
	S078425567	CONTROL	unrelated CONTROL	-	female	Shandong	6	72	-	1.1	20	16.5289	N	N	N	N	N	N	N	N	N	N	N	N	N	N	N	N	N	N	N	N	N	N	N	N	N	N	N	N	N	N	Y	N	N	N	N	N	N
	S079230787	CONTROL	unrelated CONTROL	-	female	Shandong	6	72	-	1.14	16.5	12.6962	N	N	N	N	N	N	N	N	N	N	N	N	N	N	N	N	N	N	N	N	N	N	N	N	N	N	N	N	N	N	Y	N	N	N	N	N	N
	S079407091	CONTROL	unrelated CONTROL	-	female	Shandong	6	72	-	1.14	33	25.3924	N	N	N	N	N	N	N	N	N	N	N	N	N	N	N	N	N	N	N	N	N	N	N	N	N	N	N	N	N	N	Y	N	N	N	N	N	N
	S079420985	CONTROL	unrelated CONTROL	-	male	Shandong	6	72	-	1.24	26.5	17.2347	N	N	N	N	N	N	N	N	N	N	N	N	N	N	N	N	N	N	N	N	N	N	N	N	N	N	N	N	N	N	Y	N	N	N	N	N	N
	S080857813	CONTROL	unrelated CONTROL	-	male	Shandong	6	72	-	1.23	26.5	17.516	N	N	N	N	N	N	N	N	N	N	N	N	N	N	N	N	N	N	N	N	N	N	N	N	N	N	N	N	N	N	Y	N	N	N	N	N	N
	S082212305	CONTROL	unrelated CONTROL	-	female	Shandong	6	72	-	1.23	23	15.2026	N	N	N	N	N	N	N	N	N	N	N	N	N	N	N	N	N	N	N	N	N	N	N	N	N	N	N	N	N	N	Y	N	N	N	N	N	N
	S083197219	CONTROL	unrelated CONTROL	-	female	Shandong	6	72	-	1.23	23	15.2026	N	N	N	N	N	N	N	N	N	N	N	N	N	N	N	N	N	N	N	N	N	N	N	N	N	N	N	N	N	N	Y	N	N	N	N	N	N
	S083663428	CONTROL	unrelated CONTROL	-	female	Shandong	6	72	-	1.1	14.5	11.9835	N	N	N	N	N	N	N	N	N	N	N	N	N	N	N	N	N	N	N	N	N	N	N	N	N	N	N	N	N	N	Y	N	N	N	N	N	N
	S084518237	CONTROL	unrelated CONTROL	-	female	Shandong	6	72	-	1.15	20	15.1229	N	N	N	N	N	N	N	N	N	N	N	N	N	N	N	N	N	N	N	N	N	N	N	N	N	N	N	N	N	N	Y	N	N	N	N	N	N
	S087564282	CONTROL	unrelated CONTROL	-	male	Shandong	6	72	-	1.25	29	18.56	N	N	N	N	N	N	N	N	N	N	N	N	N	N	N	N	N	N	N	N	N	N	N	N	N	N	N	N	N	N	Y	N	N	N	N	N	N
	S087628431	CONTROL	unrelated CONTROL	-	male	Shandong	6	72	-	1.15	18.5	13.9887	N	N	N	N	N	N	N	N	N	N	N	N	N	N	N	N	N	N	N	N	N	N	N	N	N	N	N	N	N	N	Y	N	N	N	N	N	N
	S088030484	CONTROL	unrelated CONTROL	-	male	Shandong	6	72	-	1.15	37	27.9773	N	N	N	N	N	N	N	N	N	N	N	N	N	N	N	N	N	N	N	N	N	N	N	N	N	N	N	N	N	N	Y	N	N	N	N	N	N
	S088741009	CONTROL	unrelated CONTROL	-	female	Shandong	6	72	-	1.1	16.3	13.4711	N	N	N	N	N	N	N	N	N	N	N	N	N	N	N	N	N	N	N	N	N	N	N	N	N	N	N	N	N	N	Y	N	N	N	N	N	N
	S089000548	CONTROL	unrelated CONTROL	-	male	Shandong	6	72	-	0.012	23	159722	N	N	N	N	N	N	N	N	N	N	N	N	N	N	N	N	N	N	N	N	N	N	N	N	N	N	N	N	N	N	Y	N	N	N	N	N	N
	S089057230	CONTROL	unrelated CONTROL	-	male	Shandong	6	72	-	1.1	20	16.5289	N	N	N	N	N	N	N	N	N	N	N	N	N	N	N	N	N	N	N	N	N	N	N	N	N	N	N	N	N	N	Y	N	N	N	N	N	N
	S089097371	CONTROL	unrelated CONTROL	-	female	Shandong	6	72	-	1.17	21	15.3408	N	N	N	N	N	N	N	N	N	N	N	N	N	N	N	N	N	N	N	N	N	N	N	N	N	N	N	N	N	N	Y	N	N	N	N	N	N
	S089403449	CONTROL	unrelated CONTROL	-	female	Shandong	6	72	-	1.18	31	22.2637	N	N	N	N	N	N	N	N	N	N	N	N	N	N	N	N	N	N	N	N	N	N	N	N	N	N	N	N	N	N	Y	N	N	N	N	N	N
	S091839526	CONTROL	unrelated CONTROL	-	female	Shandong	6	72	-	1.08	16	13.7174	N	N	N	N	N	N	N	N	N	N	N	N	N	N	N	N	N	N	N	N	N	N	N	N	N	N	N	N	N	N	Y	N	N	N	N	N	N
	S092486704	CONTROL	unrelated CONTROL	-	male	Shandong	6	72	-	1.09	19	15.9919	N	N	N	N	N	N	N	N	N	N	N	N	N	N	N	N	N	N	N	N	N	N	N	N	N	N	N	N	N	N	Y	N	N	N	N	N	N
	S093426708	CONTROL	unrelated CONTROL	-	male	Shandong	6	72	-	1.17	30	21.9154	N	N	N	N	N	N	N	N	N	N	N	N	N	N	N	N	N	N	N	N	N	N	N	N	N	N	N	N	N	N	Y	N	N	N	N	N	N
	S093539044	CONTROL	unrelated CONTROL	-	female	Shandong	6	72	-	1.06	19	16.9099	N	N	N	N	N	N	N	N	N	N	N	N	N	N	N	N	N	N	N	N	N	N	N	N	N	N	N	N	N	N	Y	N	N	N	N	N	N
	S094187392	CONTROL	unrelated CONTROL	-	male	Shandong	6	72	-	1.15	19.8	14.9716	N	N	N	N	N	N	N	N	N	N	N	N	N	N	N	N	N	N	N	N	N	N	N	N	N	N	N	N	N	N	Y	N	N	N	N	N	N
	S097286719	CONTROL	unrelated CONTROL	-	male	Shandong	6	72	-	1.15	25	18.9036	N	N	N	N	N	N	N	N	N	N	N	N	N	N	N	N	N	N	N	N	N	N	N	N	N	N	N	N	N	N	Y	N	N	N	N	N	N
	S097864511	CONTROL	unrelated CONTROL	-	female	Shandong	7	84	-	1.3	30	17.7515	N	N	N	N	N	N	N	N	N	N	N	N	N	N	N	N	N	N	N	N	N	N	N	N	N	N	N	N	N	N	Y	N	N	N	N	N	N
	S007144171	CONTROL	unrelated CONTROL	-	male	Zhejiang	7	84	-	1.1	17.5	14.4628	N	N	N	N	N	N	N	N	N	N	N	N	N	N	N	N	N	N	N	N	N	N	N	N	N	N	N	N	N	N	Y	N	N	N	N	N	N
	S047917943	CONTROL	unrelated CONTROL	-	male	Zhejiang	7	84	-	1.21	26	17.7583	N	N	N	N	N	N	N	N	N	N	N	N	N	N	N	N	N	N	N	N	N	N	N	N	N	N	N	N	N	N	Y	N	N	N	N	N	N
	S249489161	CONTROL	unrelated CONTROL	-	male	Jiangsu	7	84	-	1.2	24	16.6667	N	N	N	N	N	N	N	N	N	N	N	N	N	N	N	N	N	N	N	N	N	N	N	N	N	N	N	N	N	N	Y	N	N	N	N	N	N
	S201876698	CONTROL	unrelated CONTROL	-	female	Jiangsu	7	84	-	1.2	19	13.1944	N	N	N	N	N	N	N	N	N	N	N	N	N	N	N	N	N	N	N	N	N	N	N	N	N	N	N	N	N	N	Y	N	N	N	N	N	N
	S212136229	CONTROL	unrelated CONTROL	-	male	Jiangsu	7	84	-	1.32	24	13.7741	N	N	N	N	N	N	N	N	N	N	N	N	N	N	N	N	N	N	N	N	N	N	N	N	N	N	N	N	N	N	Y	N	N	N	N	N	N
	S054620617	CONTROL	unrelated CONTROL	-	male	Beijing	7	84	-	1.3	21	12.426	N	N	N	N	N	N	N	N	N	N	N	N	N	N	N	N	N	N	N	N	N	N	N	N	N	N	N	N	N	N	Y	N	N	N	N	N	N
	S530297173	CONTROL	unrelated CONTROL	-	male	Zhejiang	7	84	-	1.2	26	18.0556	N	N	N	N	N	N	N	N	N	N	N	N	N	N	N	N	N	N	N	N	N	N	N	N	N	N	N	N	N	N	Y	N	N	N	N	N	N
	S565300838	CONTROL	unrelated CONTROL	-	male	Zhejiang	7	84	-	1.2	26	18.0556	N	N	N	N	N	N	N	N	N	N	N	N	N	N	N	N	N	N	N	N	N	N	N	N	N	N	N	N	N	N	Y	N	N	N	N	N	N
	S581754280	CONTROL	unrelated CONTROL	-	female	Zhejiang	7	84	-	1.3	23	13.6095	N	N	N	N	N	N	N	N	N	N	N	N	N	N	N	N	N	N	N	N	N	N	N	N	N	N	N	N	N	N	Y	N	N	N	N	N	N
	S553525999	CONTROL	unrelated CONTROL	-	male	Zhejiang	7	84	-	1.19	21	14.8295	N	N	N	N	N	N	N	N	N	N	N	N	N	N	N	N	N	N	N	N	N	N	N	N	N	N	N	N	N	N	Y	N	N	N	N	N	N
	S058789080	CONTROL	unrelated CONTROL	-	male	Zhejiang	8	96	-	1.33	30.5	17.2424	N	N	N	N	N	N	N	N	N	N	N	N	N	N	N	N	N	N	N	N	N	N	N	N	N	N	N	N	N	N	Y	N	N	N	N	N	N
	S093026027	CONTROL	unrelated CONTROL	-	male	Zhejiang	8	96	-	1.3	35	20.7101	N	N	N	N	N	N	N	N	N	N	N	N	N	N	N	N	N	N	N	N	N	N	N	N	N	N	N	N	N	N	Y	N	N	N	N	N	N
	S091834085	CONTROL	unrelated CONTROL	-	male	Zhejiang	8	96	-	1.3	40	23.6686	N	N	N	N	N	N	N	N	N	N	N	N	N	N	N	N	N	N	N	N	N	N	N	N	N	N	N	N	N	N	Y	N	N	N	N	N	N
	S016134021	CONTROL	unrelated CONTROL	-	female	Zhejiang	8	96	-	1.2	22	15.2778	N	N	N	N	N	N	N	N	N	N	N	N	N	N	N	N	N	N	N	N	N	N	N	N	N	N	N	N	N	N	Y	N	N	N	N	N	N
	S021863587	CONTROL	unrelated CONTROL	-	male	Beijing	8	96	-	1.22	34	22.8433	N	N	N	N	N	N	N	N	N	N	N	N	N	N	N	N	N	N	N	N	N	N	N	N	N	N	N	N	N	N	Y	N	N	N	N	N	N
	S002110420	CONTROL	unrelated CONTROL	-	male	Beijing	8	96	-	1.3	35	20.7101	N	N	N	N	N	N	N	N	N	N	N	N	N	N	N	N	N	N	N	N	N	N	N	N	N	N	N	N	N	N	Y	N	N	N	N	N	N
	S572120777	CONTROL	unrelated CONTROL	-	male	Beijing	8	96	-	1.35	38	20.8505	N	N	N	N	N	N	N	N	N	N	N	N	N	N	N	N	N	N	N	N	N	N	N	N	N	N	N	N	N	N	Y	N	N	N	N	N	N
	S004909727	CONTROL	unrelated CONTROL	-	male	Zhejiang	9	108	-	1.3	20	11.8343	N	N	N	N	N	N	N	N	N	N	N	N	N	N	N	N	N	N	N	N	N	N	N	N	N	N	N	N	N	N	Y	N	N	N	N	N	N
	S057112429	CONTROL	unrelated CONTROL	-	female	Zhejiang	9	108	-	1.4	28	14.2857	N	N	N	N	N	N	N	N	N	N	N	N	N	N	N	N	N	N	N	N	N	N	N	N	N	N	N	N	N	N	Y	N	N	N	N	N	N
	S041401557	CONTROL	unrelated CONTROL	-	female	Zhejiang	9	108	-	1.2	22	15.2778	N	N	N	N	N	N	N	N	N	N	N	N	N	N	N	N	N	N	N	N	N	N	N	N	N	N	N	N	N	N	Y	N	N	N	N	N	N
	S570529330	CONTROL	unrelated CONTROL	-	male	Henan	9	108	-	1.3	25	14.7929	N	N	N	N	N	N	N	N	N	N	N	N	N	N	N	N	N	N	N	N	N	N	N	N	N	N	N	N	N	N	Y	N	N	N	N	N	N
	S566186484	CONTROL	unrelated CONTROL	-	female	Henan	9	108	-	1.3	25	14.7929	N	N	N	N	N	N	N	N	N	N	N	N	N	N	N	N	N	N	N	N	N	N	N	N	N	N	N	N	N	N	Y	N	N	N	N	N	N
	S557483378	CONTROL	unrelated CONTROL	-	female	Henan	9	108	-	1.58	32	12.8185	N	N	N	N	N	N	N	N	N	N	N	N	N	N	N	N	N	N	N	N	N	N	N	N	N	N	N	N	N	N	Y	N	N	N	N	N	N
	S098889310	CONTROL	unrelated CONTROL	-	male	Shanghai	9	108	-	1.33	29	16.3944	N	N	N	N	N	N	N	N	N	N	N	N	N	N	N	N	N	N	N	N	N	N	N	N	N	N	N	N	N	N	Y	N	N	N	N	N	N
	S014255450	CONTROL	family control	-	male	Zhejiang	4	54	-	1.15	20	15.1229	Y	N	N	N	N	N	N	Y	Y	N	N	N	N	N	N	N	N	N	N	N	N	N	N	N	N	N	N	N	N	N	Y	N	N	N	N	N	N
	S062057761	CONTROL	family control	-	female	Zhejiang	42	504	-	1.58	49.5	19.8286	N	N	N	N	N	N	N	N	N	N	N	N	N	N	N	N	N	N	N	N	N	N	N	N	N	N	N	N	N	N	Y	N	N	N	N	N	N
	S054409211	CONTROL	family control	-	male	Heilongjiang	43	516	-	1.68	80	28.3447	N	N	N	N	N	N	N	N	N	N	N	N	N	N	N	N	N	N	N	N	N	N	N	N	N	N	N	N	N	N	Y	N	N	N	N	N	N
	S084444552	CONTROL	family control	-	male	Chongqing	4	53	-	1.05	16	14.5125	N	N	N	N	N	N	N	N	N	N	N	N	N	N	N	N	N	N	N	N	N	N	N	N	N	N	N	N	N	N	Y	N	N	N	N	N	N
	S088584372	CONTROL	family control	-	male	Heilongjiang	33	396	-	1.68	64	22.6757	N	N	N	N	N	N	N	N	N	N	N	N	N	N	N	N	N	N	N	N	N	N	N	N	N	N	N	N	N	N	Y	N	N	N	N	N	N
	S013424652	CONTROL	family control	-	female	Sichuan	25	300	-	1.53	51	21.7865	N	N	N	N	N	N	N	N	N	N	N	N	N	N	N	N	N	N	N	N	N	N	N	N	N	N	N	N	N	N	Y	N	N	N	N	N	N
	S018479565	CONTROL	family control	-	female	Sichuan	39	468	-	1.57	54	21.9076	N	N	N	N	N	N	N	N	N	N	N	N	N	N	N	N	N	N	N	N	N	N	N	N	N	N	N	N	N	N	Y	N	N	N	N	N	N
	S056724151	CONTROL	family control	-	female	Hebei	10	129	-	1.52	50	21.6413	N	N	N	N	N	N	N	N	N	N	N	N	N	N	N	N	N	N	N	N	N	N	N	N	N	N	N	N	N	N	Y	N	N	N	N	N	N
	S057751188	CONTROL	family control	-	female	Hebei	42	504	-	1.65	60	22.0386	N	N	N	N	N	N	N	N	N	N	N	N	N	N	N	N	N	N	N	N	N	N	N	N	N	N	N	N	N	N	Y	N	N	N	N	N	N
	S015751763	CONTROL	family control	-	female	Zhejiang	36	432	-	1.63	57	21.4536	N	N	N	N	N	N	N	N	N	N	N	N	N	N	N	N	N	N	N	N	N	N	N	N	N	N	N	N	N	N	Y	N	N	N	N	N	N
	S075697192	CONTROL	family control	-	female	Fujian	32	384	-	1.71	52	17.7832	N	N	N	N	N	N	N	N	N	N	N	N	N	N	N	N	N	N	N	N	N	N	N	N	N	N	N	N	N	N	Y	N	N	N	N	N	N
	S010573013	CONTROL	family control	-	female	Hunan	1	14	-	0.76	9	15.5817	N	N	N	N	N	N	N	N	N	N	N	N	N	N	N	N	N	N	N	N	N	N	N	N	N	N	N	N	N	N	Y	N	N	N	N	N	N
	S074108100	CONTROL	family control	-	male	Guangdong	5	65	-	1.1	25	20.6612	N	N	N	N	N	N	N	N	N	N	N	N	N	N	N	N	N	N	N	N	N	N	N	N	N	N	N	N	N	N	Y	N	N	N	N	N	N
	S085052254	CONTROL	family control	-	female	Guangxi	33	396	-	1.59	52	20.5688	N	N	N	N	N	N	N	N	N	N	N	N	N	N	N	N	N	N	N	N	N	N	N	N	N	N	N	N	N	N	Y	N	N	N	N	N	N
	S050328541	CONTROL	family control	-	male	Fujian	37	444	-	1.74	67	22.1297	N	N	N	N	N	N	N	N	N	N	N	N	N	N	N	N	N	N	N	N	N	N	N	N	N	N	N	N	N	N	Y	N	N	N	N	N	N
	S045144941	CONTROL	family control	-	male	Jiangxi	32	384	-	1.72	68	22.9854	N	N	N	N	N	N	N	N	N	N	N	N	N	N	N	N	N	N	N	N	N	N	N	N	N	N	N	N	N		Y	N	N	N	N	N	N
	S009407652	CONTROL	family control	-	female	Shandong	2	24	-	0.88	12	15.4959	N	N	N	N	N	N	N	N	N	N	N	N	N	N	N	N	N	N	N	N	N	N	N	N	N	N	N	N	N	N	Y	N	N	N	N	N	N
	S088972705	CONTROL	family control	-	female	Hunan	38	456	-	1.63	64	24.0882	N	N	N	N	N	N	N	N	N	N	N	N	N	N	N	N	N	N	N	N	N	N	N	N	N	N	N	N	N	N	Y	N	N	N	N	N	N
	S037951513	CONTROL	family control	-	female	Jiangsu	7	84	-	1.4	36	18.3673	N	N	N	N	N	N	N	N	N	N	N	N	N	N	N	N	N	N	N	N	N	N	N	N	N	N	N	N	N	N	Y	N	N	N	N	N	N
	S067851709	CONTROL	family control	-	male	Guangdong	36	432	-	1.72	73	24.6755	Y	N	N	N	N	Y	Y	Y	Y	N	N	N	N	N	N	N	N	N	N	N	N	N	N	N	N	N	N	N	N	N	Y	N	N	N	N	N	N
	S065011365	CONTROL	family control	-	male	Hubei	31	372	-	1.75	80	26.1224	N	N	N	N	N	N	N	N	N	N	N	N	N	N	N	N	N	N	N	N	N	N	N	N	N	N	N	N	N	N	Y	N	N	N	N	N	N
	S084415406	CONTROL	family control	-	female	Liaoning	39	468	-	1.68	65	23.03	N	N	N	N	N	N	N	N	N	N	N	N	N	N	N	N	N	N	N	N	N	N	N	N	N	N	N	N	N	N	Y	N	N	N	N	N	N
	S072621300	CONTROL	family control	-	female	Hunan	27	324	-	1.63	56	21.0772	N	N	N	N	N	N	N	N	N	N	N	N	N	N	N	N	N	N	N	N	N	N	N	N	N	N	N	N	N	N	Y	N	N	N	N	N	N
	S067494457	CONTROL	family control	-	male	Guangdong	46	552	-	1.68	55	19.487	N	N	N	N	N	N	N	N	N	N	N	N	N	N	N	N	N	N	N	N	N	N	N	N	N	N	N	N	N	N	Y	N	N	N	N	N	N
	S018512656	CONTROL	family control	-	female	Guangdong	8	102	-	1.31	30	17.4815	Y	N	Y	N	N	N	N	Y	Y	N	N	N	N	N	N	N	N	N	N	N	N	N	N	N	N	N	N	N	N	N	Y	N	N	N	N	N	N
	S091181843	CONTROL	family control	-	female	Guangdong	39	468	-	1.56	53	21.7784	N	N	N	N	N	N	N	N	N	N	N	N	N	N	N	N	N	N	N	N	N	N	N	N	N	N	N	N	N	N	Y	N	N	N	N	N	N
	S014497145	CONTROL	family control	-	female	Hunan	39	468	-	1.6	62	24.2188	N	N	N	N	N	N	N	N	N	N	N	N	N	N	N	N	N	N	N	N	N	N	N	N	N	N	N	N	N	N	Y	N	N	N	N	N	N
	S055439372	CONTROL	family control	-	male	Jiangxi	9	112	-	1.29	21.5	12.9199	Y	N	Y	N	N	Y	N	Y	Y	N	N	N	N	N	N	N	N	N	N	N	N	N	N	N	N	N	N	N	N	N	Y	N	N	N	N	N	N
	S068947110	CONTROL	family control	-	male	Jiangsu	32	384	-	1.75	70	22.8571	N	N	N	N	N	N	N	N	N	N	N	N	N	N	N	N	N	N	N	N	N	N	N	N	N	N	N	N	N	N	Y	N	N	N	N	N	N
	S094056845	CONTROL	family control	-	male	Guangdong	4	53	-	1.05	17	15.4195	N	N	N	N	N	N	N	N	N	N	N	N	N	N	N	N	N	N	N	N	N	N	N	N	N	N	N	N	N	N	Y	N	N	N	N	N	N
	S075143747	CONTROL	family control	-	female	Shandong	27	324	-	1.57	44	17.8506	N	N	N	N	N	N	N	N	N	N	N	N	N	N	N	N	N	N	N	N	N	N	N	N	N	N	N	N	N	N	Y	N	N	N	N	N	N
	S096256379	CONTROL	family control	-	female	Zhejiang	47	564	-	1.62	55	20.9572	N	N	N	N	N	N	N	N	N	N	N	N	N	N	N	N	N	N	N	N	N	N	N	N	N	N	N	N	N	N	Y	N	N	N	N	N	N
	S062983132	CONTROL	family control	-	male	Guizhou	3	42	-	0.98	15	15.6185	N	N	N	N	N	N	N	N	N	N	N	N	N	N	N	N	N	N	N	N	N	N	N	N	N	N	N	N	N	N	Y	N	N	N	N	N	N
	S083627787	CONTROL	family control	-	female	Guangdong	8	96	-	1.13	22	17.2292	Y	N	Y	Y	N	Y	N	N	Y	N	N	N	N	N	N	N	N	N	N	N	N	N	N	N	N	N	N	N	N	N	Y	N	N	N	N	N	N
	S084827099	CONTROL	family control	-	male	Hunan	6	72	-	1.17	22	16.0713	Y	N	N	N	N	Y	N	N	Y	N	N	N	N	N	N	N	N	N	N	N	N	N	N	N	N	N	N	N	N	N	Y	N	N	N	N	N	N
	S012070167	CONTROL	family control	-	female	Jiangsu	25	300	-	1.58	54	21.6311	N	N	N	N	N	N	N	N	N	N	N	N	N	N	N	N	N	N	N	N	N	N	N	N	N	N	N	N	N	N	Y	N	N	N	N	N	N
	S028681703	CONTROL	family control	-	female	Guizhou	2	26	-	0.87	11	14.533	N	N	N	N	N	N	N	N	N	N	N	N	N	N	N	N	N	N	N	N	N	N	N	N	N	N	N	N	N	N	Y	N	N	N	N	N	N
	S028152164	CONTROL	family control	-	female	Hunan	4	56	-	1.05	15.5	14.059	Y	N	N	Y	N	N	N	Y	Y	N	N	N	N	N	N	N	N	N	N	N	N	N	N	N	N	N	N	N	N	N	Y	N	N	N	N	N	N
	S047789590	CONTROL	family control	-	male	Heilongjiang	32	384	-	183	85	0.00253815	Y	N	Y	N	N	Y	N	N	Y	N	N	N	N	N	N	N	N	N	N	N	N	N	N	N	N	N	N	N	N	N	Y	N	N	N	N	N	N
	S033169263	CONTROL	family control	-	female	Fujian	4	48	-	1	14	14	N	N	N	N	N	N	N	N	N	N	N	N	N	N	N	N	N	N	N	N	N	N	N	N	N	N	N	N	N	N	Y	N	N	N	N	N	N
	S094576461	CONTROL	family control	-	female	Shandong	35	420	-	1.58	80	32.0461	N	N	N	N	N	N	N	N	N	N	N	N	N	N	N	N	N	N	N	N	N	N	N	N	N	N	N	N	N	N	Y	N	N	N	N	N	N
	S045515469	CONTROL	family control	-	female	Zhejiang	9	108	-	1.3	30	17.7515	N	N	N	N	N	N	N	N	N	N	N	N	N	N	N	N	N	N	N	N	N	N	N	N	N	N	N	N	N	N	Y	N	N	N	N	N	N
	S045506877	CONTROL	family control	-	female	Hubei	40	480	-	1.65	65	23.8751	N	N	N	N	N	N	N	N	N	N	N	N	N	N	N	N	N	N	N	N	N	N	N	N	N	N	N	N	N	N	Y	N	N	N	N	N	N
	S079416852	CONTROL	family control	-	female	Liaoning	31	372	-	1.58	51	20.4294	N	N	N	N	N	N	N	N	N	N	N	N	N	N	N	N	N	N	N	N	N	N	N	N	N	N	N	N	N	N	Y	N	N	N	N	N	N
	S018314622	CONTROL	family control	-	female	Guangdong	3	43	-	0.93	14	16.1868	N	N	N	N	N	N	N	N	N	N	N	N	N	N	N	N	N	N	N	N	N	N	N	N	N	N	N	N	N	N	Y	N	N	N	N	N	N
	S033907272	CONTROL	family control	-	female	Henan	28	336	-	1.6	65	25.3906	N	N	N	N	N	N	N	N	N	N	N	N	N	N	N	N	N	N	N	N	N	N	N	N	N	N	N	N	N	N	Y	N	N	N	N	N	N
	S098396610	CONTROL	family control	-	female	Hunan	31	372	-	1.63	47.8	17.9909	N	N	N	N	N	N	N	N	N	N	N	N	N	N	N	N	N	N	N	N	N	N	N	N	N	N	N	N	N	N	Y	N	N	N	N	N	N
	S018480307	CONTROL	family control	-	female	Guangdong	8	96	-	1.3	23.5	13.9053	N	N	N	N	N	N	N	N	N	N	N	N	N	N	N	N	N	N	N	N	N	N	N	N	N	N	N	N	N	N	Y	N	N	N	N	N	N
	S071717077	CONTROL	family control	-	male	Henan	11	132	-	1.56	52	21.3675	N	N	N	N	N	N	N	N	N	N	N	N	N	N	N	N	N	N	N	N	N	N	N	N	N	N	N	N	N	N	Y	N	N	N	N	N	N
	S078595514	CONTROL	family control	-	male	Henan	8	96	-	1.32	22	12.6263	Y	N	N	N	N	Y	N	N	Y	N	N	N	N	N	N	N	N	N	N	N	N	N	N	N	N	N	N	N	N	N	Y	N	N	N	N	N	N
	S060973008	CONTROL	family control	-	female	Zhejiang	32	384	-	1.6	47	18.3594	N	N	N	N	N	N	N	N	N	N	N	N	N	N	N	N	N	N	N	N	N	N	N	N	N	N	N	N	N	N	Y	N	N	N	N	N	N
	S029422089	CONTROL	family control	-	female	Guangdong	4	48	-	1.03	16	15.0815	N	N	N	N	N	N	N	N	N	N	N	N	N	N	N	N	N	N	N	N	N	N	N	N	N	N	N	N	N	N	Y	N	N	N	N	N	N
	S070601364	CONTROL	family control	-	male	Heilongjiang	8	96	-	1.28	29	17.7002	N	N	N	N	N	N	N	N	N	N	N	N	N	N	N	N	N	N	N	N	N	N	N	N	N	N	N	N	N	N	Y	N	N	N	N	N	N
	S009568885	CONTROL	family control	-	female	Guangdong	17	204	-	1.6	45	17.5781	N	N	N	N	N	N	N	N	N	N	N	N	N	N	N	N	N	N	N	N	N	N	N	N	N	N	N	N	N	N	Y	N	N	N	N	N	N
	S051001231	CONTROL	family control	-	female	Guangdong	31	372	-	1.5	40	17.7778	N	N	N	N	N	N	N	N	N	N	N	N	N	N	N	N	N	N	N	N	N	N	N	N	N	N	N	N	N	N	Y	N	N	N	N	N	N
	S089947197	CONTROL	family control	-	female	Guangdong	34	408	-	1.53	47	20.0777	N	N	N	N	N	N	N	N	N	N	N	N	N	N	N	N	N	N	N	N	N	N	N	N	N	N	N	N	N	N	Y	N	N	N	N	N	N
	S098879319	CONTROL	family control	-	female	Guizhou	37	444	-	1.6	52	20.3125	N	N	N	N	N	N	N	N	N	N	N	N	N	N	N	N	N	N	N	N	N	N	N	N	N	N	N	N	N	N	Y	N	N	N	N	N	N
	S043676611	CONTROL	family control	-	female	Shandong	3	36	-	0.98	14	14.5773	N	N	N	N	N	N	N	N	N	N	N	N	N	N	N	N	N	N	N	N	N	N	N	N	N	N	N	N	N	N	Y	N	N	N	N	N	N
	S005403678	CONTROL	family control	-	female	Guangxi	32	384	-	1.55	52	21.6441	N	N	N	N	N	N	N	N	N	N	N	N	N	N	N	N	N	N	N	N	N	N	N	N	N	N	N	N	N	N	Y	N	N	N	N	N	N
	S074093835	CONTROL	family control	-	female	Hebei	32	384	-	1.68	52	18.424	N	N	N	N	N	N	N	N	N	N	N	N	N	N	N	N	N	N	N	N	N	N	N	N	N	N	N	N	N	N	Y	N	N	N	N	N	N
	S057962081	CONTROL	family control	-	female	Heilongjiang	4	48	-	1.06	19.6	17.4439	N	N	N	N	N	N	N	N	N	N	N	N	N	N	N	N	N	N	N	N	N	N	N	N	N	N	N	N	N	N	Y	N	N	N	N	N	N
	S027811628	CONTROL	family control	-	female	Guangdong	32	384	-	1.56	50	20.5457	N	N	N	N	N	N	N	N	N	N	N	N	N	N	N	N	N	N	N	N	N	N	N	N	N	N	N	N	N	N	Y	N	N	N	N	N	N
	S030359408	CONTROL	family control	-	female	Guangdong	28	336	-	1.66	49	17.782	N	N	N	N	N	N	N	N	N	N	N	N	N	N	N	N	N	N	N	N	N	N	N	N	N	N	N	N	N	N	Y	N	N	N	N	N	N
	S092864826	CONTROL	family control	-	male	Guangdong	10	120	-	1.4	29.2	14.898	N	N	N	N	N	N	N	N	N	N	N	N	N	N	N	N	N	N	N	N	N	N	N	N	N	N	N	N	N	N	Y	N	N	N	N	N	N
	S013587006	CONTROL	family control	-	male	Guangdong	16	192	-	1.78	50	15.7808	N	N	N	N	N	N	N	N	N	N	N	N	N	N	N	N	N	N	N	N	N	N	N	N	N	N	N	N	N	N	Y	N	N	N	N	N	N
	S083906603	CONTROL	family control	-	female	Hubei	55	660	-	1.6	65	25.3906	N	N	N	N	N	N	N	N	N	N	N	N	N	N	N	N	N	N	N	N	N	N	N	N	N	N	N	N	N	N	Y	N	N	N	N	N	N
	S082769221	CONTROL	family control	-	female	Yunan	45	540	-	1.55	52	21.6441	N	N	N	N	N	N	N	N	N	N	N	N	N	N	N	N	N	N	N	N	N	N	N	N	N	N	N	N	N	N	Y	N	N	N	N	N	N
	S027508680	CONTROL	family control	-	male	Guangdong	34	408	-	1.7	65	22.4913	N	N	N	N	N	N	N	N	N	N	N	N	N	N	N	N	N	N	N	N	N	N	N	N	N	N	N	N	N	N	Y	N	N	N	N	N	N
	S056437143	CONTROL	family control	-	female	Guangdong	31	372	-	1.53	46	19.6506	N	N	N	N	N	N	N	N	N	N	N	N	N	N	N	N	N	N	N	N	N	N	N	N	N	N	N	N	N	N	Y	N	N	N	N	N	N
	S010839458	CONTROL	family control	-	female	Guangdong	5	62	-	1.2	21	14.5833	N	N	N	N	N	N	N	N	N	N	N	N	N	N	N	N	N	N	N	N	N	N	N	N	N	N	N	N	N	N	Y	N	N	N	N	N	N
	S036508373	CONTROL	family control	-	female	Shanxii	4	53	-	1	14	14	N	N	N	N	N	N	N	N	N	N	N	N	N	N	N	N	N	N	N	N	N	N	N	N	N	N	N	N	N	N	Y	N	N	N	N	N	N
	S063717183	CONTROL	family control	-	female	Guangdong	37	444	-	1.53	48	20.5049	N	N	N	N	N	N	N	N	N	N	N	N	N	N	N	N	N	N	N	N	N	N	N	N	N	N	N	N	N	N	Y	N	N	N	N	N	N
	S012842744	CONTROL	family control	-	female	Guangdong	52	624	-	1.57	68	27.5873	N	N	N	N	N	N	N	N	N	N	N	N	N	N	N	N	N	N	N	N	N	N	N	N	N	N	N	N	N	N	Y	N	N	N	N	N	N
	S071063819	CONTROL	family control	-	male	Sichuan	50	600	-	1.75	61	19.9184	N	N	N	N	N	N	N	N	N	N	N	N	N	N	N	N	N	N	N	N	N	N	N	N	N	N	N	N	N	N	Y	N	N	N	N	N	N
	S054788293	CONTROL	family control	-	female	Guangdong	38	456	-	1.56	47	19.313	N	N	N	N	N	N	N	N	N	N	N	N	N	N	N	N	N	N	N	N	N	N	N	N	N	N	N	N	N	N	Y	N	N	N	N	N	N
	S006323763	CONTROL	family control	-	female	Guangdong	5	60	-	1.08	17	14.5748	N	N	N	N	N	N	N	N	N	N	N	N	N	N	N	N	N	N	N	N	N	N	N	N	N	N	N	N	N	N	Y	N	N	N	N	N	N
	S005804654	CONTROL	family control	-	male	Hubei	13	156	-	1.55	41	17.0656	N	N	N	N	N	N	N	N	N	N	N	N	N	N	N	N	N	N	N	N	N	N	N	N	N	N	N	N	N	N	Y	N	N	N	N	N	N
	S082978163	CONTROL	family control	-	NA	Hunan	NA	NA	-	NA	NA	NA	NA	NA	NA	NA	NA	NA	NA	NA	NA	NA	NA	NA	NA	NA	NA	NA	NA	NA	NA	NA	NA	NA	NA	NA	NA	NA	NA	NA	NA	NA	NA	NA	NA	NA	NA	NA	NA
	S077765612	CONTROL	family control	-	female	Jiangsu	31	372	-	1.62	51	19.433	N	N	N	N	N	N	N	N	N	N	N	N	N	N	N	N	N	N	N	N	N	N	N	N	N	N	N	N	N	N	Y	N	N	N	N	N	N
	S039313238	CONTROL	family control	-	male	Guangdong	31	372	-	1.73	70	23.3887	N	N	N	N	N	N	N	N	N	N	N	N	N	N	N	N	N	N	N	N	N	N	N	N	N	N	N	N	N	N	Y	N	N	N	N	N	N
	S090954804	CONTROL	family control	-	female	Zhejiang	34	408	-	1.64	53	19.7055	N	N	N	N	N	N	N	N	N	N	N	N	N	N	N	N	N	N	N	N	N	N	N	N	N	N	N	N	N	N	Y	N	N	N	N	N	N
	S062432901	CONTROL	family control	-	female	Guangdong	36	432	-	1.5	71	31.5556	N	N	N	N	N	N	N	N	N	N	N	N	N	N	N	N	N	N	N	N	N	N	N	N	N	N	N	N	N	N	Y	N	N	N	N	N	N
	S048617699	CONTROL	family control	-	female	Fujian	8	96	-	1.2	23	15.9722	N	N	N	N	N	N	N	N	N	N	N	N	N	N	N	N	N	N	N	N	N	N	N	N	N	N	N	N	N	N	Y	N	N	N	N	N	N
	S086567265	CONTROL	family control	-	male	Jiangsu	1	12	-	0.78	10	16.4366	N	N	N	N	N	N	N	N	N	N	N	N	N	N	N	N	N	N	N	N	N	N	N	N	N	N	N	N	N	N	Y	N	N	N	N	N	N
	S022675977	CONTROL	family control	-	male	Hunan	36	432	-	1.8	60	18.5185	Y	N	Y	Y	N	Y	N	N	N	N	N	N	N	N	N	N	N	N	N	N	N	N	N	N	N	N	N	N	N	N	Y	N	N	N	N	N	N
	S086991906	CONTROL	family control	-	female	Guangdong	34	408	-	1.63	54	20.3244	N	N	N	N	N	N	N	N	N	N	N	N	N	N	N	N	N	N	N	N	N	N	N	N	N	N	N	N	N	N	Y	N	N	N	N	N	N
	S035774327	CONTROL	family control	-	male	Jiangsu	41	492	-	1.75	69	22.5306	N	N	N	N	N	N	N	N	N	N	N	N	N	N	N	N	N	N	N	N	N	N	N	N	N	N	N	N	N	N	Y	N	N	N	N	N	N
	S077130317	CONTROL	family control	-	female	Guangdong	14	168	-	1.54	49	20.6612	N	N	N	N	N	N	N	N	N	N	N	N	N	N	N	N	N	N	N	N	N	N	N	N	N	N	N	N	N	N	Y	N	N	N	N	N	N
	S026364405	CONTROL	family control	-	female	Zhejiang	3	36	-	0.99	14	14.2843	Y	N	N	N	N	N	N	Y	Y	N	N	N	N	N	N	N	N	N	N	N	N	N	N	N	N	N	N	N	N	N	Y	N	N	N	N	N	N
	S003583795	CONTROL	family control	-	female	Guangdong	31	372	-	1.56	41	16.8475	N	N	N	N	N	N	N	N	N	N	N	N	N	N	N	N	N	N	N	N	N	N	N	N	N	N	N	N	N	N	Y	N	N	N	N	N	N
	S047175103	CONTROL	family control	-	male	Zhejiang	1	14	-	0.76	11	19.0443	N	N	N	N	N	N	N	N	N	N	N	N	N	N	N	N	N	N	N	N	N	N	N	N	N	N	N	N	N	N	Y	N	N	N	N	N	N
	S072125675	CONTROL	family control	-	male	Guangdong	9	114	-	1.39	62.9	32.5553	N	N	N	N	N	N	N	N	N	N	N	N	N	N	N	N	N	N	N	N	N	N	N	N	N	N	N	N	N	N	Y	N	N	N	N	N	N
	S009477614	CONTROL	family control	-	male	Jiangxi	32	384	-	1.83	72.5	21.6489	N	N	N	N	N	N	N	N	N	N	N	N	N	N	N	N	N	N	N	N	N	N	N	N	N	N	N	N	N	N	Y	N	N	N	N	N	N
	S038041340	CONTROL	family control	-	male	Sichuan	40	480	-	1.72	72	24.3375	N	N	N	N	N	N	N	N	N	N	N	N	N	N	N	N	N	N	N	N	N	N	N	N	N	N	N	N	N	N	Y	N	N	N	N	N	N
	S059587273	CONTROL	family control	-	NA	Hebei	NA	NA	-	NA	NA	NA	NA	NA	NA	NA	NA	NA	NA	NA	NA	NA	NA	NA	NA	NA	NA	NA	NA	NA	NA	NA	NA	NA	NA	NA	NA	NA	NA	NA	NA	NA	NA	NA	NA	NA	NA	NA	NA
	S070838202	CONTROL	family control	-	male	Zhejiang	31	372	-	1.72	72	24.3375	Y	N	N	N	N	Y	N	N	Y	N	N	N	N	N	N	N	N	N	N	N	N	N	N	N	N	N	N	N	N	N	Y	N	N	N	N	N	N
	S048060216	CONTROL	family control	-	male	Shanghai	33	396	-	1.74	72	23.7812	N	N	N	N	N	N	N	N	N	N	N	N	N	N	N	N	N	N	N	N	N	N	N	N	N	N	N	N	N	N	Y	N	N	N	N	N	N
	S072116180	CONTROL	family control	-	female	Jiangxi	4	48	-	0.93	14	16.1868	N	N	N	N	N	N	N	N	N	N	N	N	N	N	N	N	N	N	N	N	N	N	N	N	N	N	N	N	N	N	Y	N	N	N	N	N	N
	S030360380	CONTROL	family control	-	female	Guangdong	34	408	-	1.63	54	20.3244	N	N	N	N	N	N	N	N	N	N	N	N	N	N	N	N	N	N	N	N	N	N	N	N	N	N	N	N	N	N	Y	N	N	N	N	N	N
	S010689395	CONTROL	family control	-	male	Shandong	34	408	-	1.74	70	23.1206	N	N	N	N	N	N	N	N	N	N	N	N	N	N	N	N	N	N	N	N	N	N	N	N	N	N	N	N	N	N	Y	N	N	N	N	N	N
	S050331862	CONTROL	family control	-	male	Jiangsu	7	84	-	1.15	25	18.9036	N	N	N	N	N	N	N	N	N	N	N	N	N	N	N	N	N	N	N	N	N	N	N	N	N	N	N	N	N	N	Y	N	N	N	N	N	N
	S054759018	CONTROL	family control	-	female	Guangdong	40	480	-	1.63	55	20.7008	N	N	N	N	N	N	N	N	N	N	N	N	N	N	N	N	N	N	N	N	N	N	N	N	N	N	N	N	N	N	Y	N	N	N	N	N	N
	S006643793	CONTROL	family control	-	male	Jiangsu	14	168	-	1.6	65	25.3906	N	N	N	N	N	N	N	N	N	N	N	N	N	N	N	N	N	N	N	N	N	N	N	N	N	N	N	N	N	N	Y	N	N	N	N	N	N
	S082487551	CONTROL	family control	-	male	Hubei	2	24	-	0.75	10	17.7778	N	N	N	N	N	N	N	N	N	N	N	N	N	N	N	N	N	N	N	N	N	N	N	N	N	N	N	N	N	N	Y	N	N	N	N	N	N
	S076580411	CONTROL	family control	-	female	Yunan	35	420	-	1.62	51	19.433	N	N	N	N	N	N	N	N	N	N	N	N	N	N	N	N	N	N	N	N	N	N	N	N	N	N	N	N	N	N	Y	N	N	N	N	N	N
	S001572394	CONTROL	family control	-	female	Shanghai	30	360	-	1.6	51	19.9219	Y	N	N	Y	N	N	N	Y	Y	N	N	N	N	N	N	N	N	N	N	N	N	N	N	N	N	N	N	N	N	N	Y	N	N	N	N	N	N
	S052453457	CONTROL	family control	-	female	Fujian	2	30	-	0.85	9.7	13.4256	N	N	N	N	N	N	N	N	N	N	N	N	N	N	N	N	N	N	N	N	N	N	N	N	N	N	N	N	N	N	Y	N	N	N	N	N	N
	S023008675	CONTROL	family control	-	female	Hunan	45	540	-	1.51	51	22.3674	N	N	N	N	N	N	N	N	N	N	N	N	N	N	N	N	N	N	N	N	N	N	N	N	N	N	N	N	N	N	Y	N	N	N	N	N	N
	S014243350	CONTROL	family control	-	male	Neimenggu	3	42	-	0.95	14.5	16.0665	N	N	N	N	N	N	N	N	N	N	N	N	N	N	N	N	N	N	N	N	N	N	N	N	N	N	N	N	N	N	Y	N	N	N	N	N	N
	S017535027	CONTROL	family control	-	female	Shandong	36	432	-	1.63	69	25.9701	N	N	N	N	N	N	N	N	N	N	N	N	N	N	N	N	N	N	N	N	N	N	N	N	N	N	N	N	N	N	Y	N	N	N	N	N	N
	S074264363	CONTROL	family control	-	male	Guangdong	7	84	-	1.26	22	13.8574	N	N	N	N	N	N	N	N	N	N	N	N	N	N	N	N	N	N	N	N	N	N	N	N	N	N	N	N	N	N	Y	N	N	N	N	N	N
	S014607044	CONTROL	family control	-	male	Zhejiang	1	20	-	0.82	11.5	17.1029	N	N	N	N	N	N	N	N	N	N	N	N	N	N	N	N	N	N	N	N	N	N	N	N	N	N	N	N	N	N	Y	N	N	N	N	N	N
	S060718082	CONTROL	family control	-	female	Zhejiang	4	48	-	0.93	20	23.1241	Y	N	N	N	N	Y	Y	N	Y	N	N	N	N	N	N	N	N	N	N	N	N	N	N	N	N	N	N	N	N	N	Y	N	N	N	N	N	N
	S032688520	CONTROL	family control	-	female	Jiangsu	51	612	-	1.53	56.5	24.136	N	N	N	N	N	N	N	N	N	N	N	N	N	N	N	N	N	N	N	N	N	N	N	N	N	N	N	N	N	N	Y	N	N	N	N	N	N
	S013118240	CONTROL	family control	-	female	Jiangsu	43	516	-	1.6	55	21.4844	N	N	N	N	N	N	N	N	N	N	N	N	N	N	N	N	N	N	N	N	N	N	N	N	N	N	N	N	N	N	Y	N	N	N	N	N	N
	S019308417	CONTROL	family control	-	female	Zhejiang	35	420	-	1.64	58	21.5645	N	N	N	N	N	N	N	N	N	N	N	N	N	N	N	N	N	N	N	N	N	N	N	N	N	N	N	N	N	N	Y	N	N	N	N	N	N
	S007088183	CONTROL	family control	-	male	Beijing	36	432	-	1.71	78	26.6749	N	N	N	N	N	N	N	N	N	N	N	N	N	N	N	N	N	N	N	N	N	N	N	N	N	N	N	N	N	N	Y	N	N	N	N	N	N
	S044026066	CONTROL	family control	-	female	Jiangxi	12	144	-	1.55	37	15.4006	Y	N	N	N	N	N	N	Y	Y	N	N	N	N	N	N	N	N	N	N	N	N	N	N	N	N	N	N	N	N	N	Y	N	N	N	N	N	N
	S029934992	CONTROL	family control	-	female	Jiangsu	16	192	-	1.6	73.5	28.7109	N	N	N	N	N	N	N	N	N	N	N	N	N	N	N	N	N	N	N	N	N	N	N	N	N	N	N	N	N	N	Y	N	N	N	N	N	N
	S048807585	CONTROL	family control	-	female	Guangdong	38	456	-	1.57	56	22.719	N	N	N	N	N	N	N	N	N	N	N	N	N	N	N	N	N	N	N	N	N	N	N	N	N	N	N	N	N	N	Y	N	N	N	N	N	N
	S075961545	CONTROL	family control	-	male	Beijing	40	480	-	1.68	63	22.3214	N	N	N	N	N	N	N	N	N	N	N	N	N	N	N	N	N	N	N	N	N	N	N	N	N	N	N	N	N	N	Y	N	N	N	N	N	N
	S096915278	CONTROL	family control	-	male	Fujian	8	105	-	1.37	32	17.0494	N	N	N	N	N	N	N	N	N	N	N	N	N	N	N	N	N	N	N	N	N	N	N	N	N	N	N	N	N	N	Y	N	N	N	N	N	N
	S044976717	CONTROL	family control	-	male	Jiangsu	42	504	-	1.77	92	29.3658	N	N	N	N	N	N	N	N	N	N	N	N	N	N	N	N	N	N	N	N	N	N	N	N	N	N	N	N	N	N	Y	N	N	N	N	N	N
	S028698897	CONTROL	family control	-	female	Jiangsu	19	228	-	1.6	51	19.9219	N	N	N	N	N	N	N	N	N	N	N	N	N	N	N	N	N	N	N	N	N	N	N	N	N	N	N	N	N	N	Y	N	N	N	N	N	N
	S095426114	CONTROL	family control	-	male	Guangdong	5	60	-	1.2	20	13.8889	N	N	N	N	N	N	N	N	N	N	N	N	N	N	N	N	N	N	N	N	N	N	N	N	N	N	N	N	N	N	Y	N	N	N	N	N	N
	S024988202	CONTROL	family control	-	female	Jiangsu	36	432	-	1.58	46	18.4265	N	N	N	N	N	N	N	N	N	N	N	N	N	N	N	N	N	N	N	N	N	N	N	N	N	N	N	N	N	N	Y	N	N	N	N	N	N
	S052042231	CONTROL	family control	-	female	Shanghai	45	540	-	1.5	43	19.1111	N	N	N	N	N	N	N	N	N	N	N	N	N	N	N	N	N	N	N	N	N	N	N	N	N	N	N	N	N	N	Y	N	N	N	N	N	N
	S005483855	CONTROL	family control	-	male	Jiangsu	28	336	-	1.69	60	21.0077	N	N	N	N	N	N	N	N	N	N	N	N	N	N	N	N	N	N	N	N	N	N	N	N	N	N	N	N	N	N	Y	N	N	N	N	N	N
	S008743400	CONTROL	family control	-	male	Heilongjiang	26	312	-	1.78	84	26.5118	N	N	N	N	N	N	N	N	N	N	N	N	N	N	N	N	N	N	N	N	N	N	N	N	N	N	N	N	N	N	Y	N	N	N	N	N	N
	S065521055	CONTROL	family control	-	female	Zhejiang	29	348	-	1.62	51	19.433	N	N	N	N	N	N	N	N	N	N	N	N	N	N	N	N	N	N	N	N	N	N	N	N	N	N	N	N	N	N	Y	N	N	N	N	N	N
	S040003395	CONTROL	family control	-	female	Guangdong	37	444	-	1.58	58	23.2335	N	N	N	N	N	N	N	N	N	N	N	N	N	N	N	N	N	N	N	N	N	N	N	N	N	N	N	N	N	N	Y	N	N	N	N	N	N
	S060524171	CONTROL	family control	-	male	Anhui	41	492	-	1.75	70	22.8571	N	N	N	N	N	N	N	N	N	N	N	N	N	N	N	N	N	N	N	N	N	N	N	N	N	N	N	N	N	N	Y	N	N	N	N	N	N
	S062608772	CONTROL	family control	-	female	Jiangsu	24	288	-	1.63	54	20.3244	N	N	N	N	N	N	N	N	N	N	N	N	N	N	N	N	N	N	N	N	N	N	N	N	N	N	N	N	N	N	Y	N	N	N	N	N	N
	S088281033	CONTROL	family control	-	male	Jiangsu	4	48	-	1.05	17.5	15.873	N	N	N	N	N	N	N	N	N	N	N	N	N	N	N	N	N	N	N	N	N	N	N	N	N	N	N	N	N	N	Y	N	N	N	N	N	N
	S095490781	CONTROL	family control	-	female	Yunan	26	312	-	1.69	55	19.257	N	N	N	N	N	N	N	N	N	N	N	N	N	N	N	N	N	N	N	N	N	N	N	N	N	N	N	N	N	N	Y	N	N	N	N	N	N
	S021828608	CONTROL	family control	-	male	Henan	2	24	-	0.92	14	16.5406	N	N	N	N	N	N	N	N	N	N	N	N	N	N	N	N	N	N	N	N	N	N	N	N	N	N	N	N	N	N	Y	N	N	N	N	N	N
	S067008470	CONTROL	family control	-	female	Guangdong	5	66	-	1.08	17.9	15.3464	N	N	N	N	N	N	N	N	N	N	N	N	N	N	N	N	N	N	N	N	N	N	N	N	N	N	N	N	N	N	Y	N	N	N	N	N	N
	S021567587	GSD	Ⅸ	N-IaIb	female	Chongqing	1.25	15	4	0.75	9.5	16.8889	Y	Y	N	N	Y	N	N	N	Y	N	N	Y	N	N	N	N	Y	Y	N	N	N	Y	N	N	N	N	N	N	N	Y	N	6	3	19	57	6	N
	S032246970	GSD	Ⅳ	N-IaIb	male	Zhejiang	20.1667	242	27	1.77	80	25.5354	N	N	N	N	N	N	N	N	N	N	N	N	N	N	N	N	N	N	N	N	N	N	N	N	N	N	N	N	N	Y	N	38	1	75	75	0.9375	N
	S059696294	GSD	III	N-IaIb	male	Zhejiang	6.08333	73	54	1.15	20	15.1229	Y	Y	Y	Y	N	Y	N	N	Y	N	N	N	N	N	N	N	N	Y	N	N	N	Y	N	N	N	N	N	Y	Y	Y	Y	54	4	25	100	5	N
	S091150853	GSD	Ⅸ	N-IaIb	male	Zhejiang	7.08333	85	25	1.2	23	15.9722	Y	N	N	N	Y	N	N	N	N	N	N	N	N	N	N	N	N	Y	N	N	N	Y	N	Y	N	N	N	N	N	Y	Y	25	2	25	50	2.17391	N
	S064783115	GSD	III	N-IaIb	male	Zhejiang	1.66667	20	8	0.79	11	17.6254	N	N	N	N	N	N	N	N	N	N	N	N	N	N	N	N	N	Y	Y	Y	Y	Y	Y	N	Y	N	N	N	N	Y	Y	9	4	20	80	7.27273	Y
	S027672573	GSD	III	N-IaIb	female	Zhejiang	7.16667	86	62	1.1	20	16.5289	Y	N	N	N	Y	N	N	N	N	N	N	Y	N	N	N	N	Y	Y	N	N	N	Y	N	N	N	N	N	N	N	Y	N	26	4	24	96	4.8	N
	S009940262	GSD	Ⅸ	N-IaIb	male	Zhejiang	15.9167	191	71	1.6	46	17.9688	N	N	N	N	N	N	N	N	N	N	N	N	N	N	N	N	N	Y	N	N	Y	Y	N	N	N	N	N	N	N	Y	Y	71	1	42	42	0.913043	N
	S084432777	GSD	Ⅸ	N-IaIb	male	Sichuan	9.08333	109	47	1.25	33	21.12	N	N	N	N	N	N	N	N	N	N	N	Y	N	N	N	N	Y	Y	N	Y	Y	Y	Y	N	N	N	N	N	N	Y	Y	71	4	55	220	6.66667	N
	S006220565	GSD	Ⅸ	N-IaIb	male	Sichuan	8.91667	107	77	1.4	30	15.3061	N	N	N	N	N	N	N	N	N	N	N	N	N	N	N	Y	N	Y	N	N	N	Y	N	N	N	N	N	N	N	Y	N	30	3	25	75	2.5	N
	S087182098	GSD	III	N-IaIb	male	Shandong	6.41667	77	71	1.2	28	19.4444	Y	N	N	Y	N	Y	N	N	N	N	N	N	N	N	N	N	N	Y	Y	N	N	Y	Y	N	N	N	N	Y	N	Y	Y	72	4	30	120	4.28571	Y
	S032620378	GSD	III	N-IaIb	male	Shandong	7.33333	88	17	1.26	31	19.5263	Y	N	Y	N	N	N	N	N	N	N	Y	N	N	Y	N	N	Y	Y	N	N	N	Y	N	N	N	N	N	N	N	Y	Y	23	4	28	112	3.6129	N
	S059593630	GSD	Ⅳ	N-IaIb	male	Shandong	3	36	18	0.92	12.5	14.7684	Y	N	Y	N	N	N	N	N	N	N	N	N	N	N	N	N	N	N	N	N	N	Y	N	Y	N	N	N	N	N	Y	N	19	4	20	80	6.4	N
	S011345523	GSD	Ⅸ	N-IaIb	male	Shandong	4.08333	49	15	1.02	16	15.3787	N	N	N	N	N	N	N	N	N	Y	N	N	N	N	N	Y	N	Y	N	Y	N	Y	N	Y	N	N	N	Y	N	Y	Y	26	4	30	120	7.5	N
	S050107555	GSD	III	N-IaIb	female	Liaoning	4.83333	58	38	1.08	19	16.2894	N	N	N	N	N	N	N	N	N	N	N	N	N	N	N	N	N	N	N	N	N	N	N	N	N	N	N	N	N	Y	N	38	3	25	75	3.94737	N
	S070499377	GSD	Ⅸ	N-IaIb	male	Liaoning	2.08333	25	0	0.87	23.5	31.0477	Y	Y	N	N	N	N	N	N	N	N	N	N	N	N	N	N	N	N	Y	N	N	Y	N	N	Y	N	N	N	N	Y	Y	18	3	18	54	2.29787	Y
	S068935209	GSD	Ⅸ	N-IaIb	male	Jiangxi	4.75	57	13	1.07	23	20.0891	N	N	N	N	N	N	N	N	N	N	N	N	N	N	N	N	N	Y	N	N	N	N	Y	N	Y	N	N	N	N	Y	Y	13	4	30	120	5.21739	Y
	S017750991	GSD	Ⅵ	N-IaIb	female	Jiangxi	4.25	51	37	0.98	14.5	15.0979	Y	N	Y	N	N	N	N	N	N	N	N	N	N	N	N	N	N	N	Y	N	N	Y	N	N	Y	N	N	Y	N	Y	Y	38	5	24	120	8.27586	N
	S013086390	GSD	III	N-IaIb	female	Jiangsu	5.41667	65	19	1.06	16.5	14.6849	Y	N	Y	N	N	N	N	N	N	N	N	N	N	N	N	N	N	N	N	N	N	Y	N	N	N	N	N	N	N	Y	Y	20	5	28	140	8.48485	N
	S028551973	GSD	Ⅸ	N-IaIb	female	Jiangsu	3.08333	37	12	0.72	13.5	26.0417	Y	N	Y	N	N	Y	N	N	N	N	N	N	N	N	N	N	N	Y	N	Y	N	N	N	Y	N	N	N	N	N	Y	Y	12	3	13	39	2.88889	N
	S053896809	GSD	Ⅵ	N-IaIb	female	Jiangsu	3.25	39	30	0.98	16	16.6597	Y	Y	N	Y	Y	N	N	N	Y	N	N	Y	N	N	N	N	Y	N	N	N	N	Y	N	N	N	N	N	N	N	Y	Y	30	4	28	112	7	N
	S074558450	GSD	III	N-IaIb	female	Hunan	4.83333	58	14	1.05	16	14.5125	Y	Y	N	N	N	N	N	N	N	N	N	Y	Y	Y	N	N	Y	N	N	N	N	Y	N	N	N	N	N	N	N	Y	N	15	4	30	120	7.5	N
	S001987257	GSD	III	N-IaIb	male	Hunan	6.33333	76	12	1.2	21	14.5833	N	N	N	N	N	N	N	N	N	N	N	N	Y	N	N	N	N	N	N	N	N	N	N	N	N	N	N	Y	N	N	Y	14	4	40	160	7.61905	N
	S041108917	GSD	Ⅸ	N-IaIb	male	Hunan	6.08333	73	40	1.18	23	16.5182	Y	N	Y	N	Y	Y	N	N	Y	N	Y	N	N	N	N	N	N	Y	N	N	N	Y	N	N	N	N	N	N	N	Y	Y	40	2	35	70	3.04348	N
	S099243843	GSD	Ⅸ	N-IaIb	male	Hunan	3.75	45	21	1.07	18	15.7219	N	N	N	N	N	N	N	N	N	N	N	Y	N	N	N	N	Y	Y	N	N	N	Y	N	Y	N	N	N	N	N	Y	Y	21	3	25	75	4.16667	Y
	S049776605	GSD	Ⅵ	N-IaIb	male	Hunan	4.66667	56	44	1.1	21	17.3554	Y	N	N	N	Y	N	N	N	N	N	N	Y	N	N	N	N	Y	Y	Y	Y	N	Y	Y	Y	Y	N	N	Y	Y	Y	Y	45	3	25	75	3.57143	N
	S087676364	GSD	Ⅸ	N-IaIb	female	Hunan	1.58333	19	15	0.82	10	14.8721	Y	N	N	Y	N	N	N	N	N	N	N	N	N	N	N	N	N	N	N	N	N	N	N	N	N	N	N	Y	N	Y	N	15	3	15	45	4.5	Y
	S086036332	GSD	III	N-IaIb	female	Hunan	2.66667	32	26	0.92	13.5	15.9499	N	N	N	N	N	N	N	N	N	N	N	N	N	N	N	N	N	Y	N	N	N	Y	N	Y	N	N	N	N	N	Y	Y	26	3	18	54	4	Y
	S018367616	GSD	III	N-IaIb	female	Hubei	6	72	10	1.2	34	23.6111	Y	N	N	Y	Y	N	N	N	Y	N	N	Y	N	N	Y	Y	N	N	N	N	N	N	Y	N	Y	N	N	N	N	Y	N	62	2	25	50	1.47059	N
	S076040467	GSD	Ⅸ	N-IaIb	female	Hubei	2.91667	35	26	0.9	11	13.5802	Y	Y	N	Y	N	N	N	N	Y	N	N	Y	N	N	N	N	Y	Y	N	N	N	Y	N	N	N	N	N	Y	N	Y	N	18	3	11	33	3	N
	S044273234	GSD	III	N-IaIb	male	Heilongjiang	4.41667	53	13	1.2	25	17.3611	Y	Y	N	Y	Y	Y	Y	N	Y	N	N	Y	N	N	Y	N	Y	Y	N	Y	N	Y	N	N	N	N	N	Y	Y	Y	Y	16	4	40	160	6.4	N
	S081374516	GSD	III	N-IaIb	female	Heilongjiang	1.25	15	9	0.76	10.4	18.0055	N	N	N	N	N	N	N	N	N	N	N	N	N	N	N	N	N	Y	N	N	N	Y	N	N	N	N	N	N	N	Y	Y	10	1	20	20	1.92308	N
	S049763039	GSD	III	N-IaIb	female	Henan	1.66667	20	16	0.79	13	20.83	N	N	N	N	N	N	N	N	N	N	N	N	N	N	N	N	N	Y	N	N	N	Y	N	N	N	N	N	N	N	Y	Y	17	4	20	80	6.15385	Y
	S077331748	GSD	III	N-IaIb	female	Henan	2.08333	25	14	0.85	14	19.3772	N	N	N	N	N	N	N	N	N	N	N	N	N	N	N	N	N	N	N	N	N	N	Y	N	N	N	N	N	N	Y	Y	15	4	23	92	6.57143	Y
	S014759155	GSD	0	N-IaIb	male	Henan	6.5	78	17	1	20	20	Y	N	N	N	N	Y	N	N	N	N	Y	N	N	N	N	N	N	Y	Y	N	Y	Y	Y	N	Y	N	N	N	N	Y	N	18	5	40	200	10	N
	S078513747	GSD	Ⅳ	N-IaIb	female	Henan	2.75	33	20	0.87	11.9	15.722	N	N	N	N	N	N	N	N	N	N	N	N	N	N	N	N	N	Y	N	N	N	N	N	Y	N	N	N	N	N	Y	N	20	3	10	30	2.52101	N
	S071994697	GSD	III	N-IaIb	male	Henan	11.25	135	17	1.56	52	21.3675	N	N	N	N	N	N	N	N	N	N	N	N	Y	N	N	N	N	Y	N	N	N	Y	N	N	N	N	N	N	N	N	Y	17	0	0	0	0	N
	S056712879	GSD	Ⅸ	N-IaIb	female	Hebei	7.08333	85	36	1.22	22.5	15.1169	Y	N	Y	Y	N	N	N	N	Y	Y	N	N	N	N	N	N	N	Y	Y	N	N	Y	N	N	N	N	N	N	N	Y	Y	37	4	28	112	4.97778	N
	S043865340	GSD	Ⅸ	N-IaIb	male	Hebei	7.66667	92	18	1.18	32	22.9819	Y	N	N	N	Y	Y	Y	N	Y	N	Y	Y	N	N	Y	N	Y	N	N	N	Y	Y	N	N	N	N	N	N	Y	Y	Y	18	4	33	132	4.125	Y
	S045903442	GSD	III	N-IaIb	male	Guizhou	6.08333	73	61	1.19	25	17.6541	Y	N	N	N	Y	N	N	N	N	N	N	N	N	N	N	N	N	N	Y	N	N	Y	N	N	N	N	N	N	N	Y	Y	15	4	42	168	6.72	N
	S022373688	GSD	III	N-IaIb	male	Guizhou	5.33333	64	10	1.08	17.5	15.0034	N	N	N	N	N	N	N	N	N	N	N	N	N	N	N	N	N	N	N	N	N	Y	N	N	N	N	N	N	N	Y	N	12	4	35	140	8	N
	S076825257	GSD	Ⅸ	N-IaIb	male	Guangxi	5.58333	67	29	1.15	18	13.6106	N	N	N	N	N	N	N	N	N	N	N	N	N	N	N	N	N	Y	Y	N	N	Y	Y	N	Y	N	N	Y	N	Y	Y	29	2	25	50	2.77778	Y
	S030759083	GSD	Ⅸ	N-IaIb	male	Guangdong	5.33333	64	33	1.1	25	20.6612	Y	N	N	Y	Y	N	N	N	N	N	N	Y	N	N	N	N	N	Y	N	N	N	N	N	N	N	N	N	Y	N	Y	Y	33	4	25	100	4	N
	S034796070	GSD	Ⅵ	N-IaIb	female	Guangdong	9.08333	109	51	1.2	21.4	14.8611	Y	N	Y	N	N	N	N	N	N	N	N	Y	N	N	N	Y	Y	Y	N	N	N	Y	N	N	N	N	N	N	N	Y	N	51	3	36	108	5.04673	N
	S005471933	GSD	Ⅵ	N-IaIb	male	Guangdong	2.41667	29	12	0.8	7.5	11.7188	N	N	N	N	N	N	N	N	N	N	N	N	N	N	N	N	N	Y	Y	N	N	N	N	N	Y	N	N	N	Y	Y	Y	13	4	20	80	10.6667	N
	S022507024	GSD	Ⅸ	N-IaIb	male	Guangdong	3.91667	47	16	1	15	15	Y	Y	Y	Y	N	Y	Y	N	Y	N	Y	Y	N	N	Y	N	Y	Y	N	N	N	Y	N	N	N	N	N	N	N	Y	Y	25	3	28	84	5.6	N
	S097192096	GSD	III	N-IaIb	female	Guangdong	3.41667	41	18	0.94	14.5	16.4101	N	N	N	N	N	N	N	N	N	N	N	N	N	N	N	N	N	N	N	N	N	Y	N	N	N	N	N	N	N	Y	Y	20	4	27	108	7.44828	N
	S061068608	GSD	III	N-IaIb	male	Guangdong	2.33333	28	22	0.84	12	17.0068	N	N	N	N	N	N	N	N	N	N	N	N	N	N	N	N	N	Y	N	Y	N	Y	N	N	N	N	N	N	N	Y	N	18	4	18	72	6	Y
	S086850285	GSD	Ⅵ	N-IaIb	female	Guangdong	9.5	114	53	1.3	30	17.7515	Y	N	Y	Y	N	N	N	N	N	N	N	N	Y	N	N	N	N	Y	N	N	N	Y	N	Y	N	N	N	N	N	Y	Y	56	1	30	30	1	N
	GZ.YM.1B.002	GSD	Ib	Ib	female	Guangdong	8.83333	106	7	1.1	21	17.3554	Y	Y	Y	Y	Y	N	N	N	Y	N	Y	Y	N	N	N	Y	Y	N	N	N	N	Y	Y	N	N	N	Y	Y	Y	Y	N	7	5	50	250	11.9048	N
	S028575313	GSD	0	N-IaIb	female	Guangdong	5.25	63	62	1.06	17.5	15.5749	N	N	N	N	N	N	N	N	N	N	N	N	N	N	N	N	N	Y	N	N	N	Y	Y	N	N	N	N	N	N	Y	N	63	4	25	100	5.71429	N
	S036173156	GSD	Ⅵ	N-IaIb	female	Guangdong	4.66667	56	50	0.97	15.5	16.4736	N	N	N	N	N	N	N	N	N	N	N	N	N	N	N	N	N	Y	N	N	N	Y	N	Y	N	N	N	N	N	N	Y	50	4	20	80	5.16129	N
	S063352546	GSD	III	N-IaIb	male	Fujian	2.41667	29	16	0.88	13	16.7872	Y	N	N	N	N	Y	Y	N	N	N	N	N	N	N	Y	N	N	Y	N	N	N	Y	N	Y	N	N	N	N	N	Y	N	17	4	15	60	4.61538	Y
	S099941101	GSD	Ⅸ	N-IaIb	male	Fujian	7.33333	88	45	1.26	23	14.4873	Y	Y	N	N	N	N	N	N	N	N	N	N	N	N	N	N	N	N	Y	N	N	Y	N	N	Y	N	N	N	N	Y	Y	48	1	42	42	1.82609	N
	S040031282	GSD	Ⅸ	N-IaIb	male	Fujian	4.91667	59	27	1.04	16.5	15.2552	N	N	N	N	N	N	N	N	N	N	N	N	N	N	N	N	N	N	N	Y	N	Y	N	Y	N	N	N	N	N	Y	Y	15	4	35	140	8.48485	N
	S008015082	GSD	Ib	Ib	female	Anhui	2.5	30	7	0.85	12.5	17.301	Y	Y	N	N	N	N	N	N	N	N	Y	Y	N	N	N	Y	Y	N	N	N	Y	Y	N	Y	N	N	Y	N	N	Y	Y	13	5	24	120	9.6	N
	S011935362	GSD	Ib	Ib	female	Zhejiang	1.08333	13	8	0.75	10.5	18.6667	N	N	N	N	N	N	N	N	N	N	Y	N	N	N	N	N	N	Y	N	N	N	Y	N	N	N	N	Y	N	N	Y	N	8	5	21	105	10	N
	S070006216	GSD	Ib	Ib	male	Yunnan	21.5	258	90	1.5	43	19.1111	Y	Y	Y	Y	Y	Y	Y	N	Y	N	Y	N	Y	N	N	N	N	N	N	N	N	N	Y	N	Y	N	N	N	N	Y	Y	89	1	60	60	1.39535	N
	S087512250	GSD	Ib	Ib	female	Sichuan	12.5833	151	18	1.1	18.5	15.2893	Y	N	N	Y	N	Y	Y	N	Y	N	Y	Y	N	N	Y	N	Y	N	N	N	N	N	N	N	Y	N	Y	Y	Y	Y	Y	8	5	32	160	8.64865	N
	S063732269	GSD	Ib	Ib	male	Shanxi	2.5	30	8	0.87	14	18.4965	Y	Y	N	N	N	N	N	N	N	N	N	N	N	N	N	N	N	N	N	N	N	Y	N	N	N	Y	N	Y	N	Y	Y	14	4	28	112	8	N
	S077249929	GSD	Ib	Ib	female	Shandong	6.08333	73	40	1.1	20	16.5289	Y	N	Y	N	N	Y	Y	N	Y	N	Y	N	N	N	N	N	N	Y	Y	N	N	Y	Y	N	Y	N	N	Y	N	Y	N	40	4	40	160	8	N
	S048196062	GSD	Ib	Ib	male	Liaoning	14.6667	176	9	1.68	52	18.424	Y	N	Y	N	N	N	N	N	N	N	Y	N	Y	N	N	N	N	N	N	N	N	Y	N	N	N	N	N	N	N	Y	N	44	4	40	160	3.07692	N
	S099095586	GSD	Ib	Ib	female	Jiangsu	1.33333	16	5	0.8	13	20.3125	Y	Y	N	N	Y	N	N	N	Y	Y	Y	N	N	N	Y	N	N	Y	Y	N	N	Y	Y	N	Y	N	N	Y	N	Y	Y	15	2	15	30	2.30769	N
	S052154004	GSD	Ib	Ib	male	Hunan	1.33333	16	7	0.79	12	19.2277	N	N	N	N	N	N	N	N	N	N	N	Y	N	N	N	N	Y	Y	N	Y	N	Y	N	N	N	N	N	Y	N	N	N	10	5	22	110	9.16667	N
	S093214814	GSD	Ib	Ib	female	Hubei	25.75	309	13	1.6	55	21.4844	Y	N	Y	Y	Y	Y	N	N	Y	N	Y	N	Y	N	N	N	N	N	N	N	N	Y	N	N	N	N	Y	N	Y	Y	Y	13	2	65	130	2.36364	N
	S025192933	GSD	Ib	Ib	female	Hubei	1.75	21	11	0.76	10.5	18.1787	Y	Y	N	N	Y	N	N	N	Y	N	N	N	N	N	N	N	N	N	N	N	N	Y	N	N	N	N	N	Y	N	Y	Y	12	5	21	105	10	N
	S023073002	GSD	Ib	Ib	female	Hubei	1.75	21	11	0.76	10.5	18.1787	Y	Y	N	N	Y	N	N	N	Y	N	N	N	N	N	N	N	N	N	N	N	N	Y	N	N	N	N	N	Y	N	Y	Y	12	5	21	105	10	N
	S009407389	GSD	Ib	Ib	male	Heilongjiang	8.16667	98	8	1.29	29	17.4268	Y	N	Y	N	Y	N	N	N	Y	N	N	Y	N	N	N	N	Y	Y	N	N	N	Y	N	Y	N	N	Y	Y	N	Y	Y	9	4	57	228	7.86207	N
	S093940617	GSD	Ib	Ib	female	Heilongjiang	14.4167	173	27	1.47	38	17.5853	N	N	N	N	N	N	N	N	N	N	N	N	N	N	N	N	N	Y	N	N	N	Y	N	N	N	N	N	N	N	Y	Y	31	4	48	192	5.05263	N
	S081223035	GSD	Ib	Ib	female	Heilongjiang	4.25	51	14	1.06	19.5	17.3549	Y	N	N	N	Y	N	N	N	N	N	N	N	N	N	N	N	N	Y	N	N	Y	Y	Y	N	Y	N	N	Y	N	Y	Y	15	5	20	100	5.12821	N
	S003332055	GSD	Ib	Ib	male	Hebei	5.16667	62	2	1.05	15	13.6054	Y	Y	N	N	N	Y	N	N	N	Y	Y	N	N	N	Y	N	N	N	N	Y	N	Y	N	Y	N	N	Y	Y	Y	Y	Y	16	5	30	150	10	N
	S099823185	GSD	Ib	Ib	female	Guizhou	7.41667	89	8	1.22	23.5	15.7888	N	N	N	N	N	N	N	N	N	N	Y	N	N	N	N	N	N	Y	N	N	N	N	N	N	N	N	N	N	N	Y	Y	8	6	40	240	10.2128	N
	S012189288	GSD	Ib	Ib	male	Guangxi	5.91667	71	5	1.05	16	14.5125	Y	Y	Y	Y	Y	Y	N	N	Y	N	Y	N	N	N	N	N	N	N	N	N	N	Y	N	N	N	N	Y	N	N	Y	Y	7	4	25	100	6.25	N
	S041888093	GSD	Ib	Ib	female	Guangdong	10.6667	128	6	1.25	22	14.08	Y	N	Y	N	Y	N	N	N	N	Y	Y	N	N	N	Y	N	N	N	N	N	N	Y	N	N	N	N	Y	N	Y	Y	N	12	5	40	200	9.09091	N
	GZ.YM.1B.003	GSD	Ib	Ib	male	Guangdong	3.33333	40	5	0.93	17	19.6555	Y	Y	Y	N	N	Y	N	N	Y	Y	Y	Y	N	N	N	N	Y	Y	N	Y	N	Y	Y	N	N	N	Y	N	Y	Y	N	6	4	22.5	90	5.29412	N
	S088399184	GSD	Ib	Ib	male	Guangdong	2.08333	25	14	0.82	13	19.3337	N	N	N	N	N	N	N	N	N	N	Y	N	N	N	N	N	Y	Y	Y	N	N	Y	Y	N	N	N	Y	Y	N	Y	Y	14	5	24	120	9.23077	N
	S097732555	GSD	Ib	Ib	male	Guangdong	2.75	33	4	0.87	13	17.1753	N	N	N	N	N	N	N	N	N	N	Y	Y	Y	N	N	N	Y	N	N	N	N	Y	Y	N	N	Y	N	Y	N	Y	Y	11	4	23	92	7.07692	N
	S086012569	GSD	Ib	Ib	female	Guangdong	3.91667	47	11	1.03	17	16.0241	Y	N	N	N	N	N	Y	N	N	N	N	N	N	N	N	N	N	N	N	N	N	Y	N	N	N	Y	N	N	N	Y	Y	17	5	30	150	8.82353	N
	S005140569	GSD	Ib	Ib	male	Guangdong	1.41667	17	6	0.74	9	16.4354	Y	N	N	Y	N	Y	Y	N	Y	N	Y	N	N	N	N	N	N	Y	N	N	N	Y	N	N	N	N	Y	Y	N	Y	N	6	4	18	72	8	N
	S087621583	GSD	Ib	Ib	male	Guangdong	8.25	99	8	1.05	15	13.6054	Y	Y	Y	Y	Y	Y	Y	N	Y	N	Y	Y	Y	N	Y	Y	Y	Y	N	Y	N	Y	N	N	N	N	Y	Y	Y	Y	Y	8	5	32	160	10.6667	N
	S066345895	GSD	Ib	Ib	male	Guangdong	8.83333	106	7	1.1	20	16.5289	Y	N	N	N	N	Y	N	N	N	N	Y	N	N	N	Y	N	N	Y	N	N	N	Y	N	N	N	N	Y	N	Y	Y	Y	7	5	45	225	11.25	N
	S043908722	GSD	Ib	Ib	male	Guangdong	8.41667	101	16	1.15	16	12.0983	Y	N	N	Y	N	N	Y	N	Y	Y	Y	N	N	N	N	N	N	Y	N	N	N	Y	N	N	N	N	N	Y	Y	Y	Y	17	5	40	200	12.5	N
	S094335437	GSD	Ib	Ib	male	Guangdong	15.6667	188	136	1.36	52.5	28.3845	N	N	N	N	N	N	N	N	N	N	Y	N	Y	N	N	N	N	N	N	N	N	N	N	N	N	N	Y	N	Y	N	Y	136	5	60	300	5.71429	N
	S000205397	GSD	Ib	Ib	male	Guangdong	11.1667	134	15	1.2	26	18.0556	Y	Y	Y	Y	Y	Y	Y	N	Y	N	Y	N	N	N	Y	N	N	N	N	N	N	Y	N	N	N	N	N	N	Y	Y	Y	4	4	40	160	6.15385	N
	S090462692	GSD	Ib	Ib	male	Guangdong	5.5	66	8	1	15.5	15.5	Y	Y	N	N	Y	Y	Y	N	Y	Y	Y	Y	Y	N	N	N	Y	Y	Y	N	Y	Y	Y	N	Y	N	N	N	N	Y	N	8	6	30	180	11.6129	N
	S005964505	GSD	Ib	Ib	female	Guangdong	7.66667	92	8	1.13	25	19.5787	Y	Y	Y	Y	Y	Y	Y	N	Y	N	Y	Y	N	N	N	Y	Y	N	N	N	N	Y	Y	N	N	N	Y	Y	Y	Y	Y	8	5	50	250	10	N
	S075271402	GSD	Ib	Ib	female	Guangdong	7.58333	91	18	1.02	13	12.4952	N	N	N	N	N	N	N	N	N	N	Y	Y	N	N	N	Y	Y	N	N	N	N	Y	N	N	N	N	N	Y	N	Y	Y	18	6	25	150	11.5385	N
	S059727800	GSD	Ib	Ib	male	Guangdong	3.33333	40	3	0.91	13	15.6986	N	N	N	N	N	N	N	N	N	N	Y	Y	N	N	Y	N	Y	Y	N	N	N	Y	N	Y	N	N	Y	Y	N	Y	N	4	3	25	75	5.76923	N
	S065603866	GSD	Ib	Ib	female	Guangdong	3.41667	41	8	0.88	12.4	16.0124	N	N	N	N	N	N	N	N	N	N	Y	Y	N	N	N	Y	Y	N	N	N	N	Y	N	Y	N	Y	N	N	N	Y	Y	13	5	29	145	11.6935	N
	S047205114	GSD	Ib	Ib	male	Guangdong	16.5	198	3	1.5	60	26.6667	Y	N	N	N	N	Y	N	N	N	Y	Y	Y	Y	N	Y	Y	Y	Y	Y	N	N	Y	N	N	N	N	Y	N	Y	Y	Y	32	4	90	360	6	N
	S012194019	GSD	Ib	Ib	male	Guangdong	12	144	24	1.18	20	14.3637	Y	N	Y	Y	N	Y	N	N	Y	N	Y	N	N	N	Y	N	N	N	N	N	N	Y	N	Y	Y	N	N	N	N	Y	Y	24	3	20	60	3	N
	S022519246	GSD	Ib	Ib	female	Guangdong	2.58333	31	3	0.925	13.5	15.7779	Y	N	N	N	N	Y	Y	N	N	N	N	N	N	N	Y	N	N	N	N	N	N	Y	N	N	N	N	N	N	Y	Y	Y	12	4	28	112	8.2963	N
	S015932554	GSD	Ia	Ia	male	Chongqing	11.5833	139	44	1.26	35	22.0459	N	N	N	N	N	N	N	N	N	N	N	N	N	N	N	N	N	Y	N	N	N	Y	N	Y	N	N	N	N	N	Y	Y	49	4	50	200	5.71429	N
	S055714569	GSD	Ia	Ia	male	Zhejiang	1.41667	17	4	0.75	10	17.7778	Y	Y	N	N	Y	Y	N	N	Y	N	N	Y	N	N	N	N	N	N	N	Y	N	Y	N	N	N	N	N	Y	N	Y	Y	10	5	20	100	10	N
	S019073673	GSD	Ia	Ia	female	Zhejiang	9.5	114	30	1.32	39	22.3829	Y	Y	N	N	N	Y	N	N	N	N	Y	N	N	N	Y	N	Y	Y	N	N	N	Y	N	N	N	N	N	N	N	Y	Y	30	4	55	220	5.64103	N
	S098323644	GSD	Ia	Ia	female	Zhejiang	5.25	63	5	1.08	24	20.5761	Y	N	N	N	N	Y	N	N	N	N	N	N	N	N	N	N	N	N	N	N	N	Y	N	N	N	N	N	Y	N	Y	Y	58	4	38	152	6.33333	N
	S024414184	GSD	Ia	Ia	male	Zhejiang	6.41667	77	6	1.12	18.5	14.7481	Y	N	N	N	Y	N	Y	N	N	N	N	N	N	N	N	N	N	Y	N	N	N	Y	N	N	N	N	N	N	N	Y	Y	25	4	35	140	7.56757	N
	S031223488	GSD	Ia	Ia	female	Zhejiang	3.58333	43	4	0.93	20	23.1241	Y	Y	N	N	Y	Y	Y	N	Y	N	N	Y	N	Y	N	N	Y	N	N	N	N	Y	N	N	N	N	N	Y	Y	Y	N	12	6	30	180	9	N
	S070860426	GSD	Ia	Ia	male	Zhejiang	3.16667	38	11	0.92	16	18.9036	Y	N	N	N	Y	N	N	N	N	N	N	Y	N	N	N	N	Y	N	N	N	N	Y	N	N	Y	N	N	Y	N	Y	N	12	5	31	155	9.6875	N
	S090755882	GSD	Ia	Ia	female	Zhejiang	7.58333	91	56	1.3	31	18.3432	Y	Y	N	N	N	N	N	N	N	N	Y	N	N	N	N	N	N	N	N	N	N	N	N	N	N	N	N	N	N	Y	Y	56	4	59	236	7.6129	N
	S016171013	GSD	Ia	Ia	male	Zhejiang	2.5	30	24	0.88	14.6	18.8533	N	N	N	N	N	N	N	N	N	N	N	N	N	N	N	Y	N	Y	N	N	N	Y	N	N	N	N	N	Y	N	Y	Y	25	5	25	125	8.56164	N
	S094162758	GSD	Ia	Ia	male	Yunnan	4.66667	56	11	1.07	18	15.7219	Y	Y	N	N	Y	Y	N	N	Y	N	N	N	N	N	Y	N	N	Y	N	N	N	Y	N	Y	Y	N	N	Y	N	Y	N	11	5	38	190	10.5556	N
	S071037236	GSD	Ia	Ia	male	Yunnan	1.08333	13	9	0.73	8.5	15.9505	Y	Y	N	N	Y	N	N	N	Y	N	N	Y	N	N	Y	N	N	N	N	N	N	N	N	N	N	N	N	N	N	Y	Y	10	5	16	80	9.41176	N
	S005292522	GSD	Ia	Ia	male	Tianjing	4	48	16	0.97	14.5	15.4108	Y	Y	N	N	Y	N	Y	N	Y	N	N	N	N	N	N	N	N	Y	N	Y	N	Y	N	Y	N	N	N	N	N	Y	Y	16	6	27	162	11.1724	N
	S072668507	GSD	Ia	Ia	male	Sichuan	6.66667	80	16	1.19	21	14.8295	Y	N	N	N	Y	Y	N	N	N	N	N	Y	N	N	N	N	Y	N	N	N	N	Y	N	N	N	N	Y	Y	N	Y	Y	17	5	40	200	9.52381	N
	S065846630	GSD	Ia	Ia	female	Shanghai	10.0833	121	12	1.4	40	20.4082	N	N	N	N	N	N	N	N	N	N	N	N	N	N	N	N	N	Y	N	N	N	Y	N	N	Y	N	N	Y	N	Y	N	13	4	58	232	5.8	N
	S017709157	GSD	Ia	Ia	male	Shanghai	5.41667	65	34	1.13	23	18.0124	Y	Y	Y	N	Y	N	N	N	Y	N	N	Y	N	N	N	N	N	Y	N	Y	N	Y	N	N	N	N	N	N	N	Y	Y	34	5	55	275	11.9565	N
	S032698690	GSD	Ia	Ia	male	Shanghai	4.33333	52	44	1.03	17	16.0241	Y	N	N	N	Y	N	N	N	N	N	Y	N	N	N	N	N	N	N	N	N	N	Y	N	N	N	N	N	N	N	Y	Y	44	4	34	136	8	N
	S021780479	GSD	Ia	Ia	female	Shandong	5.58333	67	16	1.1	22.5	18.595	Y	N	N	N	Y	N	N	N	N	N	N	N	N	N	N	N	N	Y	N	N	N	Y	N	N	N	N	N	N	N	Y	Y	16	5	40	200	8.88889	N
	S085722023	GSD	Ia	Ia	male	Shandong	3.5	42	2	1.03	22	20.7371	Y	N	N	N	Y	N	N	N	N	N	N	N	N	N	Y	N	N	N	N	N	N	Y	N	N	N	N	N	N	N	Y	N	18	5	35	175	7.95455	N
	S079283626	GSD	Ia	Ia	male	Neimenggu	3.5	42	11	0.95	14.5	16.0665	Y	Y	N	N	N	N	N	N	N	N	N	Y	N	N	N	N	Y	Y	N	N	N	Y	Y	N	Y	N	N	Y	N	Y	Y	12	5	27	135	9.31034	N
	S004298957	GSD	Ia	Ia	female	Jiangxi	5.08333	61	13	0.92	13	15.3592	Y	N	Y	Y	N	N	N	N	N	N	N	N	N	N	N	N	N	Y	N	N	N	N	N	Y	N	N	N	N	N	Y	Y	14	5	27	135	10.3846	N
	S034463823	GSD	Ia	Ia	male	Jiangxi	17.3333	208	14	1.6	72	28.125	Y	N	Y	Y	N	Y	N	N	Y	N	N	N	N	N	N	N	N	Y	N	N	N	Y	Y	N	N	N	N	N	N	Y	N	14	5	55	275	3.81944	N
	S084661128	GSD	Ia	Ia	male	Jiangxi	6.16667	74	17	1.25	31	19.84	N	N	N	N	N	N	N	N	N	N	Y	Y	N	N	N	N	Y	Y	N	Y	N	Y	N	N	N	N	N	N	N	Y	N	17	4	43	172	5.54839	N
	S027412093	GSD	Ia	Ia	male	Jiangsu	12.1667	146	64	1.47	40	18.5108	Y	N	N	N	N	Y	N	N	N	N	N	N	N	N	N	Y	N	Y	N	N	N	N	N	N	N	N	N	N	N	Y	Y	66	5	55	275	6.875	N
	S049550698	GSD	Ia	Ia	male	Jiangsu	9.91667	119	4	1.21	26.4	18.0316	Y	Y	N	N	Y	Y	Y	N	Y	N	N	N	N	N	N	N	N	N	Y	Y	Y	Y	Y	Y	Y	N	N	N	N	Y	Y	14	5	50	250	9.4697	N
	S052077608	GSD	Ia	Ia	female	Jiangsu	7.5	90	21	1.21	29	19.8074	N	N	N	N	N	N	N	N	N	N	N	N	Y	N	N	N	N	Y	N	N	Y	Y	N	N	N	N	N	Y	N	Y	Y	19	5	45	225	7.75862	N
	S089065574	GSD	Ia	Ia	male	Jiangsu	2.5	30	26	0.83	12	17.4191	N	N	N	N	N	N	N	N	N	N	N	Y	N	N	N	N	Y	Y	N	Y	N	Y	Y	N	N	N	N	N	Y	Y	N	26	3	25	75	6.25	N
	S023404463	GSD	Ia	Ia	female	Jiangsu	4	48	17	1.06	22	19.5799	N	N	N	N	N	N	N	N	N	N	N	N	N	N	N	N	N	Y	Y	N	N	Y	N	N	N	N	N	N	N	Y	N	17	5	44	220	10	N
	S083617565	GSD	Ia	Ia	male	Jiangsu	12.25	147	4	1.47	31	14.3459	N	N	N	N	N	N	N	N	N	N	N	Y	N	N	Y	N	N	Y	Y	N	N	Y	Y	Y	Y	N	N	Y	N	Y	N	5	5	70	350	11.2903	N
	S097288142	GSD	Ia	Ia	female	Jiangsu	10.1667	122	6	1.404	41	20.7993	Y	N	Y	N	N	N	N	N	N	N	N	N	N	N	N	N	N	Y	Y	N	N	Y	Y	N	N	N	N	N	N	Y	N	6	5	45	225	5.4878	N
	S013110837	GSD	Ia	Ia	male	Jiangsu	20	240	144	1.73	65	21.7181	N	N	N	N	N	N	N	N	N	N	N	N	N	N	N	N	N	Y	N	N	Y	Y	N	N	N	N	N	N	N	Y	Y	144	2	80	160	2.46154	N
	S070314708	GSD	Ia	Ia	male	Jiangsu	25.0833	301	170	1.65	48	17.6309	Y	N	N	Y	N	Y	N	N	N	N	Y	N	N	N	N	N	N	Y	N	Y	N	Y	N	Y	N	N	N	N	N	Y	Y	171	3	62	186	3.875	N
	S016817314	GSD	Ia	Ia	female	Jiangsu	1.16667	14	9	0.68	10	21.6263	Y	N	N	N	N	Y	N	N	N	N	N	N	N	N	N	N	N	Y	N	N	N	Y	N	N	N	N	N	N	N	Y	Y	9	5	20	100	10	N
	S014819892	GSD	Ia	Ia	female	Jiangsu	16.0833	193	158	1.56	65	26.7094	N	N	N	N	N	N	N	N	N	N	Y	N	N	N	N	N	N	Y	N	N	N	Y	N	N	N	N	N	N	N	Y	Y	158	4	50	200	3.07692	N
	S010013636	GSD	Ia	Ia	male	Jiangsu	1	12	2	0.78	14	23.0112	Y	Y	N	Y	Y	Y	N	N	Y	N	N	Y	N	Y	N	N	Y	Y	N	N	N	Y	N	N	N	N	N	Y	N	Y	Y	11	5	25	125	8.92857	N
	S036569864	GSD	Ia	Ia	female	Jiangsu	4.5	54	8	1.06	25	22.2499	Y	N	N	N	N	Y	N	N	N	N	N	N	N	N	N	N	N	N	N	Y	N	Y	N	N	N	N	N	N	N	Y	Y	12	5	45	225	9	N
	S035974234	GSD	Ia	Ia	female	Hunan	1.41667	17	130	0.76	8.5	14.7161	Y	N	N	N	N	Y	N	N	N	N	N	N	N	N	N	N	N	N	N	N	N	N	N	N	N	N	N	N	N	Y	N	94	4	20	80	9.41176	N
	S048256051	GSD	Ia	Ia	female	Hunan	8.5	102	29	1.26	23	14.4873	Y	Y	N	N	Y	Y	N	N	Y	N	N	N	N	N	N	N	N	N	N	N	N	N	N	N	N	N	N	N	N	Y	Y	29	4	45	180	7.82609	N
	S088926932	GSD	Ia	Ia	female	Hunan	4	48	4	0.99	19	19.3858	Y	Y	N	N	Y	N	N	N	N	N	N	N	N	N	N	N	N	N	N	N	N	Y	N	N	N	N	N	N	N	Y	Y	26	5	36	180	9.47368	N
	S071286101	GSD	Ia	Ia	female	Hubei	4.58333	55	3	1.06	20.6	18.3339	Y	Y	N	Y	Y	Y	N	N	Y	N	N	Y	N	N	N	N	Y	Y	N	Y	N	Y	N	N	N	N	N	Y	N	Y	Y	14	5	35	175	8.49515	N
	S044264751	GSD	Ia	Ia	male	Heilongjiang	1.08333	13	6	0.78	11	18.0802	N	N	N	N	N	N	N	N	N	N	N	N	N	N	N	N	N	Y	N	N	N	Y	Y	N	N	N	N	N	N	Y	N	10	4	24	96	8.72727	N
	S055790158	GSD	Ia	Ia	female	Hebei	5.16667	62	10	1.1	14.5	11.9835	Y	N	N	N	Y	N	N	N	N	N	N	N	N	N	N	N	N	Y	N	N	N	Y	N	N	Y	N	N	N	Y	Y	Y	62	1	10	10	0.689655	N
	S096484919	GSD	Ia	Ia	female	Guangxi	7.08333	85	20	1.15	18	13.6106	Y	N	Y	N	N	N	N	N	N	N	N	Y	N	N	N	N	N	Y	N	N	N	Y	N	N	N	N	N	Y	N	Y	Y	24	4	40	160	8.88889	N
	S079393402	GSD	Ia	Ia	male	Guangdong	1	12	72	0.735	11	20.3619	Y	N	N	Y	N	Y	N	N	Y	N	N	N	N	N	Y	N	N	Y	N	N	Y	Y	N	N	N	N	N	N	Y	Y	Y	97	5	15	75	6.81818	N
	GZ.YM.1B.001	GSD	Ib	Ib	male	Guangdong	12.1667	146	18	1.1	18.5	15.2893	Y	N	N	Y	N	N	N	N	N	N	Y	N	N	N	N	N	N	Y	N	N	N	N	N	N	N	N	N	Y	Y	Y	N	38	5	30	150	8.10811	N
	S072434823	GSD	Ia	Ia	male	Guangdong	4.83333	58	5	1.08	21	18.0041	Y	N	N	N	Y	Y	N	N	Y	N	N	N	N	N	N	N	N	Y	N	N	N	N	N	N	N	N	N	Y	N	Y	Y	10	4.5	40	180	8.57143	N
	S083236656	GSD	Ia	Ia	male	Guangdong	6.75	81	39	1.18	25	17.9546	Y	Y	N	N	N	N	N	N	N	N	N	N	N	N	N	N	N	Y	N	N	Y	Y	N	N	N	N	N	N	Y	N	N	40	5	44	220	8.8	N
	S079366000	GSD	Ia	Ia	female	Guangdong	15.1667	182	126	1.58	53	21.2306	Y	N	N	Y	N	N	N	N	N	N	N	N	N	N	N	N	N	N	N	N	Y	Y	N	N	N	N	N	N	N	N	Y	126	4	50	200	3.77358	N
	S034681520	GSD	Ia	Ia	male	Guangdong	3.5	42	5	0.94	14	15.8443	N	N	N	N	N	N	N	N	N	N	N	N	N	N	N	N	N	Y	N	N	N	Y	N	N	N	N	N	N	N	Y	Y	6	5	32	160	11.4286	N
	S019541015	GSD	Ia	Ia	male	Guangdong	7.41667	89	7	1.2	32	22.2222	Y	N	Y	N	N	Y	Y	N	Y	N	N	N	N	N	N	N	N	N	N	N	Y	Y	N	Y	N	N	N	N	N	Y	N	12	5	40	200	6.25	N
	S096949989	GSD	Ia	Ia	female	Guangdong	6.33333	76	46	1.21	28.5	19.4659	N	N	N	N	N	N	N	N	N	N	N	N	N	N	N	N	N	Y	Y	N	N	Y	Y	N	Y	N	N	N	N	Y	Y	46	4	58	232	8.14035	N
	S064758704	GSD	Ia	Ia	male	Guangdong	8.33333	100	15	1.25	30.5	19.52	Y	N	Y	N	N	Y	N	N	Y	N	N	N	N	N	N	N	N	Y	N	Y	N	Y	Y	N	N	N	N	N	N	Y	N	15	5	40	200	6.55738	N
	S003446955	GSD	Ia	Ia	female	Guangdong	12.5	150	4	1.4	35	17.8571	Y	N	N	N	N	Y	N	N	N	N	N	Y	N	N	N	N	Y	Y	N	Y	Y	Y	N	Y	N	Y	N	Y	N	Y	N	6	5	58	290	8.28571	N
	S047673656	GSD	Ia	Ia	male	Guangdong	5	60	24	1	23	23	N	N	N	N	N	N	N	N	N	N	N	N	N	N	N	N	N	N	N	N	Y	Y	N	N	N	N	N	N	N	Y	Y	24	5	45	225	9.78261	N
	S070662491	GSD	Ia	Ia	male	Fujian	9.08333	109	7	1.23	30	19.8295	Y	N	N	N	N	Y	N	N	N	Y	N	N	N	N	N	N	N	Y	Y	N	N	Y	Y	N	Y	N	N	N	N	Y	N	28	4	60	240	8	N
	S026019379	GSD	Ia	Ia	male	Fujian	13.4167	161	51	1.54	42	17.7096	Y	N	N	N	N	Y	N	N	N	N	N	Y	N	N	N	N	N	N	Y	Y	Y	Y	N	N	Y	N	N	N	N	N	Y	51	4	45	180	4.28571	N
	S007950432	GSD	Ia	Ia	male	Fujian	4.5	54	30	1	15	15	N	N	N	N	N	N	N	N	N	N	N	N	N	N	N	N	N	N	N	N	N	Y	N	N	N	N	N	N	Y	Y	Y	30	4	28	112	7.46667	N
	S059425254	GSD	Ia	Ia	female	Beijing	2.16667	26	15	0.84	12.3	17.432	Y	N	N	N	Y	N	N	N	N	N	N	N	N	N	N	N	N	N	N	Y	N	N	Y	N	N	N	N	N	N	Y	N	15	5	23.5	117.5	9.55285	N
	S046700597	GSD	Ia	Ia	female	Beijing	14.875	178.5	147	1.56	45	18.4911	Y	N	Y	N	N	Y	Y	N	Y	N	N	N	N	N	N	N	N	Y	N	Y	N	N	N	N	N	N	N	N	Y	Y	Y	149	4	10	40	0.888889	N
	S081379487	GSD	Ia	Ia	male	Anhui	12.3333	148	13	1.43	55	26.8962	Y	Y	N	N	Y	N	N	N	Y	N	N	Y	N	N	N	N	Y	N	N	N	N	N	N	N	N	N	N	Y	N	Y	N	13	5	80	400	7.27273	N
[truncated: 23 more columns]
