# Supplementary material for: Gut Dysbiosis Drives Inflammatory Bowel Disease Through the CCL4L2‐VSIR Axis in Glycogen Storage Disease
Source: Adv Sci (Weinh). 2024 Jun 18;11(30):2309471. doi: 10.1002/advs.202309471 (PMC11321658; doi:10.1002/advs.202309471)
Supplement: Supplementary file 4 — Supporting Table 3 [file ADVS-11-2309471-s011.xlsm]

## Sheet: Envfit.result
	Table S3. Host multifactorial effects on composition of gut microbiota identified by EnvFit.
		factors	R2	Pr(>r)	significance
	clinical diagnosis	GSD genotype	0.2195	0.001	***
	innerindividual	overall family factors	0.1924	0.001	***
		District	0.1947	0.001	***
		Age (at sample collection)	0.0599	0.001	***
		Height	0.051	0.001	***
		Weight	0.057	0.001	***
		UCCS	0.0612	0.001	***
		lactose free formula	0.0196	0.002	**
		normal diet	0.0132	0.016	*
	GI	any GI problems	0.0285	0.001	***
		anorexia	0.0158	0.001	***
		abdominal pain	0.0209	0.001	***
		abdominal bloating	0.0133	0.014	*
		nausea vomiting	0.0181	0.001	***
		diarrhea	0.0152	0.005	**
		constipation	0.0105	0.037	*
		≥ 3 GI symptoms	0.0763	0.001	***
	other com	oral ulcer	0.0203	0.001	***
		respiratory_tract_infection	0.017	0.002	**
		otitis_media	0.0165	0.004	**
		repeated_infection	0.0146	0.004	**
		hypoglycemia	0.0311	0.001	***
		hyperlipidemia	0.0206	0.001	***
		hepatomegaly	0.0558	0.001	***
		fatigue and muscle weakness	0.0215	0.002	**
		hyperuricemia	0.0174	0.002	**
	current clinical intervention	G-CSF	0.0128	0.018	*
		empagliflozin	0.0113	0.029	*
		antibiotics in 1 month	0.018	0.002	**
	last symptom oneset	pre any GI problems	0.0576	0.001	***
		pre nausea vomiting	0.0321	0.001	***
		pre anorexia	0.023	0.001	***
		pre abdominal pain	0.0218	0.001	***
		pre diarrhea	0.0387	0.001	***
		pre abdominal bloating	0.0331	0.001	***
		pre mucus bloody stool	0.0171	0.002	**
		pre hypoglycemia	0.0499	0.001	***
		pre hyperlipidemia	0.0223	0.001	***
		pre hepatomegaly	0.0718	0.001	***
		pre acidosis lactic acidosis.	0.0234	0.001	***
		pre fatigue and muscle weakness	0.0293	0.001	***
		pre hyperuricemia	0.0183	0.003	**
		pre G-CSF	0.0131	0.01	**
		pre empagliflozin	0.0113	0.029	*
		pre antibiotics	0.0269	0.001	***
	factors with no significance	gender	0.0055	0.225	ns
		mucus bloody stool	0.0084	0.09	ns
		Perianal abscess	0.006	0.211	ns
		urinary tract infection	0.008	0.098	ns
		gastroenteritis	0.0097	0.051	ns
		skin infection	0.0088	0.065	ns
		anemia	0.0045	0.366	ns
		enlarged kidney	0.0077	0.114	ns
		acidosis lactic acidosis	0.009	0.053	ns
		pre anemia	0.0068	0.152	ns
		pre enlarged kidney	0.0073	0.127	ns
		pre Mesalazine	0.0059	0.22	ns
		standard formula	0.0061	0.203	ns
		polymer formula	0.0063	0.191	ns
		AAF EHF	0.0076	0.118	ns
		age at diagnosed	0.0059	0.67	ns
		age start UCCS	0.0081	0.56	ns
		times of UCCS/Day	0.0043	0.719	ns
		total corn starch (g) /meal	0.0075	0.589	ns
		total corn starch (g) /Day	0.0066	0.623	ns
		dosage: Corn starch/Kg/Day	0.0001	0.998	ns
		BMI	0.0022	0.642	ns
