# Supplementary material for: Gut Dysbiosis Drives Inflammatory Bowel Disease Through the CCL4L2‐VSIR Axis in Glycogen Storage Disease
Source: Adv Sci (Weinh). 2024 Jun 18;11(30):2309471. doi: 10.1002/advs.202309471 (PMC11321658; doi:10.1002/advs.202309471)
Supplement: Supplementary file 5 — Supporting Table 4 [file ADVS-11-2309471-s009.xlsx]

## Sheet: Sheet1
	Table S4. The microbial feature with significant association with the clinical condition of GSD after adjusting for age, gender, district and BMI identified by using MaAsLin2. ns=no significance
	Statistic summary	coefficient (whether GSD)			Statistic summary	coefficient (whether GSD)
	genus	coefficient	p value (association)		species	coefficient	p value (association)
	Akkermansia	-0.756165	8.72645e-07		Akkermansia muciniphila	-0.83221	3.11617e-06
	WAL_1855D	-	ns		Blautia producta	-0.375088	0.00298834
	Coprococcus	-1.0511	8.96086e-10		Faecalibacterium prausnitzii	-1.10771	7.65418e-11
	Sutterella	-0.476027	0.00595306		Ruminococcus bromii	-0.847184	1.37006e-06
	Blautia	-0.806381	3.89556e-19		Bacteroides uniformis	-1.30728	2.58499e-13
	Faecalibacterium	-1.17603	7.83195e-13		Bacteroides ovatus	-1.19535	1.20196e-11
	Ruminococcus	-1.06207	3.18683e-11		Bacteroides caccae	-0.936081	4.01171e-10
	Bacteroides	-0.647215	1.55422e-07		Bacteroides plebeius	-0.741585	0.00013257
	Oscillospira	-0.399742	5.07724e-07		Prevotella copri	-0.490138	0.00594668
	Bilophila	-1.11069	1.17754e-12		Dorea formicigenerans	-0.427698	1.18737e-07
	Prevotella	-0.427237	0.00917838		Roseburia faecis	-1.06159	5.40573e-09
	Phascolarctobacterium	-1.34884	4.26847e-12		Parabacteroides distasonis	-1.2645	3.93584e-10
	Dorea	-0.73233	2.36601e-07		Bifidobacterium adolescentis	0.379718	0.00858071
	Lachnospira	-0.839753	2.12001e-07		Haemophilus parainfluenzae	0.774507	3.16579e-09
	Roseburia	-1.18763	2.24048e-14		Veillonella dispar	1.11832	6.55749e-17
	Paraprevotella	-0.526918	5.63312e-05		Veillonella parvula	0.822147	4.053e-15
	Parabacteroides	-1.23417	7.54577e-12		Streptococcus anginosus	0.442629	0.00123352
	Dialister	-0.851066	4.55385e-09		Rothia mucilaginosa	0.81535	5.69681e-10
	Megasphaera	0.67221	7.36518e-06		Aggregatibacter segnis	0.48722	3.1178e-07
	Fusobacterium	-	ns		Neisseria subflava	0.547681	3.20352e-06
	Bifidobacterium	0.438485	0.000562857		Corynebacterium durum	0.345461	1.30516e-06
	Proteus	0.345684	6.54804e-05		Staphylococcus epidermidis	0.184119	0.0260923
	Collinsella	-0.360611	0.0251955
	Haemophilus	0.725266	3.78751e-08
	Citrobacter	0.22903	0.033675
	Megamonas	-	ns
	Turicibacter	0.706225	1.86824e-08
	Veillonella	1.12863	2.87308e-18
	Streptococcus	0.708008	6.91608e-12
	Enterococcus	0.852593	9.77721e-12
	Lactobacillus	0.863935	2.89837e-07
