# Supplementary material for: Gut Dysbiosis Drives Inflammatory Bowel Disease Through the CCL4L2‐VSIR Axis in Glycogen Storage Disease
Source: Adv Sci (Weinh). 2024 Jun 18;11(30):2309471. doi: 10.1002/advs.202309471 (PMC11321658; doi:10.1002/advs.202309471)
Supplement: Supplementary file 6 — Supporting Table 5 [file ADVS-11-2309471-s001.xlsx]

## Sheet: Sheet1
	Table S5. AUC of the given microbial features detected by random forest classification under the selected parameters.
		features	AUC
			10-fold cross-validation	no validation
	Controls-GSDs	selected 5 phylum	0.798	0.795
		selected 28 genus	0.872	0.871
		selected 22 species	0.793	0.788
		all phylum	0.818	0.82
		all genus	0.892	0.892
		all species	0.811	0.821
	Controls-GSD no IaIb	selected 5 phylum	0.647	0.657
		selected 28 genus	0.734	0.732
		selected 22 species	0.706	0.702
	Controls-GSD Ia	selected 5 phylum	0.83	0.835
		selected 28 genus	0.937	0.932
		selected 22 species	0.764	0.772
	Controls-GSD Ib	selected 5 phylum	0.863	0.858
		selected 28 genus	0.943	0.942
		selected 22 species	0.755	0.733
