# Supplementary material for: Gut Dysbiosis Drives Inflammatory Bowel Disease Through the CCL4L2‐VSIR Axis in Glycogen Storage Disease
Source: Adv Sci (Weinh). 2024 Jun 18;11(30):2309471. doi: 10.1002/advs.202309471 (PMC11321658; doi:10.1002/advs.202309471)
Supplement: Supplementary file 7 — Supporting Table 6 [file ADVS-11-2309471-s007.xlsx]

## Sheet: selected group-average
	Table S6. Results of microbial functions at KEGG level 3 and the belonging genes (KEGG orthologs, Kos) in each groups.
	category	description	KEGG ID	comparision between Control and GSD			coefficient (whether GSD)			mean relative abundance of Controls and each GSD subtypes
				Log (Fold Change)	adjusted p value	definition	coefficient	p value (association)		controls	GSD n-IaIb	GSD-Ia	GSD-Ib
	ko level3	Spliceosome	ko03040	2.40194	3.02e-13	UP	0.968776	2.57504e-12		9.69917	15.0684	42.5796	53.6916
		Caprolactam degradation	ko00930	2.28287	6.94e-20	UP	0.726035	2.59827e-11		737.54	1676.93	3266.67	3073.04
		Proteasome	ko03050	1.26949	8.66e-06	UP	0.449469	1.97606e-05		91.6219	152.808	175.629	152.414
		Biosynthesis of siderophore group nonribosomal peptides	ko01053	0.999006	4.75e-19	UP	0.297184	1.12285e-14		2151.55	3114.63	5220.45	5082.29
		Phosphotransferase system (PTS)	ko02060	0.832281	7.18e-22	UP	0.224245	5.5604e-13		12756.3	18922.7	24900.3	25243.9
		Geraniol degradation	ko00281	0.727514	0.0029087	UP	0.157114	0.0251014		705.447	1551.07	1752.16	1481.11
		D-Arginine and D-ornithine metabolism	ko00472	0.665482	3.89e-06	UP	0.124544	0.00604053		9240.49	13932.5	14696.4	19091.9
		Ubiquinone and other terpenoid-quinone biosynthesis	ko00130	0.66156	6.63e-21	UP	0.182271	4.50823e-16		10762.2	14119.2	19020.4	18111.1
		Synthesis and degradation of ketone bodies	ko00072	0.607814	2.86e-12	UP	0.145302	6.79174e-07		7712.4	10366.7	13652	12824.6
		Nitrotoluene degradation	ko00633	0.509128	2.67e-11	UP	0.157025	2.39464e-09		9350.1	13591.8	13888.4	14050.7
		Aminobenzoate degradation	ko00627	0.424972	1.06e-08	UP	0.11812	1.44557e-07		3402.97	4192.82	5025	4411.18
		Ascorbate and aldarate metabolism	ko00053	0.406415	8.17e-13	UP	0.123953	2.94413e-11		8406.11	9894.94	12046.3	12804.2
		Glutathione metabolism	ko00480	0.393761	6.94e-20	UP	0.113218	2.3085e-15		14612.4	17383.5	21683	19640.8
		Lipopolysaccharide biosynthesis	ko00540	0.351772	3.28e-07	UP	0.0843111	3.18949e-05		28623.5	35872.7	39747.8	36105.3
		Tryptophan metabolism	ko00380	0.281844	1.12e-09	UP	0.090093	1.32261e-11		4887.61	5925.1	6632.89	5685.64
		Benzoate degradation	ko00362	0.246117	7.04e-06	UP	0.0572108	1.34368e-05		5473.72	6445.06	6892.73	6526.1
		ABC transporters	ko02010	0.243989	1.91e-07	UP	0.0699759	2.68921e-13		22369.5	26231.6	27497.7	26471.8
		Butanoate metabolism	ko00650	0.193173	3.2e-06	UP	0.046769	2.64597e-16		20815.6	24001	24821.4	22697.3
		Tropane, piperidine and pyridine alkaloid biosynthesis	ko00960	0.181692	1.26e-05	UP	-0.0270814	0.118997		13604.8	15295.6	14006.8	12740
		beta-Alanine metabolism	ko00410	0.172992	5.27e-05	UP	0.125833	3.38694e-06		10819.2	14980.8	15383.5	13858.2
		Lysine degradation	ko00310	0.170032	0.000212378	UP	0.0453169	4.80753e-06		5289.63	6081.43	6157.48	5731.7
		Valine, leucine and isoleucine degradation	ko00280	0.161312	0.00230701	UP	0.0340371	0.000245053		11387.5	13130.9	12670.8	12413.5
		Folate biosynthesis	ko00790	0.146292	0.00126639	UP	0.0358256	0.000178506		34225.2	37969.9	40321.6	35682.9
		Two-component system	ko02020	0.128459	0.0172263	UP	0.0337442	0.0023164		11399.3	12950.5	13179.9	12597.4
		Ribosome biogenesis in eukaryotes	ko03008	0.125395	0.00290675	UP	0.0343105	3.41911e-05		1775.88	2075.94	2016.45	1736.63
		Propanoate metabolism	ko00640	0.117019	0.0120628	UP	0.0284182	1.01261e-07		20329.7	23185.1	22421.7	20420.5
		Selenocompound metabolism	ko00450	0.11187	0.0108763	UP	0.0264947	4.74117e-06		33869.7	37413.9	37883.1	35150.2
		C5-Branched dibasic acid metabolism	ko00660	0.0960196	0.0340829	UP	0.0248103	0.000154943		55527.4	63243.1	60323.5	53925.2
		Tyrosine metabolism	ko00350	0.0943427	0.0348631	UP	0.0191581	0.0106025		8603.25	9398.03	9456.27	8443.82
		Nitrogen metabolism	ko00910	0.0899989	0.0536652	UP	0.0287093	5.41891e-05		21579.7	24163.7	24070.5	21954.7
		Fatty acid degradation	ko00071	0.0843	0.0608862	UP	0.0188726	0.0151764		10774	11979.5	11842.6	10606.7
		D-Glutamine and D-glutamate metabolism	ko00471	-0.077313	0.0778744	Down	-0.0297381	2.75061e-09		65274.6	69956.7	61782.1	55147.7
		Plant-pathogen interaction	ko04626	-0.0826336	0.067577	Down	-0.023503	0.000626609		6257.68	6475.4	5848.08	5470.01
		Ribosome	ko03010	-0.08378	0.0548884	Down	-0.0320377	7.5535e-07		47797	51147.3	45014.9	39953.7
		Thiamine metabolism	ko00730	-0.0840069	0.0560148	Down	-0.0400876	8.16982e-07		48339.1	51506	45757.3	40578.8
		Nucleotide excision repair	ko03420	-0.0850401	0.0574262	Down	-0.029097	1.9102e-08		23938.8	25622.3	22280.7	20250.2
		One carbon pool by folate	ko00670	-0.0877419	0.0536652	Down	-0.0371517	3.41707e-08		54394.5	58221.6	50477.6	46121.5
		Amino sugar and nucleotide sugar metabolism	ko00520	-0.0974516	0.0416074	Down	-0.038713	5.95586e-07		37513.5	38785.6	34492.8	32342.5
		Fatty acid biosynthesis	ko00061	-0.103028	0.0231256	Down	-0.0278435	3.84308e-06		50262.5	52855.6	46708.1	41303.7
		Lysine biosynthesis	ko00300	-0.106799	0.0129834	Down	-0.0366811	9.16656e-14		50908.4	54344.6	45767.1	42355.8
		Peptidoglycan biosynthesis	ko00550	-0.112015	0.00726215	Down	-0.0370556	1.26811e-11		58265	61658	53226.4	47345.5
		Cell cycle - Caulobacter	ko04112	-0.113236	0.0104615	Down	-0.0435266	2.10386e-09		46875.5	49825	43002.6	38278.4
		Oxidative phosphorylation	ko00190	-0.142707	0.00143835	Down	-0.0440573	1.3467e-16		14742.3	15305.1	13189.9	11853.8
		Galactose metabolism	ko00052	-0.168553	0.00270072	Down	-0.0682876	3.7165e-07		39314.3	40927.4	33339.3	32005
		Starch and sucrose metabolism	ko00500	-0.186748	0.00014964	Down	-0.0603067	1.9211e-07		37128.5	37828.8	31790.5	29042.1
		Insulin signaling pathway	ko04910	-0.208712	0.000212822	Down	-0.0648174	7.3678e-05		3234.22	3297.07	2785.6	2443.26
		Biosynthesis of vancomycin group antibiotics	ko01055	-0.210247	0.000100575	Down	-0.0723443	1.20586e-06		73244.4	76258.7	64113.3	51781.2
		Zeatin biosynthesis	ko00908	-0.210901	8.75e-06	Down	-0.0708955	8.72648e-10		20905.2	21261.9	18130.4	15928
		Alanine, aspartate and glutamate metabolism	ko00250	-0.212433	1.36e-06	Down	-0.0692082	4.31793e-18		57053.4	58723.6	47712.9	42632.9
		Pentose and glucuronate interconversions	ko00040	-0.216278	3.34e-05	Down	-0.0738679	1.68701e-09		27868.5	27928.7	23237.8	23039.6
		RNA transport	ko03013	-0.217145	0.000232422	Down	-0.0705443	0.000307996		1705.97	1736.32	1485.08	1300.96
		Histidine metabolism	ko00340	-0.255981	2.63e-07	Down	-0.0865219	6.40357e-14		41383.4	42945.8	32829.7	29724.5
		Bacterial chemotaxis	ko02030	-0.265066	0.00532886	Down	-0.0776418	0.00117617		26145.8	25564.3	22039.9	22193.5
		Linoleic acid metabolism	ko00591	-0.327644	0.00290675	Down	0.271038	6.66129e-05		4408.82	7057.67	5558.14	5011.82
		Streptomycin biosynthesis	ko00521	-0.39496	5.57e-13	Down	-0.116414	4.37276e-12		57252.1	54909.4	41706.4	36861.7
		RNA polymerase	ko03020	-0.423372	1.22e-15	Down	-0.128414	5.01125e-16		33044.1	32184.5	23284.5	20627.7
		Protein processing in endoplasmic reticulum	ko04141	-0.51056	9.18e-13	Down	-0.180146	4.76406e-11		1612.88	1571.71	1203.85	950.226
		N-Glycan biosynthesis	ko00510	-0.527762	6.85e-08	Down	-0.157434	2.01986e-05		1599.3	1478.3	1230.8	1260.87
		NOD-like receptor signaling pathway	ko04621	-0.541713	5.69e-13	Down	-0.179749	5.48256e-10		2681.54	2554.94	1956.51	1632.18
		Sphingolipid metabolism	ko00600	-0.604503	9.86e-11	Down	-0.417471	3.49723e-11		16430.7	14561.6	7555.65	5626.11
		Xylene degradation	ko00622	-0.640959	0.00957241	Down	0.0827614	0.00649427		404.224	813.974	825.244	479.658
		Secondary bile acid biosynthesis	ko00121	-0.677482	9.09e-12	Down	-0.212167	1.11829e-08		50900.8	44988.9	32738.2	31436.8
		Primary bile acid biosynthesis	ko00120	-0.677482	9.09e-12	Down	-0.212167	1.11832e-08		5655.65	4998.77	3637.58	3492.97
		Steroid hormone biosynthesis	ko00140	-0.726156	4.68e-06	Down	-0.214061	1.29881e-05		1915.15	1484.11	1119.5	1175.62
		Other glycan degradation	ko00511	-0.869411	6.09e-15	Down	-0.28136	1.01906e-12		57250.7	47280.3	30320.6	28155.4
		Glycosaminoglycan degradation	ko00531	-1.04145	8.96e-12	Down	-0.313468	4.76313e-10		20783.9	15299.6	9987.76	9566.89
		Protein digestion and absorption	ko04974	-1.2339	2.49e-12	Down	-0.387059	2.43705e-07		1765.17	1509.12	1060.07	855.298
		Steroid biosynthesis	ko00100	-1.42129	0.0151616	Down	-0.553603	0.000653686		34.0194	63.2076	2.16706	11.3461
		Apoptosis	ko04210	-1.5202	5.25e-14	Down	-0.4834	7.1313e-09		976.241	834.462	564.991	418.672
		Salivary secretion	ko04970	-1.75968	0.0425078	Down	-0.303827	0.0018989		1.80397	0.111319	0.814364	0.0376051
		Non-homologous end-joining	ko03450	-1.83613	1.14e-10	Down	-0.6666	2.31596e-06		200.348	248.825	34.8367	261.583
		Flavonoid biosynthesis	ko00941	-2.01095	1e-12	Down	-0.796977	4.38115e-10		264.145	226.575	220.56	37.7538
		Glycosphingolipid biosynthesis - lacto and neolacto series	ko00601	-2.66334	1.92e-06	Down	-0.982687	1.77131e-07		22.5371	17.3925	6.49948	0.592905
	KOs	K00435	K00435	3.89379	2.23e-07	UP	0.647509	4.11038e-07		2.18349	9.66981	55.5776	109.186
		K13727	K13727	3.41981	3.52e-20	UP	0.999278	1.11258e-16		390.941	451.158	2530.94	1816.93
		K06307	K06307	3.32393	3.84e-20	UP	1.24999	1.57172e-17		210.57	411.145	2778.64	2185.6
		K13929	K13929	3.29833	2.69e-18	UP	0.975605	6.21478e-15		339.226	711.172	2177.1	1606.57
		K13931	K13931	3.29833	2.69e-18	UP	0.975605	6.21478e-15		339.226	711.172	2177.1	1606.57
		K13932	K13932	3.29833	2.69e-18	UP	0.975605	6.21478e-15		339.226	711.172	2177.1	1606.57
		K13934	K13934	3.29833	2.69e-18	UP	0.975605	6.21478e-15		339.226	711.172	2177.1	1606.57
		K13935	K13935	3.29833	2.69e-18	UP	0.975605	6.21478e-15		339.226	711.172	2177.1	1606.57
		K16202	K16202	3.29831	5.18e-26	UP	1.09016	5.84639e-17		858.92	3354.21	4492	6457.74
		K02663	K02663	3.25661	1.88e-17	UP	1.36044	8.47299e-15		67.3402	401.665	269.035	819.257
		K07076	K07076	3.22184	1.56e-20	UP	1.34869	8.33831e-19		99.0641	222.94	1007.96	1834.65
		K11059	K11059	3.20701	1.66e-13	UP	1.18397	1.68827e-22		2.82046	2.80566	36.11	77.7831
		K11061	K11061	3.20701	1.66e-13	UP	1.18397	1.68827e-22		2.82046	2.80566	36.11	77.7831
		K11062	K11062	3.20701	1.66e-13	UP	1.18397	1.68827e-22		2.82046	2.80566	36.11	77.7831
		K08587	K08587	3.20701	1.66e-13	UP	1.18397	1.68827e-22		2.82046	2.80566	36.11	77.7831
		K11032	K11032	3.20701	1.66e-13	UP	1.18397	1.68827e-22		2.82046	2.80566	36.11	77.7831
		K03802	K03802	3.1804	2.34e-19	UP	1.24557	3.23388e-22		224.581	420.921	2798.69	2398.32
		K07180	K07180	3.1794	8.35e-22	UP	0.886464	2.76057e-17		825.764	1302.99	7025.19	5080.95
		K09786	K09786	3.1794	8.35e-22	UP	0.886464	2.76057e-17		825.764	1302.99	7025.19	5080.95
		K06415	K06415	3.16973	2.99e-19	UP	1.25013	3.8511e-22		221.446	421.638	2799.67	2400.5
		K13282	K13282	3.166	2.46e-19	UP	1.27651	1.06567e-22		175.572	420.883	2798.69	2398.32
		K13930	K13930	3.14684	3.45e-17	UP	0.91164	1.11415e-13		334.225	710.889	1851.11	1606.52
		K02509	K02509	3.1367	4.8e-18	UP	0.948726	2.23888e-14		475.759	626.668	2304.9	1920.27
		K18474	K18474	3.11241	4.9e-29	UP	1.12283	4.85181e-22		1751.43	5124.98	8193.57	11321.6
		K16014	K16014	3.10135	2e-23	UP	1.12156	7.67162e-18		1631.4	4752.94	7425.22	10540.4
		K09162	K09162	3.09584	4.79e-23	UP	1.14114	3.09339e-18		1674.56	4732.74	7423.84	10464.9
		K13820	K13820	3.08894	5.16e-23	UP	0.937797	6.37331e-15		155.166	296.205	1350.13	2327.1
		K06139	K06139	3.06778	5.74e-15	UP	0.914371	3.17226e-12		354.456	760.684	2146.12	1449.26
		K14744	K14744	3.05671	3.07e-17	UP	0.927354	1.15842e-14		622.555	374.399	3858.48	1474.98
		K08194	K08194	3.03913	1.29e-17	UP	0.949737	5.12132e-15		968.652	1177.11	5382.67	3738.32
		K11060	K11060	3.03864	4.96e-16	UP	1.25673	2.65241e-19		82.3465	232.466	1885.13	666.091
		K00510	K00510	3.03864	4.96e-16	UP	1.25673	2.65241e-19		82.3465	232.466	1885.13	666.091
		K13745	K13745	3.02513	1.04e-15	UP	0.903121	8.21016e-13		328.071	735.615	1863.81	1279.86
		K15547	K15547	3.01948	4.73e-16	UP	0.911078	1.04967e-13		439.833	348.517	2371.44	1319.51
		K15549	K15549	3.01948	4.73e-16	UP	0.911078	1.04967e-13		439.833	348.517	2371.44	1319.51
		K07349	K07349	2.99344	5.92e-16	UP	0.889261	2.37788e-13		513.808	347.571	2837.62	1330.77
		K04103	K04103	2.98894	9.4e-15	UP	0.883892	4.57391e-12		852.213	1305.21	5418.38	3221.43
		K05374	K05374	2.9878	1.28e-14	UP	0.898219	3.21758e-12		327.912	324.998	2108.23	1248.03
		K04785	K04785	2.9878	1.28e-14	UP	0.898219	3.21758e-12		327.912	324.998	2108.23	1248.03
		K04786	K04786	2.9878	1.28e-14	UP	0.898219	3.21758e-12		327.912	324.998	2108.23	1248.03
		K16619	K16619	2.9779	2.23e-11	UP	1.191	2.14028e-17		5.67979	4.18302	274.144	82.5523
		K07169	K07169	2.97752	2.32e-14	UP	0.896338	5.92832e-12		328.82	348.217	1898.61	1308.13
		K06994	K06994	2.97708	8.77e-13	UP	1.35511	2.28994e-18		184.274	44.117	1075.97	658.161
		K00484	K00484	2.97483	9.57e-16	UP	0.902953	1.64121e-13		494.01	354.631	2422.01	1646.74
		K19586	K19586	2.97417	1.62e-14	UP	0.882585	7.64225e-12		333.965	353.421	1902.66	1311.13
		K09477	K09477	2.96703	1.4e-24	UP	1.04174	8.76244e-19		1885.34	5295.91	9933.29	11944.5
		K16234	K16234	2.9517	2.06e-14	UP	0.895696	1.14471e-09		498.203	724.031	2434.59	1653.37
		K06138	K06138	2.95131	3.12e-14	UP	0.875945	1.44264e-11		334.279	720.986	1917.09	1319.62
		K05921	K05921	2.94442	3.33e-15	UP	0.876771	1.13529e-12		640.455	665.628	3579.98	2492.32
		K00151	K00151	2.94203	8.54e-16	UP	0.877959	3.38469e-13		320.86	334.498	1792.94	1248.59
		K00455	K00455	2.94203	8.54e-16	UP	0.877959	3.38469e-13		320.86	334.498	1792.94	1248.59
		K02615	K02615	2.94203	8.54e-16	UP	0.877959	3.38469e-13		320.86	334.498	1792.94	1248.59
		K06906	K06906	2.94135	2.57e-13	UP	0.840174	3.53077e-10		1401.85	2479.84	10647	5831.4
		K15736	K15736	2.94086	6.02e-15	UP	0.833906	9.67859e-12		713.14	867.368	4644.97	2668.6
		K05877	K05877	2.94032	7.11e-15	UP	0.862067	3.07846e-12		763.357	912.424	4923.59	3123.29
		K08964	K08964	2.93893	1.73e-14	UP	0.878519	6.20633e-12		365.469	331.884	1788.02	1245.91
		K08967	K08967	2.93893	1.73e-14	UP	0.878519	6.20633e-12		365.469	331.884	1788.02	1245.91
		K14393	K14393	2.93478	3.98e-15	UP	0.852138	2.29035e-12		856.406	1275.03	4874.05	3092.27
		K09912	K09912	2.93289	5.99e-15	UP	0.851128	3.98098e-12		764.29	1274.26	4873.07	3090.09
		K09945	K09945	2.92848	4.16e-14	UP	0.877412	1.15673e-11		324.294	337.281	1829.61	1263.44
		K04561	K04561	2.9282	2.16e-22	UP	0.99527	2.71859e-16		1379.34	3180.25	7786.75	7788.12
		K00839	K00839	2.92818	5.55e-15	UP	0.843049	1.32146e-11		320.934	333.564	1806.47	1390.68
		K12112	K12112	2.9243	1.77e-15	UP	0.891643	2.62568e-13		395.912	337.85	1840.56	1575.4
		K11898	K11898	2.9243	1.77e-15	UP	0.891643	2.62568e-13		395.912	337.85	1840.56	1575.4
		K11897	K11897	2.92365	1.08e-15	UP	0.896694	1.75022e-13		508.279	739.898	2017.53	1983.24
		K02299	K02299	2.92227	6.25e-15	UP	0.847955	4.39618e-12		1093.6	1579.41	6503.02	4249.28
		K01725	K01725	2.92205	1.35e-15	UP	0.868001	5.97749e-13		324.28	334.179	1791.09	1250.75
		K02618	K02618	2.92155	1.26e-15	UP	0.861031	7.35076e-13		326.319	707.267	1811.42	1260.08
		K19096	K19096	2.91568	1.18e-13	UP	0.849113	7.06516e-11		582.888	860.5	4494.2	2657.18
		K06137	K06137	2.9148	7.22e-14	UP	0.874603	1.74309e-11		356.016	720.986	1917.09	1319.62
		K11890	K11890	2.91147	2.66e-15	UP	0.878019	5.63858e-13		343.833	331.789	1802.49	1248.74
		K12979	K12979	2.9112	8.93e-14	UP	0.849623	7.78807e-11		363.004	740.835	2031.61	1384.44
		K02511	K02511	2.91059	5.61e-15	UP	0.865671	1.80385e-12		630.366	645.779	3465.46	2427.5
		K07351	K07351	2.90825	1.16e-14	UP	0.849227	5.48254e-12		1071.09	1197.72	6802.79	4241.68
		K02297	K02297	2.90627	8.25e-15	UP	0.84132	5.89153e-12		784.094	1268.12	4830.5	3070.37
		K02298	K02298	2.90627	8.25e-15	UP	0.84132	5.89153e-12		784.094	1268.12	4830.5	3070.37
		K02300	K02300	2.90627	8.25e-15	UP	0.84132	5.89153e-12		784.094	1268.12	4830.5	3070.37
		K05997	K05997	2.9042	1.09e-14	UP	0.85045	4.58616e-12		754.131	895.337	4812.02	3058.89
		K00146	K00146	2.90239	6.31e-15	UP	0.855023	2.8996e-12		635.825	1018.55	3483.94	2438.98
		K08178	K08178	2.9011	7.98e-14	UP	0.8706	1.77065e-11		318.732	328.368	1784.09	1243.31
		K13009	K13009	2.9011	7.98e-14	UP	0.8706	1.77065e-11		318.732	328.368	1784.09	1243.31
		K13021	K13021	2.9011	7.98e-14	UP	0.8706	1.77065e-11		318.732	328.368	1784.09	1243.31
		K10027	K10027	2.90094	1.16e-19	UP	0.800225	1.7126e-13		168.995	346.256	2310.12	1243.58
		K07401	K07401	2.8997	6.42e-14	UP	0.870347	1.50657e-11		319.594	331.13	1787.04	1243.73
		K09880	K09880	2.8997	6.42e-14	UP	0.870347	1.50657e-11		319.594	331.13	1787.04	1243.73
		K00064	K00064	2.8997	6.42e-14	UP	0.870347	1.50657e-11		319.594	331.13	1787.04	1243.73
		K11081	K11081	2.8997	6.42e-14	UP	0.870347	1.50657e-11		319.594	331.13	1787.04	1243.73
		K11082	K11082	2.8997	6.42e-14	UP	0.870347	1.50657e-11		319.594	331.13	1787.04	1243.73
		K11083	K11083	2.8997	6.42e-14	UP	0.870347	1.50657e-11		319.594	331.13	1787.04	1243.73
		K11084	K11084	2.8997	6.42e-14	UP	0.870347	1.50657e-11		319.594	331.13	1787.04	1243.73
		K19585	K19585	2.89818	5.81e-14	UP	0.856658	2.40315e-11		323.877	333.572	1788.14	1246.31
		K07345	K07345	2.8972	6.04e-15	UP	0.857653	1.9883e-12		3507.45	4136.82	20121	13355.5
		K02609	K02609	2.89017	3.2e-15	UP	0.859604	1.02551e-12		348.056	707.267	1811.42	1260.08
		K02610	K02610	2.89017	3.2e-15	UP	0.859604	1.02551e-12		348.056	707.267	1811.42	1260.08
		K02611	K02611	2.89017	3.2e-15	UP	0.859604	1.02551e-12		348.056	707.267	1811.42	1260.08
		K02612	K02612	2.89017	3.2e-15	UP	0.859604	1.02551e-12		348.056	707.267	1811.42	1260.08
		K02613	K02613	2.89017	3.2e-15	UP	0.859604	1.02551e-12		348.056	707.267	1811.42	1260.08
		K02617	K02617	2.89017	3.2e-15	UP	0.859604	1.02551e-12		348.056	707.267	1811.42	1260.08
		K13408	K13408	2.88951	5.6e-14	UP	0.889704	5.19029e-12		790.155	671.724	3672.27	3141.5
		K00108	K00108	2.88908	7.34e-15	UP	0.84001	1.36909e-09		514.522	743.596	2505.53	1398.48
		K11382	K11382	2.88777	3.51e-24	UP	0.95921	2.71985e-18		1715.3	3811.57	10200.3	9415.62
		K05373	K05373	2.88553	1.01e-13	UP	0.848819	5.1606e-11		346.548	324.998	2108.23	1248.03
		K15721	K15721	2.88553	1.01e-13	UP	0.848819	5.1606e-11		346.548	324.998	2108.23	1248.03
		K07222	K07222	2.88492	6.14e-14	UP	0.854356	2.37112e-11		447.129	313.545	1675.47	1185.44
		K10124	K10124	2.88306	2.34e-15	UP	0.859558	7.45088e-13		620.681	626.537	3353.89	2367.12
		K13950	K13950	2.88304	2.38e-16	UP	1.10795	7.61335e-17		169.917	461.434	3780.14	1361.92
		K15550	K15550	2.88267	2.14e-15	UP	0.859542	6.93442e-13		310.772	314.649	1678.42	1183.77
		K13818	K13818	2.88144	3.16e-26	UP	0.997766	1.9923e-18		2039.96	5605.34	9620.47	11042
		K07788	K07788	2.87696	2.26e-14	UP	0.851487	5.20345e-12		775.868	895.337	4812.02	3058.89
		K07789	K07789	2.87696	2.26e-14	UP	0.851487	5.20345e-12		775.868	895.337	4812.02	3058.89
		K05549	K05549	2.87686	8.51e-14	UP	0.850941	3.69084e-11		325.053	703.898	1805.52	1255.21
		K05783	K05783	2.87686	8.51e-14	UP	0.850941	3.69084e-11		325.053	703.898	1805.52	1255.21
		K05784	K05784	2.87686	8.51e-14	UP	0.850941	3.69084e-11		325.053	703.898	1805.52	1255.21
		K00276	K00276	2.87468	1.14e-14	UP	0.845396	4.93145e-12		622.776	995.885	3353.98	2373.18
		K10762	K10762	2.87204	7.83e-16	UP	0.880229	1.29488e-13		387.09	321.37	1731.94	1515.45
		K07702	K07702	2.86858	5.51e-14	UP	0.810575	8.69412e-11		1156.41	1744.6	8358.91	5314.02
		K09958	K09958	2.86282	1.5e-13	UP	0.86934	1.83292e-11		341.331	331.13	1787.04	1243.73
		K14762	K14762	2.85968	1.55e-14	UP	0.838019	6.47404e-12		656.895	881.318	4233.52	2987.96
		K11102	K11102	2.85827	4.26e-14	UP	0.611914	1.61916e-06		3430.54	8750.6	10488.3	9174.7
		K03288	K03288	2.85572	1.76e-13	UP	0.834739	8.74063e-11		637.116	1012.1	3473.25	2435.86
		K07700	K07700	2.85447	7.26e-14	UP	0.807772	1.06527e-10		1454.97	2033.27	9913.96	6427.69
		K03819	K03819	2.85314	4.4e-15	UP	0.84583	1.60089e-12		314.192	314.33	1676.58	1185.93
		K03933	K03933	2.85059	3.89e-16	UP	1.13358	2.02278e-14		208.705	79.1226	988.828	918.538
		K07358	K07358	2.84971	3.6e-15	UP	0.844658	1.38578e-12		315.054	317.092	1679.52	1186.35
		K07283	K07283	2.84957	2.92e-14	UP	0.806745	4.74447e-11		580.981	875.205	4182.95	2660.73
		K11929	K11929	2.84957	2.92e-14	UP	0.806745	4.74447e-11		580.981	875.205	4182.95	2660.73
		K12943	K12943	2.84957	2.92e-14	UP	0.806745	4.74447e-11		580.981	875.205	4182.95	2660.73
		K12944	K12944	2.84957	2.92e-14	UP	0.806745	4.74447e-11		580.981	875.205	4182.95	2660.73
		K13923	K13923	2.84585	2.64e-16	UP	0.889411	4.41103e-12		485.335	2709.18	3572.27	3526.14
		K04086	K04086	2.84342	6.99e-25	UP	1.0451	2.16282e-19		1729.8	3497.56	7635.17	11245.4
		K13926	K13926	2.8432	3.18e-14	UP	0.827352	1.40591e-11		768.547	875.507	4697.5	2994.07
		K15737	K15737	2.84141	2.83e-14	UP	0.800434	4.77917e-11		615.904	853.349	4066.47	2597.67
		K07350	K07350	2.8409	4.29e-14	UP	0.835378	1.1389e-11		819.956	881.601	4748.07	3321.3
		K14519	K14519	2.84083	1.88e-13	UP	0.831328	1.13082e-10		342.692	2194.87	1854.44	1300.03
		K05550	K05550	2.83998	1.97e-13	UP	0.849495	4.43758e-11		346.79	703.898	1805.52	1255.21
		K03464	K03464	2.83857	1.89e-13	UP	0.836316	8.30746e-11		349.557	703.917	1805.52	1255.21
		K01856	K01856	2.83857	1.89e-13	UP	0.836316	8.30746e-11		349.557	703.917	1805.52	1255.21
		K03381	K03381	2.83857	1.89e-13	UP	0.836316	8.30746e-11		349.557	703.917	1805.52	1255.21
		K07665	K07665	2.83828	3.17e-14	UP	0.795494	7.27778e-11		619.467	1259.72	4262.39	2693.34
		K07357	K07357	2.83749	2.02e-14	UP	0.869832	1.9841e-10		640.033	349.45	2409.73	2238.96
		K06169	K06169	2.83411	3.69e-13	UP	0.813223	3.27469e-10		589.874	1250.76	4238.1	2687.07
		K11531	K11531	2.83286	5.45e-15	UP	0.858642	7.44136e-13		390.969	323.205	1730.09	1513.58
		K07644	K07644	2.82969	3.86e-14	UP	0.792278	8.75158e-11		643.972	1259.74	4262.39	2693.34
		K00529	K00529	2.829	5.36e-14	UP	0.805534	5.56256e-11		625.631	1245.53	4200.33	2669.64
		K07348	K07348	2.82587	1.02e-14	UP	0.839018	2.77666e-12		901.318	888.641	4902.66	3332.82
		K11911	K11911	2.82587	6.42e-14	UP	0.824143	2.47251e-11		996.001	1411.92	7088.27	4405.5
		K11937	K11937	2.82535	6.01e-13	UP	0.817696	3.45215e-10		574.57	866.632	4173.01	2652.87
		K08989	K08989	2.825	1.64e-21	UP	1.06304	4.53442e-17		1647.28	3195.88	7038.93	9330.66
		K08195	K08195	2.82099	2.52e-13	UP	0.81269	1.98624e-10		939.013	1950.96	6002.15	3925.15
		K00039	K00039	2.81741	3.57e-13	UP	0.838622	8.1821e-11		309.505	311.281	1672.52	1178.91
		K13936	K13936	2.81741	3.57e-13	UP	0.838622	8.1821e-11		309.505	311.281	1672.52	1178.91
		K00007	K00007	2.81741	3.57e-13	UP	0.838622	8.1821e-11		309.505	311.281	1672.52	1178.91
		K12096	K12096	2.81586	4.63e-13	UP	0.838483	9.60279e-11		308.643	308.519	1669.58	1178.49
		K08344	K08344	2.81237	3.82e-13	UP	0.831509	8.92545e-11		776.201	898.119	4848.69	3073.74
		K16958	K16958	2.80749	1.49e-23	UP	0.98743	8.90197e-17		903.556	1851.57	4234.14	5510.02
		K13281	K13281	2.80451	2.44e-22	UP	0.861407	3.97497e-14		354.483	731.615	3603.93	3310.88
		K17202	K17202	2.80343	4.34e-13	UP	0.819737	1.78598e-10		313.788	313.723	1673.62	1181.48
		K17204	K17204	2.80343	4.34e-13	UP	0.819737	1.78598e-10		313.788	313.723	1673.62	1181.48
		K00138	K00138	2.80294	8.51e-14	UP	0.79356	1.00455e-10		632.681	1247.99	4201.43	2672.22
		K01169	K01169	2.79804	7.87e-14	UP	0.788359	1.20548e-10		570.892	855.356	4068.44	2595.91
		K02972	K02972	2.79804	7.87e-14	UP	0.788359	1.20548e-10		570.892	855.356	4068.44	2595.91
		K13630	K13630	2.79804	7.87e-14	UP	0.788359	1.20548e-10		570.892	855.356	4068.44	2595.91
		K15722	K15722	2.79804	7.87e-14	UP	0.788359	1.20548e-10		570.892	855.356	4068.44	2595.91
		K19688	K19688	2.79804	7.87e-14	UP	0.788359	1.20548e-10		570.892	855.356	4068.44	2595.91
		K07796	K07796	2.79804	7.87e-14	UP	0.788359	1.20548e-10		570.892	855.356	4068.44	2595.91
		K01055	K01055	2.79637	4.75e-13	UP	0.817783	2.04539e-10		381.036	1079.13	1825.1	1269.28
		K16695	K16695	2.79539	9.68e-14	UP	0.786613	1.48433e-10		570.03	852.594	4065.49	2595.49
		K18140	K18140	2.79539	9.68e-14	UP	0.786613	1.48433e-10		570.03	852.594	4065.49	2595.49
		K11935	K11935	2.795	1.17e-12	UP	0.818133	3.75483e-10		596.307	866.632	4173.01	2652.87
		K13933	K13933	2.79394	4.93e-13	UP	0.820989	1.77038e-10		314.964	684.049	1691	1190.39
		K05563	K05563	2.79284	7.15e-15	UP	1.053	1.24332e-14		131.226	602.448	1867.5	599.795
		K16321	K16321	2.79249	3.26e-13	UP	0.781857	4.56386e-10		822.448	1391.18	6456.25	4002.9
		K00448	K00448	2.78932	5.66e-13	UP	0.805752	3.48684e-10		319.247	686.492	1692.1	1192.97
		K00449	K00449	2.78932	5.66e-13	UP	0.805752	3.48684e-10		319.247	686.492	1692.1	1192.97
		K01032	K01032	2.78745	5.69e-13	UP	0.81309	2.64635e-10		386.494	1451.9	1843.58	1280.77
		K01826	K01826	2.7842	2.54e-14	UP	0.7992	2.89581e-11		369.46	707.286	1811.42	1260.08
		K16077	K16077	2.78023	1.32e-12	UP	0.798944	8.3003e-10		566.206	852.306	4064.38	2588.89
		K08167	K08167	2.7798	7.11e-16	UP	0.872711	5.30987e-16		713.895	1265.47	4788	2791.41
		K00141	K00141	2.77838	8.06e-13	UP	0.823361	1.89616e-10		334.01	311.299	1672.52	1178.91
		K15576	K15576	2.77838	8.06e-13	UP	0.823361	1.89616e-10		334.01	311.299	1672.52	1178.91
		K15577	K15577	2.77838	8.06e-13	UP	0.823361	1.89616e-10		334.01	311.299	1672.52	1178.91
		K15578	K15578	2.77838	8.06e-13	UP	0.823361	1.89616e-10		334.01	311.299	1672.52	1178.91
		K05564	K05564	2.77758	3.18e-18	UP	0.931145	1.2627e-13		137.884	610.882	1888.39	655.103
		K05358	K05358	2.7773	7.38e-13	UP	0.816132	2.49356e-10		648.974	995.349	3363.52	2369.3
		K08319	K08319	2.77613	1.44e-18	UP	1.07385	9.22961e-13		11.3549	23.2179	120.416	69.6846
		K12658	K12658	2.77466	6.29e-13	UP	0.803155	4.82242e-10		343.689	703.898	1805.52	1255.21
		K19048	K19048	2.76434	1.14e-12	UP	0.767768	1.60742e-09		1082.57	1931.88	8846.26	5415.04
		K07093	K07093	2.76354	1.27e-12	UP	0.800552	8.39745e-10		405.322	1170.34	1863.62	1286
		K00480	K00480	2.76243	1.23e-12	UP	0.804562	4.70308e-10		337.43	310.98	1670.68	1181.07
		K01387	K01387	2.75158	6.45e-10	UP	1.23293	3.35224e-17		143.304	6.44717	277.093	89.0908
		K00481	K00481	2.75043	1.22e-12	UP	0.791021	7.71168e-10		343.751	686.51	1692.1	1192.97
		K17850	K17850	2.74574	1.21e-12	UP	0.810938	2.49333e-10		776.736	875.508	4367.47	2984.48
		K07774	K07774	2.74098	2.94e-12	UP	0.800446	8.48287e-10		671.335	869.112	4174.11	2655.45
		K03862	K03862	2.74076	1.46e-12	UP	0.811279	3.20383e-10		342.16	1056.82	1709.48	1201.88
		K11737	K11737	2.73859	2.5e-30	UP	0.919079	5.00877e-21		3515.48	9355.36	16131.3	19406.6
		K08996	K08996	2.73832	2.49e-24	UP	0.823903	2.5241e-17		1425.56	4630.56	12001.8	9038.31
		K02664	K02664	2.73718	5.02e-15	UP	1.07761	9.72605e-13		96.662	398.61	204.563	511.186
		K13795	K13795	2.72962	3.53e-12	UP	0.773753	2.79863e-09		598.727	1222.01	4078.07	2602.12
		K18923	K18923	2.72794	2.67e-12	UP	0.860585	3.38999e-10		625.411	1118.97	5480.79	2962.73
		K09771	K09771	2.72648	1.46e-29	UP	0.909711	1.72524e-20		3432.41	8371.07	15543.8	18531
		K09932	K09932	2.72507	2.7e-12	UP	0.774789	2.27366e-09		603.051	877.987	4219.62	2675.59
		K01659	K01659	2.71815	4.09e-13	UP	0.828645	2.16159e-10		379.286	948.957	2622.05	1840.26
		K07799	K07799	2.70966	2.68e-13	UP	0.762209	3.1761e-10		810.782	962.469	4813.97	3059.02
		K11106	K11106	2.70741	1.65e-29	UP	0.899401	2.18632e-20		3212.93	7733.89	14928.9	17926.6
		K07300	K07300	2.7061	3.54e-26	UP	0.823375	7.48208e-14		1820.15	3443.09	10610.4	9581.82
		K08260	K08260	2.69756	3.61e-18	UP	1.03644	3.24758e-15		1585.3	3089.92	6646.78	9221.03
		K07810	K07810	2.69418	1.1e-12	UP	0.801321	2.16293e-10		720.262	1121.95	4211.55	2770.73
		K07326	K07326	2.69401	4.58e-17	UP	1.05922	1.85415e-14		3702.71	6985.31	14125.2	20427.2
		K05812	K05812	2.68515	6.41e-25	UP	0.820837	1.53204e-13		1894.76	3282.5	10153.9	8563.22
		K03638	K03638	2.67672	6.65e-30	UP	0.892456	9.51214e-21		3625.36	8526.14	17246.4	18359.7
		K03863	K03863	2.66927	5.1e-12	UP	0.774351	2.0537e-09		692.901	1370.86	3384.95	2381.21
		K06609	K06609	2.66404	2.54e-20	UP	0.804447	1.00363e-16		329.53	345.255	1734.3	1317.03
		K03855	K03855	2.66267	3.85e-27	UP	0.908319	8.19007e-20		3249.23	7967.89	15515.1	16884.2
		K00457	K00457	2.65838	5.22e-12	UP	0.766248	1.73546e-08		425.716	684.823	1691.98	1192.57
		K06136	K06136	2.65297	1.5e-12	UP	0.709529	9.40535e-09		411.392	797.59	2075	1373.77
		K19419	K19419	2.64688	5.28e-15	UP	0.832861	2.85112e-11		207.607	312.472	2012.81	712.564
		K07688	K07688	2.64673	1.05e-12	UP	0.817178	2.87732e-10		268.055	564.244	2512.28	1479.67
		K05796	K05796	2.6389	1.4e-24	UP	0.821208	2.52911e-14		2402.98	5535.38	12275.4	10912.1
		K11733	K11733	2.63599	1.31e-31	UP	0.833305	3.18056e-21		4299.7	9632.26	18820.1	21514.1
		K17570	K17570	2.6354	1.01e-13	UP	0.982844	5.42299e-18		79.526	229.66	1849.02	588.308
		K04781	K04781	2.63509	1.81e-12	UP	0.793023	1.96815e-10		318.84	314.475	1674.64	1179.4
		K19140	K19140	2.63182	5.91e-19	UP	0.805898	2.27109e-10		226.214	579.396	1321.79	3324.05
		K11707	K11707	2.61945	7.28e-18	UP	0.997237	4.7559e-15		1635.31	3094.94	6663.98	9221.31
		K11708	K11708	2.61945	7.28e-18	UP	0.997237	4.7559e-15		1635.31	3094.94	6663.98	9221.31
		K11709	K11709	2.61945	7.28e-18	UP	0.997237	4.7559e-15		1635.31	3094.94	6663.98	9221.31
		K07016	K07016	2.61663	1.22e-18	UP	0.798286	2.62273e-10		223.095	577.566	1294.78	2407.28
		K19138	K19138	2.61663	1.22e-18	UP	0.798286	2.62273e-10		223.095	577.566	1294.78	2407.28
		K19139	K19139	2.61663	1.22e-18	UP	0.798286	2.62273e-10		223.095	577.566	1294.78	2407.28
		K07002	K07002	2.61271	2.21e-09	UP	0.851304	2.73084e-08		175.125	771.189	796.414	269.212
		K06193	K06193	2.60699	2.3e-34	UP	0.872122	9.62042e-24		4658.71	9490.28	23539.1	24230.6
		K16301	K16301	2.60572	1.62e-20	UP	0.799229	7.45534e-13		1176.96	1453.78	6905.7	5038.55
		K13409	K13409	2.59749	2.06e-13	UP	0.796446	1.5617e-11		897.097	685.629	3758.85	3484.5
		K01801	K01801	2.59607	3.31e-11	UP	0.735495	2.11792e-07		401.898	683.749	1689.16	1192.55
		K03414	K03414	2.596	2.52e-12	UP	0.717463	6.77052e-08		895.033	965.877	4853.59	3078.31
		K05352	K05352	2.5773	1.94e-19	UP	0.788128	5.00268e-12		137.734	286.887	1924.45	717.649
		K03535	K03535	2.57666	5.25e-21	UP	0.758467	1.66456e-10		2427.78	5229.2	14751	10572.4
		K02549	K02549	2.57224	2.32e-31	UP	0.881326	5.33824e-23		4357.78	9735.57	20000.2	21566.4
		K03761	K03761	2.5673	7.97e-22	UP	0.772866	1.15497e-21		1674.89	3869.2	7723.76	7736.6
		K15125	K15125	2.56598	1.16e-20	UP	0.745528	3.38435e-17		3604.05	4853.3	15939.4	12814.7
		K11936	K11936	2.56551	1.98e-18	UP	0.767076	4.46419e-18		1207.51	3357.21	10365.2	5791.18
		K19734	K19734	2.56479	1.53e-12	UP	1.11779	1.87556e-15		24.4599	42.1402	230.136	132.219
		K05875	K05875	2.56452	2.42e-11	UP	0.813813	2.4653e-09		710.844	1111.06	5093.81	3222.99
		K00557	K00557	2.56403	8.72e-26	UP	0.783813	4.19837e-15		2586.01	5602.51	14873.2	12869.8
		K08680	K08680	2.56354	1.67e-30	UP	0.880186	1.8094e-22		4336.22	9697.62	19925.8	21354.4
		K02552	K02552	2.56037	3.77e-31	UP	0.877764	7.29896e-23		4347.02	9714.51	19876	21428.1
		K05804	K05804	2.55962	3.23e-20	UP	0.771527	4.72458e-20		2736.51	3507.67	12361.6	10909.1
		K11719	K11719	2.55625	2.72e-31	UP	0.815641	9.65029e-22		4545.14	10282.5	21931.4	21209.6
		K01720	K01720	2.55598	3.28e-12	UP	0.874801	1.05071e-10		393.264	570.792	2561.98	1811.24
		K09824	K09824	2.55527	6.36e-33	UP	0.781937	5.07779e-21		6690.67	15248.6	32810	29947.1
		K11901	K11901	2.55515	3.61e-17	UP	0.785504	4.37071e-17		2406.31	3973.76	14894.8	10407.5
		K03777	K03777	2.55507	3.39e-21	UP	0.769188	3.8183e-21		2055.06	3993.02	10738.3	9411.46
		K07346	K07346	2.55478	7.96e-20	UP	0.769344	1.56035e-19		3078.29	5264.31	16695.5	12899.2
		K11891	K11891	2.55397	3.44e-17	UP	0.784916	4.30679e-17		2334.67	3970.09	14845.3	10082.9
		K00055	K00055	2.55359	3.92e-15	UP	0.759064	9.86722e-09		367.915	362.915	2343.44	2639.97
		K07224	K07224	2.54626	7.68e-21	UP	0.79325	2.73338e-13		868.315	1145.26	5236.13	3860.07
		K00299	K00299	2.54026	2.21e-21	UP	0.755715	3.50411e-16		1617.73	3396.36	7666.02	8457.04
		K00355	K00355	2.53898	4.82e-28	UP	0.913402	1.10829e-21		1745.73	4091.54	8705.39	8843.05
		K11907	K11907	2.53891	3.45e-17	UP	0.78062	3.94249e-17		1945.83	3653.02	13124.1	8574.6
		K11892	K11892	2.53618	4.61e-17	UP	0.780103	5.02575e-17		2097.66	3665.24	13225.2	9229.06
		K02849	K02849	2.53058	1.25e-27	UP	0.82014	8.86556e-19		3531.84	6526.48	15164.7	17190.8
		K02024	K02024	2.52949	2.22e-20	UP	0.760285	5.77697e-20		2234.17	3652.28	10972.6	9890.01
		K07305	K07305	2.52606	9.47e-27	UP	0.80471	1.07909e-16		2145.62	3844.93	11069.5	11992
		K11932	K11932	2.52509	3.58e-20	UP	0.760207	6.28627e-20		2270.1	3378.51	10555.2	9507
		K05526	K05526	2.52292	1.65e-20	UP	0.759268	3.30246e-20		1928.81	3711.96	9354.1	8738.9
		K00840	K00840	2.52278	1.76e-20	UP	0.759281	3.48198e-20		1929.57	4078.58	9330.01	8730.66
		K00116	K00116	2.52063	3.07e-20	UP	0.759442	5.63889e-20		2157.1	3810.86	9891.01	8792.59
		K10857	K10857	2.51813	2.56e-20	UP	0.757829	4.75118e-20		1963.39	3716.76	9744.29	8787.89
		K07347	K07347	2.51716	1.85e-20	UP	0.756735	3.01395e-20		10797.6	18176.8	49527.2	46330.7
		K01096	K01096	2.51439	1.27e-25	UP	0.774068	4.06025e-15		2359.8	4595.81	12424.2	11431.2
		K00884	K00884	2.51391	1.4e-24	UP	0.76365	6.57754e-13		2638.52	4930.19	14223.9	11777.8
		K18889	K18889	2.51188	7.5e-21	UP	0.755405	9.53712e-21		1792.09	3053.49	8297.06	8014.58
		K14187	K14187	2.50973	9.75e-26	UP	0.75789	2.45047e-15		2462.78	4865.93	12569.4	10706.2
		K03078	K03078	2.50949	2.59e-22	UP	0.764	7.29911e-09		1610.4	3060.92	7578.29	7529.08
		K10013	K10013	2.50939	4.23e-20	UP	0.754336	1.15741e-19		2249.9	3644.32	10965.6	9886.6
		K11906	K11906	2.50754	1.32e-16	UP	0.770516	1.64372e-16		2015.02	3282.99	13150.3	8885.48
		K09996	K09996	2.50741	2.4e-20	UP	0.754003	5.13275e-20		1923.35	3339.19	9335.62	8727.41
		K08728	K08728	2.50733	2.78e-07	UP	0.915994	4.69255e-07		21.6827	32.783	1177.55	1482.56
		K02465	K02465	2.50721	2.62e-13	UP	1.04912	5.18011e-16		10.9512	22.6106	117.463	65.24
		K12255	K12255	2.50721	2.62e-13	UP	1.04912	5.18011e-16		10.9512	22.6106	117.463	65.24
		K11604	K11604	2.50653	1.4e-24	UP	0.761074	6.31931e-13		2618.18	4898.38	14059.9	11685.9
		K11605	K11605	2.50653	1.4e-24	UP	0.761074	6.31931e-13		2618.18	4898.38	14059.9	11685.9
		K11606	K11606	2.50653	1.4e-24	UP	0.761074	6.31931e-13		2618.18	4898.38	14059.9	11685.9
		K11607	K11607	2.50653	1.4e-24	UP	0.761074	6.31931e-13		2618.18	4898.38	14059.9	11685.9
		K12264	K12264	2.50612	2.99e-20	UP	0.752688	6.9517e-20		1909.96	3532.44	9159.57	7803.64
		K06938	K06938	2.50281	3.86e-20	UP	0.754487	4.83519e-20		1851.56	3440.7	8425.16	8022.96
		K09781	K09781	2.50254	2.87e-27	UP	0.779875	2.18805e-14		2266.1	4963.17	11885.2	10586.4
		K02656	K02656	2.50236	4.03e-15	UP	0.877001	1.04741e-12		746.407	1970.26	4951.22	3079.49
		K07645	K07645	2.50218	1.29e-24	UP	0.77288	4.04255e-15		2436.93	5370.9	12640.8	10947
		K02505	K02505	2.50205	1.12e-24	UP	0.760982	4.79305e-13		2545.79	5117.64	13999.2	10524.7
		K03212	K03212	2.50196	5.39e-27	UP	0.778072	4.9784e-17		2336.39	4636.12	12503.5	10670.5
		K11900	K11900	2.5017	1.13e-16	UP	0.768587	1.38682e-16		2092.2	3292.47	13206.8	9217.57
		K06159	K06159	2.50085	1.11e-20	UP	0.753862	1.26674e-20		1615.24	3112.02	7620.53	7528.78
		K00867	K00867	2.49969	5.37e-31	UP	0.812382	7.36083e-21		2642.56	5139.9	14704.4	13774.4
		K07070	K07070	2.49817	3.93e-20	UP	0.75308	4.9267e-20		1792.46	3420.81	8310.64	7958.14
		K08485	K08485	2.49817	3.93e-20	UP	0.75308	4.9267e-20		1792.46	3420.81	8310.64	7958.14
		K09916	K09916	2.49817	3.93e-20	UP	0.75308	4.9267e-20		1792.46	3420.81	8310.64	7958.14
		K07689	K07689	2.49817	3.93e-20	UP	0.75308	4.9267e-20		1792.46	3420.81	8310.64	7958.14
		K01782	K01782	2.49817	3.93e-20	UP	0.75308	4.9267e-20		1792.46	3420.81	8310.64	7958.14
		K01825	K01825	2.49817	3.93e-20	UP	0.75308	4.9267e-20		1792.46	3420.81	8310.64	7958.14
		K11910	K11910	2.4977	8.62e-16	UP	0.773851	1.16605e-15		1767.21	3457.44	13533.6	8327.59
		K01941	K01941	2.4964	4.9e-13	UP	0.985471	3.92642e-14		16.4099	395.379	135.942	76.7272
		K11905	K11905	2.49615	4.95e-16	UP	0.772966	7.10779e-16		1512.23	2921.94	11147.6	6918.44
		K01690	K01690	2.4959	4.23e-20	UP	0.752423	5.36134e-20		1816.96	3420.83	8310.64	7958.14
		K06884	K06884	2.49563	3.11e-20	UP	0.750368	6.81337e-20		1908.97	3313.8	9181.48	8647.31
		K13632	K13632	2.49535	3.18e-20	UP	0.750284	6.99141e-20		1907.7	3310.43	9175.59	8642.45
		K03697	K03697	2.49459	3.08e-24	UP	0.869839	4.76092e-15		268.133	519.422	3142.74	3494.1
		K07664	K07664	2.49301	4.39e-20	UP	0.751358	5.72575e-20		1787.76	3414.66	8268.08	7938.42
		K00313	K00313	2.49186	1.24e-24	UP	0.836089	7.35677e-17		5817.01	13091.5	25502.3	28290
		K01521	K01521	2.49147	2.9e-20	UP	0.749672	4.4202e-20		1644.12	3087.46	8006.65	7742.96
		K09024	K09024	2.49128	2.93e-20	UP	0.775073	6.60955e-11		1653.9	3145.25	6807	7242.21
		K08308	K08308	2.48937	4.62e-20	UP	0.749772	6.7956e-20		1797.09	3067.89	8406.68	8011.48
		K03528	K03528	2.48921	1.29e-24	UP	0.766832	6.95715e-15		2320.96	4972.15	12457.2	10543.5
		K03683	K03683	2.48921	1.29e-24	UP	0.766832	6.95715e-15		2320.96	4972.15	12457.2	10543.5
		K04568	K04568	2.48921	1.29e-24	UP	0.766832	6.95715e-15		2320.96	4972.15	12457.2	10543.5
		K07153	K07153	2.48921	1.29e-24	UP	0.766832	6.95715e-15		2320.96	4972.15	12457.2	10543.5
		K07400	K07400	2.48921	1.29e-24	UP	0.766832	6.95715e-15		2320.96	4972.15	12457.2	10543.5
		K09895	K09895	2.48921	1.29e-24	UP	0.766832	6.95715e-15		2320.96	4972.15	12457.2	10543.5
		K09902	K09902	2.48921	1.29e-24	UP	0.766832	6.95715e-15		2320.96	4972.15	12457.2	10543.5
		K15396	K15396	2.48921	1.29e-24	UP	0.766832	6.95715e-15		2320.96	4972.15	12457.2	10543.5
		K03732	K03732	2.48921	1.29e-24	UP	0.766832	6.95715e-15		2320.96	4972.15	12457.2	10543.5
		K07235	K07235	2.48921	1.29e-24	UP	0.766832	6.95715e-15		2320.96	4972.15	12457.2	10543.5
		K00631	K00631	2.48921	1.29e-24	UP	0.766832	6.95715e-15		2320.96	4972.15	12457.2	10543.5
		K05365	K05365	2.48921	1.29e-24	UP	0.766832	6.95715e-15		2320.96	4972.15	12457.2	10543.5
		K00130	K00130	2.48891	1.47e-12	UP	0.725081	5.2926e-08		1123.74	1977.23	6485.2	3964.61
		K10014	K10014	2.48822	2.83e-20	UP	0.749209	4.01462e-20		1625.56	3417.14	7756.47	7605.51
		K02236	K02236	2.48765	5.46e-25	UP	0.829804	8.56324e-16		362.532	667.498	2508.15	3474.92
		K03583	K03583	2.48757	1.4e-24	UP	0.766814	6.06451e-15		2345.47	4972.17	12457.2	10543.5
		K12149	K12149	2.48753	4.93e-20	UP	0.74988	7.49733e-20		1881.32	3067.87	8778.44	8343.01
		K16692	K16692	2.48717	2.97e-20	UP	0.748925	4.25889e-20		1625.96	3417.74	7759.42	7609.96
		K05881	K05881	2.48706	2.02e-22	UP	0.747711	2.48264e-22		1727.27	3072.51	8263.75	7738.25
		K06222	K06222	2.48687	4.52e-20	UP	0.748384	7.28589e-20		1711.44	3407.94	8214.55	7606.75
		K00758	K00758	2.48676	3.1e-22	UP	0.752622	3.72382e-10		2061.51	3609.19	9959.88	8097.64
		K02345	K02345	2.48647	1.13e-19	UP	0.74806	2.13885e-19		2146.32	3616.78	11334.5	9472.66
		K14061	K14061	2.4864	2.36e-19	UP	0.749392	3.62734e-19		2735.02	3663.12	13155.9	10931.7
		K09906	K09906	2.48633	1.36e-24	UP	0.766035	6.28438e-15		2316.26	4966	12414.7	10523.7
		K03582	K03582	2.48605	6.12e-26	UP	0.744506	3.34736e-26		2667.01	5872.77	12856.6	10766.5
		K02062	K02062	2.48571	8.32e-26	UP	0.769567	5.38286e-16		2341.12	4606.21	12452.7	10585.1
		K12537	K12537	2.4855	1.31e-11	UP	0.861866	1.587e-11		453.865	604.245	3289.59	1957.08
		K12536	K12536	2.4855	1.31e-11	UP	0.861866	1.587e-11		453.865	604.245	3289.59	1957.08
		K08087	K08087	2.48514	1.5e-11	UP	0.798244	1.98963e-10		286.104	597.811	2732.47	1604.03
		K15536	K15536	2.48442	3.35e-20	UP	0.749308	3.92085e-20		1690.52	3400.64	7689.57	7867.5
		K03119	K03119	2.48442	3.35e-20	UP	0.749308	3.92085e-20		1690.52	3400.64	7689.57	7867.5
		K09476	K09476	2.48432	5.18e-20	UP	0.749869	7.28869e-20		2015.6	3069.14	8446.82	8928.77
		K19577	K19577	2.4839	4.62e-20	UP	0.74944	5.50263e-20		1760.63	3787.14	8143.76	7948.12
		K07661	K07661	2.4824	3.23e-20	UP	0.747688	4.58269e-20		1619.31	3400.68	7681.57	7559.99
		K05522	K05522	2.48186	1.08e-22	UP	0.740163	8.85361e-17		1630.04	3058.49	7685.25	7667.32
		K12973	K12973	2.4818	4.92e-20	UP	0.747495	7.51023e-20		1787.86	3050.8	8295.11	7947.08
		K06149	K06149	2.48179	1.4e-24	UP	0.762072	2.87105e-13		3704.02	7157.07	18124.4	16907.5
		K00163	K00163	2.48172	1.17e-26	UP	0.779621	3.5321e-17		2426.9	5048.6	12751	10811.6
		K11738	K11738	2.48171	1.02e-22	UP	0.744294	7.30774e-09		1641.44	3068.51	7697.01	7741.35
		K07687	K07687	2.48156	1.05e-19	UP	0.746814	1.95048e-19		2048.23	3600	10753	9401.32
		K03739	K03739	2.48149	5.39e-27	UP	0.853517	5.49713e-18		418.66	674.271	2675.96	4053.68
		K05802	K05802	2.48138	2.94e-24	UP	0.754491	1.74614e-12		4102.5	7647.42	20730.9	18478.6
		K12289	K12289	2.48117	3.54e-20	UP	0.746484	5.33124e-20		1627.56	3035.48	8056.23	7597.91
		K07264	K07264	2.4809	6.3e-20	UP	0.747526	1.06855e-19		1955.45	3062.02	8878.67	8325.09
		K00855	K00855	2.4805	4.92e-20	UP	0.747138	8.11757e-20		1787	3048.04	8292.17	7946.66
		K00892	K00892	2.4805	4.92e-20	UP	0.747138	8.11757e-20		1787	3048.04	8292.17	7946.66
		K01146	K01146	2.4805	4.92e-20	UP	0.747138	8.11757e-20		1787	3048.04	8292.17	7946.66
		K01407	K01407	2.4805	4.92e-20	UP	0.747138	8.11757e-20		1787	3048.04	8292.17	7946.66
		K02485	K02485	2.4805	4.92e-20	UP	0.747138	8.11757e-20		1787	3048.04	8292.17	7946.66
		K02853	K02853	2.4805	4.92e-20	UP	0.747138	8.11757e-20		1787	3048.04	8292.17	7946.66
		K03184	K03184	2.4805	4.92e-20	UP	0.747138	8.11757e-20		1787	3048.04	8292.17	7946.66
		K03840	K03840	2.4805	4.92e-20	UP	0.747138	8.11757e-20		1787	3048.04	8292.17	7946.66
		K03970	K03970	2.4805	4.92e-20	UP	0.747138	8.11757e-20		1787	3048.04	8292.17	7946.66
		K05790	K05790	2.4805	4.92e-20	UP	0.747138	8.11757e-20		1787	3048.04	8292.17	7946.66
		K06006	K06006	2.4805	4.92e-20	UP	0.747138	8.11757e-20		1787	3048.04	8292.17	7946.66
		K06144	K06144	2.4805	4.92e-20	UP	0.747138	8.11757e-20		1787	3048.04	8292.17	7946.66
		K06219	K06219	2.4805	4.92e-20	UP	0.747138	8.11757e-20		1787	3048.04	8292.17	7946.66
		K07136	K07136	2.4805	4.92e-20	UP	0.747138	8.11757e-20		1787	3048.04	8292.17	7946.66
		K07251	K07251	2.4805	4.92e-20	UP	0.747138	8.11757e-20		1787	3048.04	8292.17	7946.66
		K07269	K07269	2.4805	4.92e-20	UP	0.747138	8.11757e-20		1787	3048.04	8292.17	7946.66
		K08154	K08154	2.4805	4.92e-20	UP	0.747138	8.11757e-20		1787	3048.04	8292.17	7946.66
		K08276	K08276	2.4805	4.92e-20	UP	0.747138	8.11757e-20		1787	3048.04	8292.17	7946.66
		K08993	K08993	2.4805	4.92e-20	UP	0.747138	8.11757e-20		1787	3048.04	8292.17	7946.66
		K09978	K09978	2.4805	4.92e-20	UP	0.747138	8.11757e-20		1787	3048.04	8292.17	7946.66
		K11750	K11750	2.4805	4.92e-20	UP	0.747138	8.11757e-20		1787	3048.04	8292.17	7946.66
		K11933	K11933	2.4805	4.92e-20	UP	0.747138	8.11757e-20		1787	3048.04	8292.17	7946.66
		K11940	K11940	2.4805	4.92e-20	UP	0.747138	8.11757e-20		1787	3048.04	8292.17	7946.66
		K12152	K12152	2.4805	4.92e-20	UP	0.747138	8.11757e-20		1787	3048.04	8292.17	7946.66
		K12500	K12500	2.4805	4.92e-20	UP	0.747138	8.11757e-20		1787	3048.04	8292.17	7946.66
		K12582	K12582	2.4805	4.92e-20	UP	0.747138	8.11757e-20		1787	3048.04	8292.17	7946.66
		K12961	K12961	2.4805	4.92e-20	UP	0.747138	8.11757e-20		1787	3048.04	8292.17	7946.66
		K14588	K14588	2.4805	4.92e-20	UP	0.747138	8.11757e-20		1787	3048.04	8292.17	7946.66
		K15723	K15723	2.4805	4.92e-20	UP	0.747138	8.11757e-20		1787	3048.04	8292.17	7946.66
		K16693	K16693	2.4805	4.92e-20	UP	0.747138	8.11757e-20		1787	3048.04	8292.17	7946.66
		K16704	K16704	2.4805	4.92e-20	UP	0.747138	8.11757e-20		1787	3048.04	8292.17	7946.66
		K18657	K18657	2.4805	4.92e-20	UP	0.747138	8.11757e-20		1787	3048.04	8292.17	7946.66
		K18800	K18800	2.4805	4.92e-20	UP	0.747138	8.11757e-20		1787	3048.04	8292.17	7946.66
		K19222	K19222	2.4805	4.92e-20	UP	0.747138	8.11757e-20		1787	3048.04	8292.17	7946.66
		K03087	K03087	2.4805	4.92e-20	UP	0.747138	8.11757e-20		1787	3048.04	8292.17	7946.66
		K05368	K05368	2.4805	4.92e-20	UP	0.747138	8.11757e-20		1787	3048.04	8292.17	7946.66
		K06073	K06073	2.4805	4.92e-20	UP	0.747138	8.11757e-20		1787	3048.04	8292.17	7946.66
		K06074	K06074	2.4805	4.92e-20	UP	0.747138	8.11757e-20		1787	3048.04	8292.17	7946.66
		K18890	K18890	2.4805	4.92e-20	UP	0.747138	8.11757e-20		1787	3048.04	8292.17	7946.66
		K19270	K19270	2.4805	4.92e-20	UP	0.747138	8.11757e-20		3574	6096.08	16584.3	15893.3
		K07715	K07715	2.4805	4.92e-20	UP	0.747138	8.11757e-20		1787	3048.04	8292.17	7946.66
		K13301	K13301	2.4805	4.92e-20	UP	0.747138	8.11757e-20		1787	3048.04	8292.17	7946.66
		K19236	K19236	2.4805	4.92e-20	UP	0.747138	8.11757e-20		1787	3048.04	8292.17	7946.66
		K07637	K07637	2.4805	4.92e-20	UP	0.747138	8.11757e-20		1787	3048.04	8292.17	7946.66
		K07711	K07711	2.4805	4.92e-20	UP	0.747138	8.11757e-20		1787	3048.04	8292.17	7946.66
		K12525	K12525	2.4805	4.92e-20	UP	0.747138	8.11757e-20		1787	3048.04	8292.17	7946.66
		K04065	K04065	2.48012	5.17e-20	UP	0.746793	9.36838e-20		1800.71	3055.61	8685.3	7996.07
		K10748	K10748	2.48012	5.17e-20	UP	0.746793	9.36838e-20		1800.71	3055.61	8685.3	7996.07
		K08310	K08310	2.47995	7.03e-25	UP	0.763644	3.79051e-15		2341.69	4606.93	12444.4	10544.8
		K11893	K11893	2.4797	1.12e-16	UP	0.764337	1.01178e-16		2051.87	3683.64	13182.9	8903.6
		K07309	K07309	2.47967	4.92e-20	UP	0.742375	2.99247e-19		1906.23	3424.78	7318.26	7315.8
		K17247	K17247	2.47962	3.16e-20	UP	0.748895	2.94907e-20		1742.1	3124.31	7713.67	7875.73
		K02399	K02399	2.47929	5.04e-20	UP	0.746809	8.63897e-20		1787.4	3048.65	8295.12	7951.1
		K02364	K02364	2.47921	3.6e-20	UP	0.745846	5.77933e-20		1629.33	3061.46	7849.56	7658.42
		K18850	K18850	2.47894	3.27e-24	UP	0.762316	3.24107e-14		2771.26	5289.56	14180.3	12049.6
		K09712	K09712	2.47788	3.54e-20	UP	0.74616	5.2027e-20		1614.61	3394.53	7639.01	7540.27
		K11746	K11746	2.47788	3.54e-20	UP	0.74616	5.2027e-20		1614.61	3394.53	7639.01	7540.27
		K00697	K00697	2.47788	3.54e-20	UP	0.74616	5.2027e-20		1614.61	3394.53	7639.01	7540.27
		K08160	K08160	2.47788	3.54e-20	UP	0.74616	5.2027e-20		1614.61	3394.53	7639.01	7540.27
		K07639	K07639	2.47788	3.54e-20	UP	0.74616	5.2027e-20		1614.61	3394.53	7639.01	7540.27
		K05839	K05839	2.47785	4.92e-20	UP	0.746106	8.11794e-20		1784.02	3047.41	8255.49	7927.78
		K07782	K07782	2.47781	3.54e-20	UP	0.746114	5.18828e-20		1612.51	3394.48	7626.51	7539.71
		K12974	K12974	2.47769	5.28e-20	UP	0.7468	8.7117e-20		1858.21	3048	8300.17	8254.17
		K09161	K09161	2.47748	3.52e-20	UP	0.746501	4.57767e-20		1794.58	3053.66	8312.29	7985.07
		K06048	K06048	2.47724	1.4e-22	UP	0.745486	9.25083e-09		1654.54	3058.51	7685.25	7667.32
		K03472	K03472	2.47665	5.95e-20	UP	0.746663	9.87498e-20		1812.1	3420.76	8298.15	7957.58
		K03290	K03290	2.47583	7.27e-27	UP	0.766125	2.47921e-13		2132.13	4549.18	11630.8	10076.5
		K04753	K04753	2.47546	1.4e-24	UP	0.761236	7.36267e-15		2321.6	4689.64	12438.8	10532
		K06176	K06176	2.47546	1.4e-24	UP	0.761236	7.36267e-15		2321.6	4689.64	12438.8	10532
		K15257	K15257	2.47546	1.4e-24	UP	0.761236	7.36267e-15		2321.6	4689.64	12438.8	10532
		K02336	K02336	2.47534	5.17e-20	UP	0.74541	9.4245e-20		1782.3	3041.89	8249.6	7926.94
		K03112	K03112	2.47534	5.17e-20	UP	0.74541	9.4245e-20		1782.3	3041.89	8249.6	7926.94
		K03971	K03971	2.47534	5.17e-20	UP	0.74541	9.4245e-20		1782.3	3041.89	8249.6	7926.94
		K06080	K06080	2.47534	5.17e-20	UP	0.74541	9.4245e-20		1782.3	3041.89	8249.6	7926.94
		K07490	K07490	2.47534	5.17e-20	UP	0.74541	9.4245e-20		1782.3	3041.89	8249.6	7926.94
		K08162	K08162	2.47534	5.17e-20	UP	0.74541	9.4245e-20		1782.3	3041.89	8249.6	7926.94
		K08227	K08227	2.47534	5.17e-20	UP	0.74541	9.4245e-20		1782.3	3041.89	8249.6	7926.94
		K08682	K08682	2.47534	5.17e-20	UP	0.74541	9.4245e-20		1782.3	3041.89	8249.6	7926.94
		K12148	K12148	2.47534	5.17e-20	UP	0.74541	9.4245e-20		1782.3	3041.89	8249.6	7926.94
		K13053	K13053	2.47534	5.17e-20	UP	0.74541	9.4245e-20		1782.3	3041.89	8249.6	7926.94
		K19162	K19162	2.47534	5.17e-20	UP	0.74541	9.4245e-20		1782.3	3041.89	8249.6	7926.94
		K19168	K19168	2.47534	5.17e-20	UP	0.74541	9.4245e-20		1782.3	3041.89	8249.6	7926.94
		K12963	K12963	2.47534	5.17e-20	UP	0.74541	9.4245e-20		1782.3	3041.89	8249.6	7926.94
		K18988	K18988	2.47534	5.17e-20	UP	0.74541	9.4245e-20		1782.3	3041.89	8249.6	7926.94
		K07771	K07771	2.47534	5.17e-20	UP	0.74541	9.4245e-20		1782.3	3041.89	8249.6	7926.94
		K12962	K12962	2.47534	5.17e-20	UP	0.74541	9.4245e-20		1782.3	3041.89	8249.6	7926.94
		K12975	K12975	2.47534	5.17e-20	UP	0.74541	9.4245e-20		1782.3	3041.89	8249.6	7926.94
		K13014	K13014	2.47534	5.17e-20	UP	0.74541	9.4245e-20		1782.3	3041.89	8249.6	7926.94
		K07806	K07806	2.47534	5.17e-20	UP	0.74541	9.4245e-20		1782.3	3041.89	8249.6	7926.94
		K07676	K07676	2.47534	5.17e-20	UP	0.74541	9.4245e-20		1782.3	3041.89	8249.6	7926.94
		K07677	K07677	2.47534	5.17e-20	UP	0.74541	9.4245e-20		1782.3	3041.89	8249.6	7926.94
		K16957	K16957	2.47491	3.52e-23	UP	0.873541	2.72183e-16		953.421	1905.91	4256.43	5520.64
		K03837	K03837	2.47462	1.87e-24	UP	0.761223	1.1026e-14		2468.27	4742.36	12761.9	11010.7
		K03740	K03740	2.47459	1.17e-26	UP	0.851525	6.38492e-18		464.535	675.026	2676.94	4055.86
		K03774	K03774	2.47445	6.45e-20	UP	0.746052	1.078e-19		1838.7	3420.83	8310.64	7958.14
		K09911	K09911	2.47415	1.43e-24	UP	0.760763	7.94655e-15		2333.91	4613.1	12874.5	10601.1
		K11107	K11107	2.47415	1.43e-24	UP	0.760763	7.94655e-15		2333.91	4613.1	12874.5	10601.1
		K08363	K08363	2.47375	1.2e-14	UP	0.767104	9.05186e-12		802.749	2103.32	6971.21	4064
		K08364	K08364	2.47375	1.2e-14	UP	0.767104	9.05186e-12		802.749	2103.32	6971.21	4064
		K00383	K00383	2.47366	5.33e-30	UP	0.80474	2.13124e-20		2694.87	5167.52	14640	13287.5
		K12984	K12984	2.47356	2.57e-16	UP	0.780417	6.03393e-13		1025.95	1908.75	6605.26	4246.91
		K04774	K04774	2.47355	1.4e-24	UP	0.76961	8.63721e-16		2838.86	6486.15	16525.4	13065.7
		K03607	K03607	2.4729	1.56e-24	UP	0.760296	8.14653e-15		2391.42	4605.49	12489.3	10859.2
		K02553	K02553	2.47223	1.48e-24	UP	0.761533	1.17865e-14		2396.04	4979.07	12500.8	10565.3
		K08163	K08163	2.47163	4.2e-20	UP	0.743641	6.48315e-20		1617.47	3015.63	7941.72	7533.09
		K04691	K04691	2.47114	1.4e-24	UP	0.758946	1.15284e-14		2317.6	4599.43	12451.2	10532.5
		K07241	K07241	2.47092	7.49e-18	UP	0.715558	6.75847e-12		1127.99	2604.86	6185.75	3881.3
		K01175	K01175	2.47087	1.4e-24	UP	0.758873	1.164e-14		2315.5	4599.38	12438.8	10532
		K01766	K01766	2.47087	1.4e-24	UP	0.758873	1.164e-14		2315.5	4599.38	12438.8	10532
		K02742	K02742	2.47087	1.4e-24	UP	0.758873	1.164e-14		2315.5	4599.38	12438.8	10532
		K03314	K03314	2.47087	1.4e-24	UP	0.758873	1.164e-14		2315.5	4599.38	12438.8	10532
		K03548	K03548	2.47087	1.4e-24	UP	0.758873	1.164e-14		2315.5	4599.38	12438.8	10532
		K03591	K03591	2.47087	1.4e-24	UP	0.758873	1.164e-14		2315.5	4599.38	12438.8	10532
		K03632	K03632	2.47087	1.4e-24	UP	0.758873	1.164e-14		2315.5	4599.38	12438.8	10532
		K03633	K03633	2.47087	1.4e-24	UP	0.758873	1.164e-14		2315.5	4599.38	12438.8	10532
		K03674	K03674	2.47087	1.4e-24	UP	0.758873	1.164e-14		2315.5	4599.38	12438.8	10532
		K03804	K03804	2.47087	1.4e-24	UP	0.758873	1.164e-14		2315.5	4599.38	12438.8	10532
		K04770	K04770	2.47087	1.4e-24	UP	0.758873	1.164e-14		2315.5	4599.38	12438.8	10532
		K05590	K05590	2.47087	1.4e-24	UP	0.758873	1.164e-14		2315.5	4599.38	12438.8	10532
		K05803	K05803	2.47087	1.4e-24	UP	0.758873	1.164e-14		2315.5	4599.38	12438.8	10532
		K05809	K05809	2.47087	1.4e-24	UP	0.758873	1.164e-14		2315.5	4599.38	12438.8	10532
		K06205	K06205	2.47087	1.4e-24	UP	0.758873	1.164e-14		2315.5	4599.38	12438.8	10532
		K06866	K06866	2.47087	1.4e-24	UP	0.758873	1.164e-14		2315.5	4599.38	12438.8	10532
		K06899	K06899	2.47087	1.4e-24	UP	0.758873	1.164e-14		2315.5	4599.38	12438.8	10532
		K06918	K06918	2.47087	1.4e-24	UP	0.758873	1.164e-14		2315.5	4599.38	12438.8	10532
		K06957	K06957	2.47087	1.4e-24	UP	0.758873	1.164e-14		2315.5	4599.38	12438.8	10532
		K07184	K07184	2.47087	1.4e-24	UP	0.758873	1.164e-14		2315.5	4599.38	12438.8	10532
		K07186	K07186	2.47087	1.4e-24	UP	0.758873	1.164e-14		2315.5	4599.38	12438.8	10532
		K07286	K07286	2.47087	1.4e-24	UP	0.758873	1.164e-14		2315.5	4599.38	12438.8	10532
		K07479	K07479	2.47087	1.4e-24	UP	0.758873	1.164e-14		2315.5	4599.38	12438.8	10532
		K08312	K08312	2.47087	1.4e-24	UP	0.758873	1.164e-14		2315.5	4599.38	12438.8	10532
		K08990	K08990	2.47087	1.4e-24	UP	0.758873	1.164e-14		2315.5	4599.38	12438.8	10532
		K08992	K08992	2.47087	1.4e-24	UP	0.758873	1.164e-14		2315.5	4599.38	12438.8	10532
		K09890	K09890	2.47087	1.4e-24	UP	0.758873	1.164e-14		2315.5	4599.38	12438.8	10532
		K09891	K09891	2.47087	1.4e-24	UP	0.758873	1.164e-14		2315.5	4599.38	12438.8	10532
		K09893	K09893	2.47087	1.4e-24	UP	0.758873	1.164e-14		2315.5	4599.38	12438.8	10532
		K09894	K09894	2.47087	1.4e-24	UP	0.758873	1.164e-14		2315.5	4599.38	12438.8	10532
		K09896	K09896	2.47087	1.4e-24	UP	0.758873	1.164e-14		2315.5	4599.38	12438.8	10532
		K09897	K09897	2.47087	1.4e-24	UP	0.758873	1.164e-14		2315.5	4599.38	12438.8	10532
		K09898	K09898	2.47087	1.4e-24	UP	0.758873	1.164e-14		2315.5	4599.38	12438.8	10532
		K09899	K09899	2.47087	1.4e-24	UP	0.758873	1.164e-14		2315.5	4599.38	12438.8	10532
		K09901	K09901	2.47087	1.4e-24	UP	0.758873	1.164e-14		2315.5	4599.38	12438.8	10532
		K09904	K09904	2.47087	1.4e-24	UP	0.758873	1.164e-14		2315.5	4599.38	12438.8	10532
		K09907	K09907	2.47087	1.4e-24	UP	0.758873	1.164e-14		2315.5	4599.38	12438.8	10532
		K09908	K09908	2.47087	1.4e-24	UP	0.758873	1.164e-14		2315.5	4599.38	12438.8	10532
		K09910	K09910	2.47087	1.4e-24	UP	0.758873	1.164e-14		2315.5	4599.38	12438.8	10532
		K09917	K09917	2.47087	1.4e-24	UP	0.758873	1.164e-14		2315.5	4599.38	12438.8	10532
		K14055	K14055	2.47087	1.4e-24	UP	0.758873	1.164e-14		2315.5	4599.38	12438.8	10532
		K00998	K00998	2.47087	1.4e-24	UP	0.758873	1.164e-14		2315.5	4599.38	12438.8	10532
		K02560	K02560	2.47087	1.4e-24	UP	0.758873	1.164e-14		2315.5	4599.38	12438.8	10532
		K03645	K03645	2.47087	1.4e-24	UP	0.758873	1.164e-14		2315.5	4599.38	12438.8	10532
		K04067	K04067	2.47087	1.4e-24	UP	0.758873	1.164e-14		2315.5	4599.38	12438.8	10532
		K05851	K05851	2.47087	1.4e-24	UP	0.758873	1.164e-14		2315.5	4599.38	12438.8	10532
		K07236	K07236	2.47087	1.4e-24	UP	0.758873	1.164e-14		2315.5	4599.38	12438.8	10532
		K07237	K07237	2.47087	1.4e-24	UP	0.758873	1.164e-14		2315.5	4599.38	12438.8	10532
		K07751	K07751	2.47087	1.4e-24	UP	0.758873	1.164e-14		2315.5	4599.38	12438.8	10532
		K09997	K09997	2.47087	1.4e-24	UP	0.758873	1.164e-14		2315.5	4599.38	12438.8	10532
		K09998	K09998	2.47087	1.4e-24	UP	0.758873	1.164e-14		2315.5	4599.38	12438.8	10532
		K09999	K09999	2.47087	1.4e-24	UP	0.758873	1.164e-14		2315.5	4599.38	12438.8	10532
		K10000	K10000	2.47087	1.4e-24	UP	0.758873	1.164e-14		2315.5	4599.38	12438.8	10532
		K07648	K07648	2.47087	1.4e-24	UP	0.758873	1.164e-14		2315.5	4599.38	12438.8	10532
		K11258	K11258	2.47087	1.4e-24	UP	0.758873	1.164e-14		2315.5	4599.38	12438.8	10532
		K07773	K07773	2.47087	1.4e-24	UP	0.758873	1.164e-14		2315.5	4599.38	12438.8	10532
		K19226	K19226	2.47087	1.4e-24	UP	0.758873	1.164e-14		2315.5	4599.38	12438.8	10532
		K19227	K19227	2.47087	1.4e-24	UP	0.758873	1.164e-14		2315.5	4599.38	12438.8	10532
		K19228	K19228	2.47087	1.4e-24	UP	0.758873	1.164e-14		2315.5	4599.38	12438.8	10532
		K19229	K19229	2.47087	1.4e-24	UP	0.758873	1.164e-14		2315.5	4599.38	12438.8	10532
		K19230	K19230	2.47087	1.4e-24	UP	0.758873	1.164e-14		2315.5	4599.38	12438.8	10532
		K00247	K00247	2.47087	1.4e-24	UP	0.758873	1.164e-14		2315.5	4599.38	12438.8	10532
		K02344	K02344	2.47087	1.4e-24	UP	0.758873	1.164e-14		2315.5	4599.38	12438.8	10532
		K04091	K04091	2.47073	2.6e-20	UP	0.744167	4.01549e-20		2963.23	5874.97	12866.6	13652.5
		K03573	K03573	2.47064	1.42e-24	UP	0.759195	9.81423e-15		2317.14	4599.59	12447.7	10536.3
		K08225	K08225	2.47048	4.2e-20	UP	0.743243	6.85537e-20		1619.24	3041.61	7735.04	7593.6
		K00137	K00137	2.47048	4.2e-20	UP	0.743243	6.85537e-20		1619.24	3041.61	7735.04	7593.6
		K07781	K07781	2.47048	4.2e-20	UP	0.743243	6.85537e-20		1619.24	3041.61	7735.04	7593.6
		K00090	K00090	2.47014	7.62e-20	UP	0.74311	1.70647e-19		1858.14	3415.43	8269.06	7940.6
		K00673	K00673	2.47	4.39e-20	UP	0.740747	1.08842e-19		1952.91	4084.73	9372.58	8750.38
		K13069	K13069	2.46983	1.16e-19	UP	0.742413	3.38702e-19		2211.91	3854.84	11573.3	10057.3
		K03812	K03812	2.46976	5.91e-20	UP	0.74398	1.07066e-19		1776.05	3025.43	8174.7	7881.42
		K00427	K00427	2.46837	4.2e-20	UP	0.743329	6.31367e-20		1604.52	3374.68	7524.49	7475.45
		K12957	K12957	2.46837	4.2e-20	UP	0.743329	6.31367e-20		1604.52	3374.68	7524.49	7475.45
		K02504	K02504	2.46799	1.43e-24	UP	0.758076	1.04317e-14		2310.8	4593.23	12396.2	10512.2
		K02679	K02679	2.46799	1.43e-24	UP	0.758076	1.04317e-14		2310.8	4593.23	12396.2	10512.2
		K02680	K02680	2.46799	1.43e-24	UP	0.758076	1.04317e-14		2310.8	4593.23	12396.2	10512.2
		K02682	K02682	2.46799	1.43e-24	UP	0.758076	1.04317e-14		2310.8	4593.23	12396.2	10512.2
		K06039	K06039	2.46799	1.43e-24	UP	0.758076	1.04317e-14		2310.8	4593.23	12396.2	10512.2
		K03214	K03214	2.46799	1.43e-24	UP	0.758076	1.04317e-14		2310.8	4593.23	12396.2	10512.2
		K16959	K16959	2.46698	1.57e-23	UP	0.867367	1.72917e-16		983.892	1934.55	4297.71	5563.8
		K06447	K06447	2.46626	4.45e-20	UP	0.739376	1.17149e-19		1947.45	3711.96	9354.1	8738.9
		K09900	K09900	2.46614	1.4e-24	UP	0.755413	3.46072e-14		2239.59	4593.27	12388.2	10204.7
		K13629	K13629	2.46585	6.2e-20	UP	0.742589	1.14598e-19		1772.21	3022.04	8135.08	7862.12
		K09470	K09470	2.46573	4.62e-20	UP	0.777688	6.56959e-12		1374.66	2893.52	5478.03	6257.77
		K03668	K03668	2.46569	4.39e-20	UP	0.742	7.28937e-20		1613.85	3027.91	7663.1	7548.5
		K03807	K03807	2.46569	4.39e-20	UP	0.742	7.28937e-20		1613.85	3027.91	7663.1	7548.5
		K07589	K07589	2.46569	4.39e-20	UP	0.742	7.28937e-20		1613.85	3027.91	7663.1	7548.5
		K07740	K07740	2.46569	4.39e-20	UP	0.742	7.28937e-20		1613.85	3027.91	7663.1	7548.5
		K08320	K08320	2.46569	4.39e-20	UP	0.742	7.28937e-20		1613.85	3027.91	7663.1	7548.5
		K09918	K09918	2.46569	4.39e-20	UP	0.742	7.28937e-20		1613.85	3027.91	7663.1	7548.5
		K09920	K09920	2.46569	4.39e-20	UP	0.742	7.28937e-20		1613.85	3027.91	7663.1	7548.5
		K18765	K18765	2.46569	4.39e-20	UP	0.742	7.28937e-20		1613.85	3027.91	7663.1	7548.5
		K13938	K13938	2.46569	4.39e-20	UP	0.742	7.28937e-20		1613.85	3027.91	7663.1	7548.5
		K19303	K19303	2.46569	4.39e-20	UP	0.742	7.28937e-20		1613.85	3027.91	7663.1	7548.5
		K09475	K09475	2.46569	4.39e-20	UP	0.742	7.28937e-20		1613.85	3027.91	7663.1	7548.5
		K07395	K07395	2.46511	1.2e-12	UP	0.959444	2.24996e-13		40.9145	395.398	135.942	76.7272
		K03566	K03566	2.46453	7.3e-23	UP	0.738803	9.43254e-23		3636.36	6282.66	18924.6	15028.2
		K12265	K12265	2.46275	4.71e-20	UP	0.742347	6.67317e-20		1679.67	3014.17	7599.15	7810.91
		K07703	K07703	2.46262	4.51e-20	UP	0.740875	7.61038e-20		1610.01	3024.52	7623.47	7529.2
		K07498	K07498	2.46195	1.06e-11	UP	1.02189	3.10531e-12		651.35	231.629	1323.31	4280.77
		K02466	K02466	2.46134	4.62e-20	UP	0.74052	8.22595e-20		1609.15	3021.76	7620.53	7528.78
		K02467	K02467	2.46134	4.62e-20	UP	0.74052	8.22595e-20		1609.15	3021.76	7620.53	7528.78
		K02846	K02846	2.46134	4.62e-20	UP	0.74052	8.22595e-20		1609.15	3021.76	7620.53	7528.78
		K03468	K03468	2.46134	4.62e-20	UP	0.74052	8.22595e-20		1609.15	3021.76	7620.53	7528.78
		K04064	K04064	2.46134	4.62e-20	UP	0.74052	8.22595e-20		1609.15	3021.76	7620.53	7528.78
		K04081	K04081	2.46134	4.62e-20	UP	0.74052	8.22595e-20		1609.15	3021.76	7620.53	7528.78
		K04775	K04775	2.46134	4.62e-20	UP	0.74052	8.22595e-20		1609.15	3021.76	7620.53	7528.78
		K05775	K05775	2.46134	4.62e-20	UP	0.74052	8.22595e-20		1609.15	3021.76	7620.53	7528.78
		K07290	K07290	2.46134	4.62e-20	UP	0.74052	8.22595e-20		1609.15	3021.76	7620.53	7528.78
		K07470	K07470	2.46134	4.62e-20	UP	0.74052	8.22595e-20		1609.15	3021.76	7620.53	7528.78
		K09612	K09612	2.46134	4.62e-20	UP	0.74052	8.22595e-20		1609.15	3021.76	7620.53	7528.78
		K11736	K11736	2.46134	4.62e-20	UP	0.74052	8.22595e-20		1609.15	3021.76	7620.53	7528.78
		K11938	K11938	2.46134	4.62e-20	UP	0.74052	8.22595e-20		1609.15	3021.76	7620.53	7528.78
		K11941	K11941	2.46134	4.62e-20	UP	0.74052	8.22595e-20		1609.15	3021.76	7620.53	7528.78
		K12147	K12147	2.46134	4.62e-20	UP	0.74052	8.22595e-20		1609.15	3021.76	7620.53	7528.78
		K14054	K14054	2.46134	4.62e-20	UP	0.74052	8.22595e-20		1609.15	3021.76	7620.53	7528.78
		K14064	K14064	2.46134	4.62e-20	UP	0.74052	8.22595e-20		1609.15	3021.76	7620.53	7528.78
		K15548	K15548	2.46134	4.62e-20	UP	0.74052	8.22595e-20		1609.15	3021.76	7620.53	7528.78
		K16348	K16348	2.46134	4.62e-20	UP	0.74052	8.22595e-20		1609.15	3021.76	7620.53	7528.78
		K10109	K10109	2.46134	4.62e-20	UP	0.74052	8.22595e-20		1609.15	3021.76	7620.53	7528.78
		K10110	K10110	2.46134	4.62e-20	UP	0.74052	8.22595e-20		1609.15	3021.76	7620.53	7528.78
		K18324	K18324	2.46134	4.62e-20	UP	0.74052	8.22595e-20		1609.15	3021.76	7620.53	7528.78
		K18326	K18326	2.46134	4.62e-20	UP	0.74052	8.22595e-20		1609.15	3021.76	7620.53	7528.78
		K19235	K19235	2.46134	4.62e-20	UP	0.74052	8.22595e-20		1609.15	3021.76	7620.53	7528.78
		K03425	K03425	2.46134	4.62e-20	UP	0.74052	8.22595e-20		1609.15	3021.76	7620.53	7528.78
		K07701	K07701	2.46134	4.62e-20	UP	0.74052	8.22595e-20		1609.15	3021.76	7620.53	7528.78
		K07643	K07643	2.46134	4.62e-20	UP	0.74052	8.22595e-20		1609.15	3021.76	7620.53	7528.78
		K03788	K03788	2.46112	1.69e-24	UP	0.756039	9.79186e-15		2300.71	4573.38	12281.7	10447.4
		K11208	K11208	2.4611	4.71e-20	UP	0.740448	8.44124e-20		1607.88	3018.39	7614.63	7523.92
		K09915	K09915	2.46108	4.92e-20	UP	0.740723	8.96682e-20		1638.35	3027.93	7663.1	7548.5
		K06141	K06141	2.46088	9.64e-20	UP	0.728144	5.77053e-15		1869.69	3566.17	10052	8958.07
		K02681	K02681	2.46052	1.4e-24	UP	0.75664	5.58939e-15		2213.57	4579.21	11817.7	10441.3
		K16263	K16263	2.46012	2.5e-20	UP	0.740396	3.67928e-20		1618.36	3018.08	7560.34	7557.71
		K07261	K07261	2.46009	1.29e-24	UP	0.754482	1.53227e-14		2142.35	4579.25	11809.7	10133.8
		K18934	K18934	2.46001	2.12e-06	UP	0.567525	5.91432e-05		34.9419	11.5	82.5948	1026.11
		K03516	K03516	2.45992	4.92e-20	UP	0.740127	8.97385e-20		1608.29	3019	7617.58	7528.36
		K05982	K05982	2.4599	9.25e-20	UP	0.739667	2.21267e-19		1832.87	3048.8	8293.15	7948.84
		K05787	K05787	2.4596	1.4e-24	UP	0.752349	4.4004e-14		2327.54	4602.39	12585.6	10532
		K12151	K12151	2.4596	5.8e-20	UP	0.739624	1.32337e-19		1688.84	3024.82	7766.27	7531
		K06858	K06858	2.45906	8.91e-20	UP	0.740777	1.62927e-19		1808.74	3048.04	8292.17	7946.66
		K07340	K07340	2.45895	1.85e-24	UP	0.757954	1.45986e-14		2339.6	4972.15	12457.2	10543.5
		K09160	K09160	2.45895	1.85e-24	UP	0.757954	1.45986e-14		2339.6	4972.15	12457.2	10543.5
		K09780	K09780	2.45882	8.85e-27	UP	0.769791	5.88767e-17		2226.66	4988.77	11892.9	10283.9
		K00712	K00712	2.45856	2.49e-19	UP	0.935008	1.37052e-13		111.901	258.21	1081.94	1178.81
		K03838	K03838	2.45774	4.92e-20	UP	0.740655	7.67629e-20		1674.97	3008.02	7556.58	7791.19
		K05517	K05517	2.45762	1.03e-19	UP	0.725342	4.39704e-15		1864.99	3560.02	10009.4	8938.35
		K10108	K10108	2.45762	1.03e-19	UP	0.725342	4.39704e-15		1864.99	3560.02	10009.4	8938.35
		K08348	K08348	2.45687	7.21e-20	UP	0.740104	1.25445e-19		3605.79	6554.31	17502.1	16992
		K03690	K03690	2.45686	9.62e-20	UP	0.740171	1.77748e-19		1835.34	3048.11	8304.66	7947.22
		K05591	K05591	2.45679	9.61e-20	UP	0.740124	1.77019e-19		1833.24	3048.06	8292.17	7946.66
		K09933	K09933	2.45672	5.01e-20	UP	0.739241	1.0119e-19		1633.65	3021.78	7620.53	7528.78
		K00117	K00117	2.45657	8.36e-20	UP	0.775809	5.89459e-12		1464.82	3615.77	5853.05	6224.04
		K00885	K00885	2.45648	1.43e-24	UP	0.752698	2.68277e-14		2226.07	4570.64	12237	10125.1
		K08970	K08970	2.45631	5.05e-20	UP	0.74026	8.38013e-20		1674.11	3005.26	7553.63	7790.77
		K03181	K03181	2.45619	5.26e-20	UP	0.740209	9.30132e-20		1818.42	3053.72	8324.78	7985.63
		K10015	K10015	2.45604	5.39e-20	UP	0.739683	1.06288e-19		1636.34	3394.53	7639.01	7540.27
		K10016	K10016	2.45604	5.39e-20	UP	0.739683	1.06288e-19		1636.34	3394.53	7639.01	7540.27
		K10017	K10017	2.45604	5.39e-20	UP	0.739683	1.06288e-19		1636.34	3394.53	7639.01	7540.27
		K03672	K03672	2.45595	5.98e-20	UP	0.739929	1.14961e-19		1665.55	3400.7	7681.57	7559.99
		K07312	K07312	2.45575	1.71e-19	UP	0.735312	6.43347e-14		1956.42	3556.63	10474.5	8947.03
		K12266	K12266	2.45543	5.05e-20	UP	0.739998	8.37618e-20		1699.48	3008.04	7556.58	7791.19
		K09823	K09823	2.45538	7.56e-20	UP	0.737056	2.12317e-19		2144.67	3729.33	9980.22	9136.63
		K09019	K09019	2.4552	4.24e-21	UP	0.779521	6.68663e-13		1345.92	2468.03	5129.96	6104.95
		K11747	K11747	2.45496	2.19e-24	UP	0.76514	1.57223e-15		2860.86	6858.87	16531.4	13076.6
		K08349	K08349	2.45436	1.16e-19	UP	0.734579	5.12484e-14		1930.81	3546.29	9945.49	9200.76
		K08350	K08350	2.45436	1.16e-19	UP	0.734579	5.12484e-14		1930.81	3546.29	9945.49	9200.76
		K03304	K03304	2.45363	1.4e-24	UP	0.754602	5.25916e-15		2203.48	4559.36	11703.2	10376.5
		K01460	K01460	2.45317	2.27e-24	UP	0.753442	1.19674e-14		2297.7	4541.66	12223.4	10422.8
		K08315	K08315	2.45317	2.27e-24	UP	0.753442	1.19674e-14		2297.7	4541.66	12223.4	10422.8
		K00932	K00932	2.45302	4.92e-20	UP	0.738019	9.25163e-20		1599.92	3004.67	7508.96	7464.38
		K02494	K02494	2.45228	1.4e-24	UP	0.746805	7.66538e-13		2496.53	5299.7	12723.6	10586.2
		K14287	K14287	2.4521	6.46e-20	UP	0.738611	1.26326e-19		1656.57	3392.1	7637.9	7537.69
		K02255	K02255	2.45173	4.92e-20	UP	0.737661	1.00015e-19		1599.06	3001.91	7506.01	7463.96
		K03805	K03805	2.45173	4.92e-20	UP	0.737661	1.00015e-19		1599.06	3001.91	7506.01	7463.96
		K04333	K04333	2.45173	4.92e-20	UP	0.737661	1.00015e-19		1599.06	3001.91	7506.01	7463.96
		K07229	K07229	2.45173	4.92e-20	UP	0.737661	1.00015e-19		1599.06	3001.91	7506.01	7463.96
		K08137	K08137	2.45173	4.92e-20	UP	0.737661	1.00015e-19		1599.06	3001.91	7506.01	7463.96
		K11391	K11391	2.45173	4.92e-20	UP	0.737661	1.00015e-19		1599.06	3001.91	7506.01	7463.96
		K11685	K11685	2.45173	4.92e-20	UP	0.737661	1.00015e-19		1599.06	3001.91	7506.01	7463.96
		K11732	K11732	2.45173	4.92e-20	UP	0.737661	1.00015e-19		1599.06	3001.91	7506.01	7463.96
		K12290	K12290	2.45173	4.92e-20	UP	0.737661	1.00015e-19		1599.06	3001.91	7506.01	7463.96
		K12945	K12945	2.45173	4.92e-20	UP	0.737661	1.00015e-19		1599.06	3001.91	7506.01	7463.96
		K13255	K13255	2.45173	4.92e-20	UP	0.737661	1.00015e-19		1599.06	3001.91	7506.01	7463.96
		K13650	K13650	2.45173	4.92e-20	UP	0.737661	1.00015e-19		1599.06	3001.91	7506.01	7463.96
		K15827	K15827	2.45173	4.92e-20	UP	0.737661	1.00015e-19		1599.06	3001.91	7506.01	7463.96
		K15828	K15828	2.45173	4.92e-20	UP	0.737661	1.00015e-19		1599.06	3001.91	7506.01	7463.96
		K15829	K15829	2.45173	4.92e-20	UP	0.737661	1.00015e-19		1599.06	3001.91	7506.01	7463.96
		K15830	K15830	2.45173	4.92e-20	UP	0.737661	1.00015e-19		1599.06	3001.91	7506.01	7463.96
		K15831	K15831	2.45173	4.92e-20	UP	0.737661	1.00015e-19		1599.06	3001.91	7506.01	7463.96
		K15832	K15832	2.45173	4.92e-20	UP	0.737661	1.00015e-19		1599.06	3001.91	7506.01	7463.96
		K15833	K15833	2.45173	4.92e-20	UP	0.737661	1.00015e-19		1599.06	3001.91	7506.01	7463.96
		K15834	K15834	2.45173	4.92e-20	UP	0.737661	1.00015e-19		1599.06	3001.91	7506.01	7463.96
		K19238	K19238	2.45173	4.92e-20	UP	0.737661	1.00015e-19		1599.06	3001.91	7506.01	7463.96
		K02317	K02317	2.45173	4.92e-20	UP	0.737661	1.00015e-19		1599.06	3001.91	7506.01	7463.96
		K10538	K10538	2.45173	4.92e-20	UP	0.737661	1.00015e-19		1599.06	3001.91	7506.01	7463.96
		K16291	K16291	2.45173	4.92e-20	UP	0.737661	1.00015e-19		1599.06	3001.91	7506.01	7463.96
		K19234	K19234	2.45173	4.92e-20	UP	0.737661	1.00015e-19		1599.06	3001.91	7506.01	7463.96
		K08324	K08324	2.45173	4.92e-20	UP	0.737661	1.00015e-19		1599.06	3001.91	7506.01	7463.96
		K08723	K08723	2.45173	4.92e-20	UP	0.737661	1.00015e-19		1599.06	3001.91	7506.01	7463.96
		K03759	K03759	2.45169	2.84e-19	UP	0.726485	1.34613e-14		2263.43	4093.43	12387.9	10938
		K03445	K03445	2.45144	1.4e-24	UP	0.752618	1.05349e-14		2119.98	4547.63	11632.5	10010.9
		K18862	K18862	2.45107	4.99e-20	UP	0.737503	1.01175e-19		1602	3009.25	7520.76	7478.14
		K11735	K11735	2.45057	7.07e-20	UP	0.736922	1.80144e-19		1654.99	3745.44	7541	7488.7
		K11745	K11745	2.4504	1.4e-24	UP	0.752136	1.37341e-14		2127.05	4535.76	11688.7	10051
		K14062	K14062	2.4503	5.17e-20	UP	0.737267	1.09118e-19		1598.2	2999.15	7503.06	7463.54
		K07663	K07663	2.4503	5.17e-20	UP	0.737267	1.09118e-19		1598.2	2999.15	7503.06	7463.54
		K18141	K18141	2.4503	5.17e-20	UP	0.737267	1.09118e-19		1598.2	2999.15	7503.06	7463.54
		K18142	K18142	2.4503	5.17e-20	UP	0.737267	1.09118e-19		1598.2	2999.15	7503.06	7463.54
		K07641	K07641	2.4503	5.17e-20	UP	0.737267	1.09118e-19		1598.2	2999.15	7503.06	7463.54
		K03367	K03367	2.45023	8.28e-27	UP	0.833855	1.0227e-17		429.564	712.722	2687.38	4129.55
		K02423	K02423	2.45018	1.17e-19	UP	0.737998	2.23999e-19		1827.68	3039.15	8246.65	7926.52
		K02402	K02402	2.45018	1.17e-19	UP	0.737998	2.23999e-19		1827.68	3039.15	8246.65	7926.52
		K02403	K02403	2.45018	1.17e-19	UP	0.737998	2.23999e-19		1827.68	3039.15	8246.65	7926.52
		K03834	K03834	2.45001	5.17e-24	UP	0.765088	7.33827e-16		3361.91	7664.72	20653.5	15639.5
		K03554	K03554	2.44811	3.83e-24	UP	0.756443	8.5957e-15		2401.89	4613.12	12874.5	10601.1
		K00906	K00906	2.44716	1.18e-19	UP	0.736177	2.64726e-19		1757.33	3041.95	8241.6	7619.42
		K01087	K01087	2.44635	6.53e-20	UP	0.736802	1.29187e-19		1626.26	3374.68	7524.49	7475.45
		K01682	K01682	2.44589	6.67e-20	UP	0.740551	8.28095e-06		1863.43	3511.09	8310.64	7958.14
		K07784	K07784	2.44445	4.38e-20	UP	0.735773	6.75624e-20		1609.94	3012.4	7527.04	7678.86
		K03893	K03893	2.44431	3.24e-19	UP	0.736899	5.58429e-19		2227.94	3680.07	10693	9666.41
		K01637	K01637	2.4442	1.62e-19	UP	0.734654	4.24764e-19		1808.66	3415.47	8261.06	7633.09
		K05874	K05874	2.44412	7.44e-19	UP	0.736457	1.19576e-18		2544.47	4130.38	13126.7	11402.7
		K03747	K03747	2.44384	7.04e-20	UP	0.735532	1.48568e-19		1635.59	3027.91	7663.1	7548.5
		K01497	K01497	2.44223	3.28e-24	UP	0.75847	4.26965e-15		2367.43	5062.41	12457.2	10543.5
		K13590	K13590	2.44184	4.19e-13	UP	0.869335	9.61245e-13		130.645	264.472	1852.28	637.128
		K05952	K05952	2.44061	7.08e-16	UP	0.765219	1.52955e-12		1044.58	1908.75	6605.26	4246.91
		K10680	K10680	2.44052	9.06e-20	UP	0.731366	3.49918e-19		2099.19	3359.51	9469.77	9104.64
		K03749	K03749	2.43997	3.54e-20	UP	0.732926	7.81799e-20		1986.61	3404.87	8422.79	8120.91
		K14188	K14188	2.43996	1.36e-25	UP	0.848441	4.47109e-17		452.823	635.458	2660.95	3978.78
		K05596	K05596	2.43966	9.8e-20	UP	0.733168	1.87298e-19		1911.51	3426.94	8361.21	8285.37
		K00322	K00322	2.43912	9.14e-20	UP	0.732285	1.93294e-19		1811.09	3420.81	8310.64	7958.14
		K08484	K08484	2.43912	9.14e-20	UP	0.732285	1.93294e-19		1811.09	3420.81	8310.64	7958.14
		K12369	K12369	2.43771	3.42e-24	UP	0.749275	2.41781e-14		2321.86	4587.61	12376.1	10473.8
		K12370	K12370	2.43771	3.42e-24	UP	0.749275	2.41781e-14		2321.86	4587.61	12376.1	10473.8
		K12371	K12371	2.43771	3.42e-24	UP	0.749275	2.41781e-14		2321.86	4587.61	12376.1	10473.8
		K12372	K12372	2.43771	3.42e-24	UP	0.749275	2.41781e-14		2321.86	4587.61	12376.1	10473.8
		K09016	K09016	2.43732	6.34e-20	UP	0.769172	7.475e-12		1342.3	2833.92	5121.98	6062.74
		K19416	K19416	2.43637	9.24e-26	UP	0.746148	1.88288e-15		2248.48	4771.43	11975.6	10491.6
		K00363	K00363	2.43637	1.92e-19	UP	0.73335	4.56763e-19		1867.5	3042.66	8250.58	7929.19
		K11530	K11530	2.43555	7.62e-20	UP	0.765514	8.58757e-12		1429.23	2489.61	5282.18	6446.45
		K00216	K00216	2.43542	1.12e-19	UP	0.732211	2.9352e-19		1682.22	3395.28	7639.99	7542.45
		K01252	K01252	2.43542	1.12e-19	UP	0.732211	2.9352e-19		1682.22	3395.28	7639.99	7542.45
		K07270	K07270	2.43504	5.39e-22	UP	0.779379	5.45283e-16		3043.02	7426.7	19014.8	14773.4
		K09456	K09456	2.43487	9.55e-20	UP	0.732774	2.05668e-19		1655.39	3021.78	7620.53	7528.78
		K09473	K09473	2.4335	7.39e-20	UP	0.766135	1.05133e-11		1349.03	2481.05	5230.51	6116.64
		K10906	K10906	2.43254	4.11e-18	UP	0.706628	2.26261e-14		3186.49	5715.85	19753.9	15504.6
		K15034	K15034	2.43242	7.96e-22	UP	0.726843	1.86854e-07		1670.9	3057.83	7713.86	7633.91
		K11144	K11144	2.43219	5.42e-25	UP	0.806122	3.33792e-15		400.239	711.073	2618.51	4644.28
		K05984	K05984	2.43183	7.9e-20	UP	0.765796	9.38825e-12		1353.31	2483.49	5231.61	6119.22
		K06197	K06197	2.43183	7.9e-20	UP	0.765796	9.38825e-12		1353.31	2483.49	5231.61	6119.22
		K02441	K02441	2.43131	2.82e-26	UP	0.747674	9.75006e-16		2351.77	4639.34	12488.8	10630.3
		K03291	K03291	2.43026	3.88e-24	UP	0.738031	7.22561e-12		3746.01	7541.04	19200.6	17519.9
		K16074	K16074	2.42943	1.15e-19	UP	0.72854	2.79707e-19		1841.09	3070.67	8409.63	8011.9
		K04046	K04046	2.42905	1.03e-19	UP	0.727638	2.61338e-19		1830.86	3048.4	8340.61	7946.66
		K05523	K05523	2.4288	1.06e-19	UP	0.767367	1.84239e-11		1368.44	2851.06	5246.04	6127.79
		K07675	K07675	2.42807	1.52e-19	UP	0.731438	2.28485e-19		3081.54	5751.76	14194.6	14272.4
		K07686	K07686	2.42807	1.52e-19	UP	0.731438	2.28485e-19		3081.54	5751.76	14194.6	14272.4
		K11192	K11192	2.42723	8.58e-20	UP	0.762623	1.09862e-11		1414.85	2467.32	5166.56	6379.05
		K00285	K00285	2.42722	3.39e-19	UP	0.735012	1.35992e-09		2321.83	4099.5	9960.06	9131
		K08306	K08306	2.42487	1.4e-24	UP	0.732738	2.81896e-14		2350.42	4666.51	12440.7	10532.1
		K01484	K01484	2.42467	6.99e-20	UP	0.727014	1.7297e-19		1638.81	3403.44	7684.52	7560.41
		K06212	K06212	2.42407	3.44e-24	UP	0.751849	1.81035e-14		3343.67	6745.93	15876.3	15400
		K09018	K09018	2.42354	8.89e-20	UP	0.763145	1.11314e-11		1338.94	2461.2	5116	6051.82
		K09020	K09020	2.42354	8.89e-20	UP	0.763145	1.11314e-11		1338.94	2461.2	5116	6051.82
		K09021	K09021	2.42354	8.89e-20	UP	0.763145	1.11314e-11		1338.94	2461.2	5116	6051.82
		K09023	K09023	2.42354	8.89e-20	UP	0.763145	1.11314e-11		1338.94	2461.2	5116	6051.82
		K12297	K12297	2.42295	2.68e-25	UP	0.741994	2.98964e-14		2423.88	5132.81	12707.5	10690.4
		K08997	K08997	2.42279	7.21e-20	UP	0.743384	8.42232e-09		2642.78	5541.08	11076.6	12408.3
		K03831	K03831	2.42225	6.49e-24	UP	0.75041	6.18578e-15		2386.48	4689.66	12438.8	10532
		K07285	K07285	2.42182	3.6e-24	UP	0.751249	1.68641e-14		3340.24	6743.15	15839.7	15385.2
		K19745	K19745	2.42153	1.36e-19	UP	0.726181	3.35846e-19		1807.73	3048.09	8304.66	7947.22
		K06078	K06078	2.42138	1.12e-19	UP	0.740135	7.18201e-08		2816.43	5197.96	11735.6	12819.6
		K18895	K18895	2.42105	1.02e-19	UP	0.761993	1.30875e-11		1336.81	2455.07	5107.15	6046.54
		K16322	K16322	2.42091	1.14e-19	UP	0.740385	3.85312e-08		2820.72	5200.41	11736.7	12822.1
		K07147	K07147	2.42057	7.18e-20	UP	0.727701	1.23139e-19		1760.74	3124.31	7713.67	7875.73
		K19611	K19611	2.41943	1.56e-24	UP	0.763606	3.87975e-14		5050.77	11913.6	29025.8	23679.3
		K02170	K02170	2.41852	1.84e-19	UP	0.725308	5.09813e-19		1856.97	3421.56	8311.63	7960.32
		K06445	K06445	2.41768	1.78e-19	UP	0.725953	3.83376e-19		1832.83	3420.81	8310.64	7958.14
		K02498	K02498	2.41766	7.09e-24	UP	0.748206	8.74038e-15		2380.38	4599.4	12438.8	10532
		K05844	K05844	2.41691	2.52e-25	UP	0.758445	3.75478e-16		2195.06	4583.69	11974	10504.8
		K03782	K03782	2.41622	3.22e-22	UP	0.719295	2.666e-16		1717.64	3506.44	7853.39	7922.75
		K01070	K01070	2.41574	1.89e-19	UP	0.725438	4.0701e-19		1860.7	3424.25	8329.04	7963.57
		K12700	K12700	2.41519	2.28e-23	UP	0.760184	9.54645e-14		1755.45	3209.82	8702.77	8262.47
		K07225	K07225	2.41443	1.66e-19	UP	0.723885	4.19063e-19		1819.89	3036.1	8242.6	7919.5
		K07156	K07156	2.41409	1.68e-19	UP	0.723792	4.24758e-19		1827.54	3041.96	8262.09	7927.5
		K07245	K07245	2.41409	1.68e-19	UP	0.723792	4.24758e-19		1827.54	3041.96	8262.09	7927.5
		K09471	K09471	2.41359	7.02e-24	UP	0.758005	1.77047e-14		2280.27	4364.28	11165.1	9947.86
		K12288	K12288	2.41308	1.32e-19	UP	0.73398	7.12263e-05		2734.55	5182.33	11636.6	12467.8
		K17463	K17463	2.41104	1.03e-10	UP	0.577523	1.63293e-06		1142.6	1912.69	5775.08	2651.47
		K17468	K17468	2.41104	1.03e-10	UP	0.577523	1.63293e-06		1142.6	1912.69	5775.08	2651.47
		K12292	K12292	2.41088	1.86e-19	UP	0.790104	2.15542e-11		56.1335	79.9308	1145.83	2291.34
		K07034	K07034	2.41069	5.39e-29	UP	0.804349	5.92021e-20		3474.97	6039.66	16266.9	17079.7
		K08170	K08170	2.41058	9.23e-11	UP	0.699376	1.76597e-08		376.371	312.62	1701.71	1196.29
		K09921	K09921	2.40973	9.56e-24	UP	0.745648	1.03952e-14		2377.36	4567.68	12380.5	10507.3
		K13283	K13283	2.40772	5.18e-20	UP	0.721502	1.41731e-19		1640.07	3033.53	7683.22	7586.91
		K11209	K11209	2.40556	4.78e-23	UP	0.75046	3.03613e-13		3705.25	7065.05	16410.4	16573.7
		K03095	K03095	2.40543	4.6e-22	UP	0.847135	5.09028e-15		282.936	472.177	2132.87	3062.65
		K05782	K05782	2.40434	1.66e-19	UP	0.722448	3.34908e-19		1785.36	3773.45	7708.05	7878.99
		K08172	K08172	2.40374	1.1e-19	UP	0.734268	1.66053e-07		2627.23	5148.46	10943.6	12332
		K03656	K03656	2.40369	2.05e-24	UP	0.756958	9.31548e-16		2390.6	4997.83	12457.8	10544
		K00938	K00938	2.40263	8.78e-24	UP	0.828861	2.34506e-15		274.19	508.498	2194.06	3158.94
		K01597	K01597	2.40263	8.78e-24	UP	0.828861	2.34506e-15		274.19	508.498	2194.06	3158.94
		K00869	K00869	2.40263	8.78e-24	UP	0.828861	2.34506e-15		274.19	508.498	2194.06	3158.94
		K01641	K01641	2.40263	8.78e-24	UP	0.828861	2.34506e-15		274.19	508.498	2194.06	3158.94
		K12555	K12555	2.40262	1.06e-22	UP	0.833757	4.58102e-15		347.581	503.403	2202.15	4024.68
		K03670	K03670	2.40229	1.19e-19	UP	0.719253	3.54469e-19		1627.79	3021.76	7620.53	7528.78
		K03669	K03669	2.40229	1.19e-19	UP	0.719253	3.54469e-19		1627.79	3021.76	7620.53	7528.78
		K09909	K09909	2.40212	1.94e-22	UP	0.748581	2.18069e-15		1838.31	4640.74	10155.6	8966.39
		K03808	K03808	2.402	2.35e-23	UP	0.74802	7.42451e-14		6154.39	12719.7	27821.5	28040.1
		K12733	K12733	2.40195	2.83e-14	UP	0.968795	2.58017e-12		581.951	904.104	2554.78	3221.5
		K01716	K01716	2.40184	1.04e-23	UP	0.734925	6.82913e-14		2377.42	4599.87	12438.8	10532
		K07113	K07113	2.39837	1.62e-19	UP	0.718855	4.95616e-19		1861.19	3054.47	8325.76	7987.81
		K17938	K17938	2.39754	5.91e-20	UP	0.717011	1.67438e-19		1648.02	3465.41	7524.51	7475.53
		K08351	K08351	2.39695	1.04e-19	UP	0.712398	4.92702e-19		1757.97	3352.05	7889.82	7571.95
		K02391	K02391	2.39655	3.12e-19	UP	0.718847	7.61736e-19		1852.28	3048.67	8295.12	7951.1
		K16012	K16012	2.3961	1.24e-28	UP	0.747709	7.55373e-18		2551.66	4779.81	13578.4	12128.7
		K01467	K01467	2.39509	6.31e-25	UP	0.782465	3.46875e-16		1491.19	3244.06	6016.75	6986.64
		K05778	K05778	2.39263	1.44e-19	UP	0.716366	4.33307e-19		1617.7	3001.91	7506.01	7463.96
		K05779	K05779	2.39263	1.44e-19	UP	0.716366	4.33307e-19		1617.7	3001.91	7506.01	7463.96
		K07685	K07685	2.39244	8.03e-22	UP	0.749143	7.4666e-15		2006	4288.1	10766.2	9353.06
		K13498	K13498	2.39223	6.93e-30	UP	0.653844	2.04422e-18		6757.52	15683.2	25753.7	25810.7
		K12368	K12368	2.39201	5.2e-26	UP	0.756228	5.8752e-17		2767.63	5216.19	14312.8	12016
		K01085	K01085	2.38939	2.72e-24	UP	0.740265	2.02341e-15		2248.6	4556.89	11761.4	10417.8
		K00799	K00799	2.38857	5.85e-20	UP	0.738113	3.28631e-10		7459.58	15365.7	32230.5	31391.5
		K07140	K07140	2.38836	4.5e-19	UP	0.715732	1.16797e-18		1870.51	3048.06	8292.17	7946.66
		K11751	K11751	2.38786	9.61e-24	UP	0.741796	2.88258e-14		3351.71	6708.59	15797.9	15337
		K08994	K08994	2.38703	1.35e-19	UP	0.735347	4.44762e-08		2709.78	5927.59	11530.8	12488.9
		K02246	K02246	2.38696	1.15e-22	UP	0.837148	2.91869e-15		295.468	498.988	2147.13	2188.96
		K02248	K02248	2.38696	1.15e-22	UP	0.837148	2.91869e-15		295.468	498.988	2147.13	2188.96
		K07127	K07127	2.38558	1.81e-19	UP	0.761262	2.31062e-12		1440.33	3299.79	5155.9	6075.21
		K11073	K11073	2.3848	2.17e-19	UP	0.714335	6.26784e-19		1654.22	3027.91	7663.1	7548.5
		K11074	K11074	2.3848	2.17e-19	UP	0.714335	6.26784e-19		1654.22	3027.91	7663.1	7548.5
		K11075	K11075	2.3848	2.17e-19	UP	0.714335	6.26784e-19		1654.22	3027.91	7663.1	7548.5
		K00316	K00316	2.38476	8.46e-11	UP	0.759893	8.77411e-10		276.015	577.962	2617.95	1539.21
		K12972	K12972	2.38455	4.78e-19	UP	0.714352	1.26192e-18		1866.68	3044.67	8252.54	7927.36
		K03919	K03919	2.38443	2.45e-19	UP	0.715249	5.85067e-19		1749.94	3027.89	7671.1	7856.01
		K07039	K07039	2.38384	4.38e-20	UP	0.710955	2.27059e-19		2073.79	4512.56	8190.18	7741.22
		K01406	K01406	2.38335	8.82e-12	UP	0.954386	1.64704e-10		203.416	79.6792	972.621	592.615
		K00389	K00389	2.38226	9.55e-20	UP	0.690845	1.56165e-15		1684.56	3080.03	7712.43	7518.19
		K13574	K13574	2.38109	2.41e-20	UP	0.710148	1.17555e-19		1920.31	3829.66	8018.77	7749.23
		K16210	K16210	2.37841	8.8e-17	UP	0.743383	1.59029e-11		1753.02	4179.7	7661.75	4916.03
		K07119	K07119	2.37786	3.08e-19	UP	0.71256	8.33807e-19		1684.03	3021.83	7633.02	7529.5
		K06198	K06198	2.37782	2.33e-22	UP	0.831066	4.44661e-15		313.407	500.818	2174.15	3105.81
		K08068	K08068	2.37603	5.49e-14	UP	0.971181	1.02002e-12		1152.4	1808.53	5152.17	6389.39
		K07232	K07232	2.37583	3e-19	UP	0.711549	8.6859e-19		1674.03	3021.78	7620.53	7528.78
		K00101	K00101	2.37565	1.57e-23	UP	0.735396	8.94e-15		2338.31	4915.15	11757.8	10389.8
		K00154	K00154	2.37389	1.8e-12	UP	0.80924	5.1973e-08		50.211	771.557	194.043	107.513
		K00508	K00508	2.37349	4.22e-12	UP	0.981615	4.46544e-15		25.6361	412.467	247.513	141.128
		K07674	K07674	2.37311	6.78e-22	UP	0.738488	4.14523e-15		1832.85	4267.97	10137.2	8954.9
		K16235	K16235	2.37207	9.65e-20	UP	0.719709	1.23143e-12		2148.12	5802.95	9947.42	7082.72
		K02506	K02506	2.37051	1.98e-15	UP	0.727837	3.45393e-15		1099.4	2406.7	8215.02	5181.22
		K07067	K07067	2.36952	1.24e-19	UP	0.607095	9.56998e-12		1094.05	1794.88	5456.33	3345.33
		K03557	K03557	2.3692	1.4e-24	UP	0.731676	1.98008e-14		2387.74	4994.72	12461.4	10551.8
		K00362	K00362	2.36918	1.26e-20	UP	0.711337	2.51321e-20		2285.71	4159.8	10066.6	9375.82
		K01669	K01669	2.36858	1.39e-20	UP	0.722887	1.57249e-10		1944.16	3451.23	8361.42	8043.78
		K04080	K04080	2.36738	5.45e-19	UP	0.706503	1.9954e-18		1861.45	3062.23	8727.89	8015.86
		K18997	K18997	2.36497	4.92e-20	UP	0.698627	1.62278e-15		1792.02	3108.55	8221.1	7638.25
		K10011	K10011	2.35996	1.74e-19	UP	0.720456	8.27371e-10		1822.75	3079.87	8250.91	7927.84
		K02572	K02572	2.35975	1.11e-21	UP	0.734859	5.15443e-15		1822.76	4248.12	10022.6	8890.08
		K14052	K14052	2.35851	6.99e-19	UP	0.750922	1.0869e-11		2428.53	5001.13	8687.55	10998.4
		K02244	K02244	2.35811	1.1e-22	UP	0.815722	3.1142e-15		326.722	517.686	2215.94	3216.42
		K15268	K15268	2.35489	3.27e-19	UP	0.703158	1.18703e-18		1746.97	3028.36	7671.11	7856.09
		K06916	K06916	2.35468	6.34e-19	UP	0.703953	2.6091e-18		2206.79	3732.64	9983.22	9137.13
		K05811	K05811	2.35425	1.41e-19	UP	0.708142	2.90695e-19		1794.45	3029.72	8135.88	7862.41
		K05777	K05777	2.35149	2.72e-19	UP	0.717463	1.92333e-07		2645.86	5148.46	10943.6	12332
		K11710	K11710	2.3507	2.49e-15	UP	0.928001	1.0086e-13		1859.75	3413.4	6670.32	9221.5
		K01061	K01061	2.35043	5.4e-19	UP	0.712054	4.17417e-05		2994.41	6087.95	13475.4	13825.7
		K03809	K03809	2.34982	3.26e-21	UP	0.738491	1.10731e-12		1799.55	3719.76	7999.64	8723.17
		K03757	K03757	2.34856	4.05e-19	UP	0.744249	1.5897e-11		1643.57	3014.15	5491.75	6465.15
		K07390	K07390	2.34657	2.68e-23	UP	0.731568	2.86165e-14		2425.79	4972.7	12457.3	10543.5
		K09159	K09159	2.34657	2.68e-23	UP	0.731568	2.86165e-14		2425.79	4972.7	12457.3	10543.5
		K02192	K02192	2.34266	1.15e-25	UP	0.737434	4.86021e-16		2583.3	5332.5	13187.5	12984.8
		K01575	K01575	2.34155	9.14e-22	UP	0.743556	7.4541e-15		1707.43	3391.88	7811.6	5375.15
		K07250	K07250	2.33948	1.4e-24	UP	0.699157	2.35968e-24		2162.13	3818.74	10988.3	8174.96
		K07660	K07660	2.33803	6.16e-20	UP	0.701883	1.22794e-19		1807.53	3070.59	8296.3	7955.04
		K15777	K15777	2.33765	9.01e-34	UP	0.748837	4.01777e-22		3947.53	9275.86	18972.8	17395.3
		K08357	K08357	2.33729	2.8e-10	UP	0.874902	1.32357e-09		489.601	580.706	3133.6	1875.12
		K08358	K08358	2.33729	2.8e-10	UP	0.874902	1.32357e-09		489.601	580.706	3133.6	1875.12
		K08359	K08359	2.33729	2.8e-10	UP	0.874902	1.32357e-09		489.601	580.706	3133.6	1875.12
		K03825	K03825	2.33586	1.29e-24	UP	0.692835	3.23528e-19		2156.16	3524.11	10665.6	9263.36
		K04013	K04013	2.33556	2.9e-13	UP	0.731246	4.90899e-11		789.891	2095.41	6542.5	4002.31
		K04016	K04016	2.33556	2.9e-13	UP	0.731246	4.90899e-11		789.891	2095.41	6542.5	4002.31
		K01638	K01638	2.33452	8.9e-19	UP	0.725315	7.02542e-11		2856.73	5565.39	11704.5	12506
		K11076	K11076	2.33364	5.96e-19	UP	0.696044	2.45868e-18		1672.99	3028.38	7663.11	7548.58
		K02063	K02063	2.33151	5.37e-24	UP	0.677977	1.98557e-19		3009.49	5666.44	14172.4	10641.1
		K06211	K06211	2.33067	2.19e-24	UP	0.71957	1.33377e-14		2354.73	4641.44	12400.9	10521.2
		K02568	K02568	2.32837	3.68e-21	UP	0.728024	1.21721e-14		1872	4338.4	10022.6	8890.08
		K06929	K06929	2.32589	1.34e-32	UP	0.740587	1.56563e-21		3929.59	8741.73	16900.5	20236.1
		K09946	K09946	2.32581	5.18e-26	UP	0.76167	2.53098e-17		2115.56	4685.62	9581.18	9336.73
		K02064	K02064	2.32513	1.4e-24	UP	0.674742	4.17913e-20		3023.39	5696.34	14223.1	10726.5
		K15551	K15551	2.324	1.52e-20	UP	0.717334	3.50393e-11		1737.94	3454.84	7769.27	7909.34
		K09923	K09923	2.32213	3.4e-24	UP	0.696847	2.46783e-24		2360.63	4613.4	12449.7	10534.1
		K09975	K09975	2.32207	2.49e-19	UP	0.698722	7.16562e-19		1888.65	3428.09	7852.25	7551.48
		K13853	K13853	2.32074	8.17e-13	UP	0.731541	4.38709e-09		151.89	170.642	380.362	500.897
		K16868	K16868	2.31632	8.11e-29	UP	0.752666	6.94377e-18		2653.67	5266.96	13034	11689.7
		K11636	K11636	2.31454	4.84e-15	UP	0.650737	2.93409e-09		247.873	113.939	235.103	831.103
		K01139	K01139	2.31427	1.3e-22	UP	0.672733	2.3679e-18		2986	5659.66	14349.5	10588.7
		K11894	K11894	2.31231	1.65e-11	UP	0.785343	4.44793e-10		691.052	1534.13	4697.24	2920.41
		K11909	K11909	2.31231	1.65e-11	UP	0.785343	4.44793e-10		691.052	1534.13	4697.24	2920.41
		K01457	K01457	2.31226	5.93e-11	UP	0.929343	2.40498e-12		35.046	395.379	135.942	76.7272
		K07274	K07274	2.31182	6.95e-18	UP	0.63703	1.00803e-13		2790.06	4725.56	12704.6	9454.67
		K03762	K03762	2.31053	3.23e-18	UP	0.696955	6.1198e-18		1999.45	3452.25	8357.99	8288.84
		K02570	K02570	2.30899	5.53e-22	UP	0.691317	6.93018e-19		2181.35	5058.48	10422	9113.11
		K06878	K06878	2.30815	9.58e-25	UP	0.784793	4.17585e-17		2135.71	3586.48	8334.35	10270.7
		K03201	K03201	2.30433	1.54e-18	UP	0.740969	3.27844e-12		1503.54	2551.68	5157.86	6373.77
		K00228	K00228	2.30237	1.86e-18	UP	0.687849	5.77069e-18		1897.29	3421.36	8310.7	7958.22
		K00242	K00242	2.30237	1.86e-18	UP	0.687849	5.77069e-18		1897.29	3421.36	8310.7	7958.22
		K02363	K02363	2.30193	2.35e-20	UP	0.722048	1.48684e-12		1811.59	3692.73	7789.65	7840.86
		K07678	K07678	2.30145	1.43e-20	UP	0.710064	3.65257e-12		1822.6	3774.73	7989.14	7912.55
		K01031	K01031	2.301	7.07e-11	UP	0.659772	1.21302e-06		429.672	1459.43	1844.45	1296.87
		K09802	K09802	2.30012	2.43e-22	UP	0.668389	4.0075e-18		2979.17	5653.46	14115.8	10568.2
		K01160	K01160	2.29931	3.57e-19	UP	0.725004	2.30377e-11		1581.17	2734.47	5300.14	6557.75
		K03185	K03185	2.29609	2.57e-18	UP	0.685373	8.33713e-18		1891.42	3421.34	8310.7	7958.22
		K01920	K01920	2.29515	2.69e-18	UP	0.685413	8.97195e-18		1919.13	3421.92	8310.7	7958.27
		K11066	K11066	2.29202	7.9e-18	UP	0.65106	3.4097e-14		2472.4	4102.12	9969.25	7982.91
		K00687	K00687	2.292	3.75e-22	UP	0.807797	4.60141e-15		153.626	419.837	930.812	1275.06
		K12556	K12556	2.292	3.75e-22	UP	0.807797	4.60141e-15		153.626	419.837	930.812	1275.06
		K14982	K14982	2.292	3.75e-22	UP	0.807797	4.60141e-15		153.626	419.837	930.812	1275.06
		K09806	K09806	2.28295	1.42e-19	UP	0.684873	3.3029e-19		1852.88	3436.06	8311.99	7961.48
		K18555	K18555	2.28275	4.49e-10	UP	0.790506	1.94681e-10		360.248	577.943	2989.71	1870.74
		K17948	K17948	2.28205	1.69e-17	UP	0.904561	2.30755e-14		13.1349	44.0774	90.211	72.7795
		K02168	K02168	2.28005	9.06e-24	UP	0.73423	4.54124e-16		2717.01	6421.39	15278.7	12253.2
		K05819	K05819	2.27892	1.2e-09	UP	0.649764	4.98796e-07		263.425	917.163	2416.24	1426.33
		K03796	K03796	2.27704	5.66e-18	UP	0.638929	4.29667e-14		2542.55	4249.61	10012.7	7972.32
		K06191	K06191	2.2766	1.37e-26	UP	0.732953	1.83512e-17		2751.96	5477.62	11784.9	12158.4
		K04093	K04093	2.27419	1.66e-11	UP	0.892132	5.60562e-15		15.5474	392.618	132.996	76.3077
		K05548	K05548	2.27419	1.66e-11	UP	0.892132	5.60562e-15		15.5474	392.618	132.996	76.3077
		K17228	K17228	2.27419	1.66e-11	UP	0.892132	5.60562e-15		15.5474	392.618	132.996	76.3077
		K04062	K04062	2.27281	5.55e-15	UP	0.689485	9.00329e-15		2463.21	5020.71	14855.3	8320.73
		K03623	K03623	2.27244	7.99e-20	UP	0.708182	2.73615e-11		1890.68	3219.49	8272.17	8091.37
		K05594	K05594	2.27119	1.98e-15	UP	0.687867	5.89184e-10		1309.73	2730.33	6062.52	6414.7
		K05362	K05362	2.27043	3.61e-22	UP	0.789761	4.21309e-15		175.338	436.158	952.087	1369.31
		K00261	K00261	2.27043	1.35e-22	UP	0.8157	5.67915e-18		3204.54	7282.57	12135	15381.8
		K08297	K08297	2.27042	4.03e-16	UP	0.694543	1.84974e-10		1393.77	2711.48	6425.95	6409.11
		K08298	K08298	2.27042	4.03e-16	UP	0.694543	1.84974e-10		1393.77	2711.48	6425.95	6409.11
		K02425	K02425	2.27025	3.59e-15	UP	0.694886	1.9754e-09		1472.79	2730.61	6577.07	6748.03
		K14983	K14983	2.26839	1.94e-22	UP	0.789926	3.92232e-15		160.284	428.271	951.708	1330.37
		K01432	K01432	2.26805	1.58e-10	UP	0.956477	7.61031e-13		54.0919	22.6294	117.463	65.24
		K18891	K18891	2.26673	2.51e-19	UP	0.751791	8.98492e-13		152.87	152.412	1298.97	2999.51
		K03676	K03676	2.26582	3.26e-18	UP	0.675881	1.17084e-17		1738.96	3401.23	7681.63	7560.14
		K03449	K03449	2.2658	2.68e-25	UP	0.712255	8.93068e-17		2863.73	5419	11515.3	11541
		K09801	K09801	2.26553	5.89e-24	UP	0.676895	5.96654e-17		2934.09	5971.64	12889.5	10774.3
		K13695	K13695	2.26513	6.81e-24	UP	0.679925	7.14765e-24		2716.98	5024.49	14123.9	11713.2
		K07389	K07389	2.26488	7.76e-13	UP	0.938734	3.07341e-12		107.172	32.7	176.883	401.779
		K18697	K18697	2.26442	4.24e-19	UP	0.679483	1.56991e-18		1833.59	3340.22	7626.87	7528.98
		K12139	K12139	2.26301	2.91e-19	UP	0.75752	5.4867e-14		2253.56	5209.3	12249.1	10392.4
		K11250	K11250	2.26224	1.55e-19	UP	0.673337	1.08278e-18		2274.04	4256.19	9274.45	8238.45
		K00158	K00158	2.26177	3.37e-19	UP	0.743571	1.30181e-13		226.871	173.624	1391.08	3177.67
		K10111	K10111	2.26052	3.84e-20	UP	0.704893	2.81842e-11		1773.46	3321.97	7773.13	7827.61
		K08354	K08354	2.25839	8.08e-15	UP	0.669941	1.42835e-06		1739.86	3256.93	9379.4	7836.47
		K02393	K02393	2.25778	7.44e-21	UP	0.648388	7.64604e-17		1946.77	3288.87	8415.6	7988.36
		K02394	K02394	2.25778	7.44e-21	UP	0.648388	7.64604e-17		1946.77	3288.87	8415.6	7988.36
		K11201	K11201	2.25356	4.67e-16	UP	0.691324	1.52605e-10		2589.56	5414.68	11689.8	12615.9
		K08984	K08984	2.25157	1.53e-15	UP	0.679737	0.0177749		1358.43	3094.81	5990.34	6576.28
		K18837	K18837	2.24999	3.42e-15	UP	0.683595	1.19595e-09		1315.19	2717.23	6323.56	6383.63
		K14051	K14051	2.24831	3.69e-15	UP	0.68142	7.80187e-10		1299.64	2710.48	5948.01	6349.88
		K19354	K19354	2.24831	3.69e-15	UP	0.68142	7.80187e-10		1299.64	2710.48	5948.01	6349.88
		K03649	K03649	2.24817	9.89e-23	UP	0.708833	9.38732e-15		2168.9	4805.59	9750.22	8791.12
		K08353	K08353	2.24814	9.02e-15	UP	0.666265	7.00223e-08		1642.63	3242.91	8800.9	7765.54
		K18892	K18892	2.24732	2.64e-19	UP	0.752069	6.84789e-13		149.75	150.582	1271.96	2082.74
		K01361	K01361	2.24661	1.34e-24	UP	0.691953	8.22157e-16		163.066	418.778	1046.78	1313.18
		K18334	K18334	2.24643	9.12e-15	UP	0.727455	1.57697e-10		1427.32	3860.3	6068.21	3693.25
		K06286	K06286	2.24051	3.68e-21	UP	0.774874	5.58408e-14		342.227	531.668	2189.29	3148.94
		K02496	K02496	2.23781	7.84e-24	UP	0.672595	4.07689e-24		2450.71	4634.97	12443.6	10564.8
		K06917	K06917	2.23769	1.39e-20	UP	0.649619	1.8738e-16		2741.12	4337.21	10656.4	9053.49
		K12136	K12136	2.23686	4.26e-19	UP	0.740149	1.064e-13		1728.07	3689.68	8160.84	7831.74
		K12138	K12138	2.23686	4.26e-19	UP	0.740149	1.064e-13		1728.07	3689.68	8160.84	7831.74
		K12142	K12142	2.23686	4.26e-19	UP	0.740149	1.064e-13		1728.07	3689.68	8160.84	7831.74
		K12143	K12143	2.23686	4.26e-19	UP	0.740149	1.064e-13		1728.07	3689.68	8160.84	7831.74
		K12145	K12145	2.23686	4.26e-19	UP	0.740149	1.064e-13		1728.07	3689.68	8160.84	7831.74
		K12144	K12144	2.23671	4.32e-19	UP	0.740119	1.07105e-13		1726.8	3686.31	8154.94	7826.87
		K13979	K13979	2.23522	1.43e-14	UP	0.645073	7.00228e-12		900.794	1546.41	6641.44	4212.04
		K16347	K16347	2.23345	3.98e-15	UP	0.677233	1.13152e-09		1295.12	2699.54	5879	6305.19
		K02475	K02475	2.23276	2.45e-12	UP	0.682254	5.58729e-11		242.779	433.394	2791.82	2189.05
		K08313	K08313	2.23184	3.47e-17	UP	0.653928	1.07361e-10		1433.66	2763.95	6598.21	6561.6
		K02362	K02362	2.23127	5.27e-15	UP	0.677332	9.08684e-10		1290.42	2693.39	5836.43	6285.48
		K03675	K03675	2.23117	2.33e-19	UP	0.738135	1.20817e-13		1569.29	3691.84	7647.39	7500.98
		K01166	K01166	2.2311	8.28e-11	UP	0.791489	1.2085e-09		627.838	1565.41	4737.58	2656.79
		K06879	K06879	2.23036	3.59e-25	UP	0.667041	1.66527e-25		2778.62	5825.92	12983.7	10833.7
		K05541	K05541	2.22932	3.16e-22	UP	0.713285	2.22319e-15		2633.53	5291.44	12465.3	10628.5
		K14192	K14192	2.22926	0.00527202	UP	0.530282	2.48217e-05		40.6636	18.4151	577.241	353.795
		K19164	K19164	2.22832	4.74e-15	UP	0.690855	5.23051e-10		2327.41	4856.42	9382.63	11213.5
		K16324	K16324	2.22694	7.82e-15	UP	0.679814	9.49378e-10		1365.47	2696.74	5884.06	6612.29
		K02386	K02386	2.22553	3.06e-20	UP	0.635655	3.0365e-16		1940.67	3198.61	8415.6	7988.36
		K00105	K00105	2.22425	9.41e-20	UP	0.741085	4.5864e-14		57.5968	84.9968	247.292	1419.73
		K05245	K05245	2.22396	3.19e-15	UP	0.68129	8.72213e-10		1402.75	2774.23	6418.51	6453.62
		K03776	K03776	2.22373	2.02e-14	UP	0.670484	8.70655e-09		1842.58	3251.54	8852.57	8095.35
		K02182	K02182	2.22263	9.19e-16	UP	0.68512	5.49397e-10		1447.63	2747.02	6430.2	6460.11
		K19163	K19163	2.22255	5.99e-15	UP	0.688951	5.97539e-10		2326.55	4853.66	9379.68	11213.1
		K12299	K12299	2.22217	7.51e-15	UP	0.673966	1.09427e-09		1289.55	2690.63	5833.49	6285.06
		K16076	K16076	2.22217	7.51e-15	UP	0.673966	1.09427e-09		1289.55	2690.63	5833.49	6285.06
		K02848	K02848	2.22217	7.51e-15	UP	0.673966	1.09427e-09		1289.55	2690.63	5833.49	6285.06
		K03533	K03533	2.22217	7.51e-15	UP	0.673966	1.09427e-09		1289.55	2690.63	5833.49	6285.06
		K07310	K07310	2.22217	7.51e-15	UP	0.673966	1.09427e-09		1289.55	2690.63	5833.49	6285.06
		K07811	K07811	2.22217	7.51e-15	UP	0.673966	1.09427e-09		1289.55	2690.63	5833.49	6285.06
		K05876	K05876	2.22217	7.51e-15	UP	0.673966	1.09427e-09		1289.55	2690.63	5833.49	6285.06
		K18922	K18922	2.222	7.51e-15	UP	0.673852	1.10868e-09		1287.8	2694.92	5844.18	6292.21
		K18827	K18827	2.22131	1.71e-09	UP	0.698521	1.15952e-08		265.927	558.113	2503.43	1474.38
		K12994	K12994	2.22131	1.71e-09	UP	0.698521	1.15952e-08		265.927	558.113	2503.43	1474.38
		K08326	K08326	2.2213	7.81e-15	UP	0.673604	1.13226e-09		1285.27	2688.19	5832.39	6282.48
		K16090	K16090	2.21598	4.88e-15	UP	0.695148	3.90257e-10		2368.1	5210.34	9303.88	11163
		K05789	K05789	2.2155	5.25e-19	UP	0.734	1.81141e-13		1551.62	3666.36	7512.75	7397.75
		K03897	K03897	2.21454	8e-11	UP	0.886344	2.12532e-14		18.9083	765.335	138.978	87.2308
		K08279	K08279	2.21421	1.41e-14	UP	0.680583	1.71521e-09		1408.53	2704.65	6411.99	6355.98
		K00380	K00380	2.21401	7.4e-22	UP	0.714345	2.03642e-15		2721.58	5265.82	12457.6	10931.1
		K16091	K16091	2.21339	4.6e-15	UP	0.653269	3.96638e-13		1419.05	2737.49	6141.17	6752.56
		K06181	K06181	2.21113	5.81e-22	UP	0.706127	2.88406e-15		2630.17	4918.73	12459.3	10617.6
		K01792	K01792	2.21024	1.25e-27	UP	0.724902	1.14472e-19		3191.75	6733.25	14681.1	11986.2
		K09962	K09962	2.20979	1.26e-20	UP	0.697761	4.60443e-14		139.704	211.744	533.458	288.761
		K18838	K18838	2.20852	8.6e-15	UP	0.685087	7.17598e-10		2321.52	4847.29	9288.76	11167.7
		K02569	K02569	2.20825	3.09e-21	UP	0.654373	3.93966e-18		2233.21	5075.65	10450.5	9119.19
		K16088	K16088	2.20809	5.39e-16	UP	0.688175	4.68991e-11		1621.82	3717.23	6074.7	6848.35
		K13918	K13918	2.20779	2.33e-19	UP	0.674485	8.21348e-11		1662.77	3031.98	7511.03	7488.45
		K09136	K09136	2.20632	1.9e-23	UP	0.6699	1.6067e-13		2584.18	4728.17	12588	10684.9
		K02840	K02840	2.20261	1.25e-08	UP	0.779029	1.46197e-07		303.172	571.801	3315.46	3383.94
		K14347	K14347	2.20252	2.59e-18	UP	0.685802	7.40727e-12		2113.51	3753.8	8390.69	8088.27
		K04337	K04337	2.20152	1.05e-14	UP	0.673124	9.97419e-10		1315.99	2696.78	5876.06	6304.77
		K04338	K04338	2.20152	1.05e-14	UP	0.673124	9.97419e-10		1315.99	2696.78	5876.06	6304.77
		K06214	K06214	2.20152	1.05e-14	UP	0.673124	9.97419e-10		1315.99	2696.78	5876.06	6304.77
		K00835	K00835	2.20014	1.74e-18	UP	0.677046	3.48026e-11		1980.51	3361.2	8249.69	7704.45
		K02245	K02245	2.19991	3.08e-21	UP	0.82088	2.98958e-16		446.236	730.8	2353.22	2522.04
		K11183	K11183	2.19694	1.4e-24	UP	0.654736	3.85053e-18		2252.61	5003.98	11794.6	10166.8
		K09954	K09954	2.1953	2.6e-18	UP	0.677911	1.60701e-11		2076.23	3361.19	8257.69	8011.96
		K01674	K01674	2.19329	1.13e-16	UP	0.808502	1.21705e-12		688.973	1795.34	4649.88	3924.49
		K08153	K08153	2.18994	1.23e-15	UP	0.825754	9.57615e-12		371.584	764.774	2402.48	2331.99
		K05887	K05887	2.18867	3.61e-15	UP	0.673732	2.1076e-10		1436.83	2957.18	5964.11	6459.31
		K09913	K09913	2.18752	1.54e-20	UP	0.652275	4.31149e-20		1733.85	3433.46	7724.3	7861.47
		K07495	K07495	2.18639	1.58e-14	UP	0.69314	6.36762e-10		5396.68	11271	19576.8	25749.8
		K00381	K00381	2.18634	1.33e-21	UP	0.70844	2.6888e-15		2659.48	5254.11	12386.9	10565.5
		K09131	K09131	2.18468	2.1e-22	UP	0.686149	2.33425e-14		2562.28	5226.11	12084.2	10261.6
		K01584	K01584	2.18406	1.57e-14	UP	0.661182	1.77875e-09		1434.75	2783.75	6463.78	6423.19
		K11744	K11744	2.18273	4.26e-18	UP	0.654091	2.97637e-13		2139.11	3885.45	10060.1	9043.09
		K08219	K08219	2.18158	1.93e-18	UP	0.669051	8.42447e-11		1883.28	3347.19	7671.19	7633.53
		K12999	K12999	2.17955	1.22e-13	UP	0.809813	3.08264e-09		81.7651	305.732	661.731	674.59
		K02478	K02478	2.1765	4.73e-21	UP	0.636898	5.31856e-11		4654.38	8441.61	18895.6	17348.1
		K10844	K10844	2.17635	7.99e-11	UP	0.842177	3.78226e-11		7.91373	8.25849	41.0066	145.706
		K08299	K08299	2.17385	2.63e-14	UP	0.661549	6.19184e-09		1405.43	2704.65	6411.99	6355.98
		K19709	K19709	2.17016	7.8e-16	UP	0.676043	7.33891e-11		1452.62	2986.91	5979.2	6502.36
		K11960	K11960	2.16855	7.36e-15	UP	0.658325	1.7643e-10		884.186	2417.25	4632.92	2818.78
		K11962	K11962	2.16855	7.36e-15	UP	0.658325	1.7643e-10		884.186	2417.25	4632.92	2818.78
		K06122	K06122	2.16843	4.72e-08	UP	0.834012	3.67707e-08		258.658	541.07	2425.02	1487.35
		K11959	K11959	2.16807	6.79e-15	UP	0.650745	1.93989e-12		892.164	2452.04	4636.18	2867.6
		K01631	K01631	2.16777	6.78e-11	UP	0.626047	8.18877e-09		682.364	650.919	3356.18	2373.64
		K11961	K11961	2.16691	9.48e-15	UP	0.668303	3.31531e-10		876.207	2382.45	4629.66	2769.96
		K11963	K11963	2.16691	9.48e-15	UP	0.668303	3.31531e-10		876.207	2382.45	4629.66	2769.96
		K10094	K10094	2.16062	2.97e-10	UP	0.77349	6.71795e-10		604.419	1557.45	4197.16	2912.54
		K07336	K07336	2.16025	2.13e-14	UP	0.663406	1.52643e-09		1375.11	3063.74	5853.81	6294.39
		K12268	K12268	2.15872	1.37e-19	UP	0.795439	1.05448e-13		150.445	302.46	910.441	939.886
		K12269	K12269	2.15872	1.37e-19	UP	0.795439	1.05448e-13		150.445	302.46	910.441	939.886
		K12270	K12270	2.15872	1.37e-19	UP	0.795439	1.05448e-13		150.445	302.46	910.441	939.886
		K07146	K07146	2.1567	3.01e-22	UP	0.707419	4.19833e-15		2043.85	3774.76	8369.32	9081.13
		K07642	K07642	2.15203	1.58e-20	UP	0.639452	3.25283e-16		2003.01	3649.52	8405.57	8191.31
		K03693	K03693	2.14842	3.74e-21	UP	0.737698	2.78535e-14		241.345	475.403	1396.98	1611.52
		K18919	K18919	2.14774	1.49e-13	UP	0.70197	1.19788e-09		2100.49	4382.61	7350.91	10010
		K16013	K16013	2.14633	2.68e-22	UP	0.553028	2.34448e-12		4979.19	10131.2	17328.5	16328.1
		K11904	K11904	2.14601	1.09e-15	UP	0.642538	1.10381e-15		6184.11	12899	38961.5	26780.9
		K10002	K10002	2.14585	5.88e-19	UP	0.600276	1.15278e-14		2400.89	4414.15	8700.33	8169.25
		K10003	K10003	2.14585	5.88e-19	UP	0.600276	1.15278e-14		2400.89	4414.15	8700.33	8169.25
		K02452	K02452	2.14259	9.02e-14	UP	0.699214	9.64396e-10		1064.96	2531.62	3507.47	4904.54
		K02461	K02461	2.14259	9.02e-14	UP	0.699214	9.64396e-10		1064.96	2531.62	3507.47	4904.54
		K10544	K10544	2.14232	8.12e-17	UP	0.697307	9.08747e-12		2131.19	3025.34	7078.89	7360.74
		K10001	K10001	2.14123	6.99e-19	UP	0.599493	1.25781e-14		2474.4	4414.21	8700.33	8169.25
		K06946	K06946	2.13873	5.31e-10	UP	0.645813	4.28847e-08		268.619	556.964	2450.28	1446.45
		K05713	K05713	2.13543	1.1e-08	UP	0.635474	9.06987e-07		257.967	544.395	2397.76	1414.85
		K05714	K05714	2.13543	1.1e-08	UP	0.635474	9.06987e-07		257.967	544.395	2397.76	1414.85
		K07178	K07178	2.13528	1.33e-10	UP	0.779124	4.50648e-17		10.0887	19.8491	114.517	64.8205
		K13816	K13816	2.13528	1.33e-10	UP	0.779124	4.50648e-17		10.0887	19.8491	114.517	64.8205
		K00476	K00476	2.13528	1.33e-10	UP	0.779124	4.50648e-17		10.0887	19.8491	114.517	64.8205
		K00543	K00543	2.13528	1.33e-10	UP	0.779124	4.50648e-17		10.0887	19.8491	114.517	64.8205
		K01569	K01569	2.13528	1.33e-10	UP	0.779124	4.50648e-17		10.0887	19.8491	114.517	64.8205
		K12545	K12545	2.13528	1.33e-10	UP	0.779124	4.50648e-17		10.0887	19.8491	114.517	64.8205
		K16152	K16152	2.13528	1.33e-10	UP	0.779124	4.50648e-17		10.0887	19.8491	114.517	64.8205
		K12291	K12291	2.13292	1.84e-13	UP	0.697984	1.23911e-09		1040.39	2172.53	3560.94	4938.15
		K19148	K19148	2.1318	9.81e-09	UP	0.650737	4.08896e-07		262.249	546.837	2398.86	1417.43
		K12339	K12339	2.13128	3.59e-19	UP	0.639943	1.49963e-14		2095.85	3849.56	8403.26	8113.44
		K19173	K19173	2.13127	1.19e-13	UP	0.722053	1.51982e-08		212.738	412.332	1993.15	771.708
		K00689	K00689	2.12948	2.86e-14	UP	0.823347	1.36441e-10		391.427	1253.01	2409.45	3305.62
		K02554	K02554	2.12941	1.1e-08	UP	0.669233	2.05799e-07		303.841	545.149	2398.74	1417.03
		K00564	K00564	2.12822	1.62e-29	UP	0.625783	1.25102e-18		3709.08	7137.29	17224.3	14400.4
		K11016	K11016	2.12718	1.75e-09	UP	0.836041	1.69822e-10		183.239	39.9811	743.586	462.974
		K11017	K11017	2.12718	1.75e-09	UP	0.836041	1.69822e-10		183.239	39.9811	743.586	462.974
		K12538	K12538	2.12718	1.75e-09	UP	0.836041	1.69822e-10		183.239	39.9811	743.586	462.974
		K18306	K18306	2.12718	1.75e-09	UP	0.836041	1.69822e-10		183.239	39.9811	743.586	462.974
		K18307	K18307	2.12718	1.75e-09	UP	0.836041	1.69822e-10		183.239	39.9811	743.586	462.974
		K00632	K00632	2.12475	4.37e-20	UP	0.638223	5.2014e-20		4117.99	6939.32	16873	16359.1
		K00368	K00368	2.12474	2.9e-15	UP	0.746835	6.74331e-15		620.936	1624.21	4262.34	2937.87
		K05834	K05834	2.12449	1.3e-18	UP	0.591032	3.40977e-14		2450.93	4666.68	8252.45	8272.58
		K02462	K02462	2.12307	1.41e-13	UP	0.695418	1.24684e-09		1061.6	2158.91	3501.48	4893.62
		K03810	K03810	2.12304	4.45e-21	UP	0.660068	1.55485e-12		2299.31	4051.81	8615.95	11029.7
		K11734	K11734	2.1206	1.42e-13	UP	0.464214	2.71267e-06		9430.77	22737.7	21866.7	21343.2
		K03815	K03815	2.11987	2.11e-08	UP	0.763836	1.99101e-07		526.047	1098.82	4893.45	2886.53
		K02458	K02458	2.1181	1.79e-13	UP	0.69868	9.90937e-10		1086.7	2531.62	3507.47	4904.54
		K02459	K02459	2.1181	1.79e-13	UP	0.69868	9.90937e-10		1086.7	2531.62	3507.47	4904.54
		K02460	K02460	2.1181	1.79e-13	UP	0.69868	9.90937e-10		1086.7	2531.62	3507.47	4904.54
		K18920	K18920	2.11761	3.37e-13	UP	0.694121	1.82897e-09		1039.52	2169.77	3557.99	4937.74
		K13896	K13896	2.1174	1.28e-19	UP	0.671206	5.71159e-12		2118.12	4262.62	8111.52	8331.14
		K04335	K04335	2.11674	1.49e-08	UP	0.650919	5.47269e-07		266.087	550.226	2438.48	1436.72
		K01595	K01595	2.11519	2.37e-29	UP	0.699811	2.71e-21		4908.78	9416.73	20504.2	16180.7
		K00086	K00086	2.11507	1.35e-08	UP	0.771265	2.44705e-08		486.159	584.129	2779.67	1953.57
		K02457	K02457	2.11407	2.51e-13	UP	0.692972	1.51164e-09		1059.5	2158.85	3488.99	4893.05
		K01069	K01069	2.11001	8.41e-22	UP	0.630563	8.47135e-22		3220.68	6056.8	14375.9	10631.1
		K13894	K13894	2.10826	1.58e-17	UP	0.647654	1.33337e-10		1950.65	3720.44	7689.69	7645.09
		K13895	K13895	2.10826	1.58e-17	UP	0.647654	1.33337e-10		1950.65	3720.44	7689.69	7645.09
		K10804	K10804	2.10788	4.92e-20	UP	0.622619	2.96668e-16		2067.35	3655.77	8445.23	8184.22
		K07246	K07246	2.10773	1.71e-19	UP	0.63413	2.7377e-06		1800.93	3568.23	7780.97	7696.1
		K09134	K09134	2.104	1.02e-21	UP	0.722769	3.22547e-15		1756.4	3689.4	6890.51	7190.7
		K02079	K02079	2.10348	6.38e-11	UP	0.637742	5.20749e-08		507.874	357.009	2309.78	1592.47
		K18893	K18893	2.10195	1.1e-09	UP	0.741543	1.21743e-08		580.205	1924.13	4165.06	2596.79
		K02859	K02859	2.10177	6.05e-15	UP	0.765067	1.3516e-11		161.027	107.821	1403.44	2246.8
		K13285	K13285	2.10097	8.77e-13	UP	0.689936	2.60074e-09		1201.32	2166.69	4066.64	5266.2
		K07679	K07679	2.10056	5.33e-13	UP	0.689584	2.34393e-09		2071.97	4318.77	6996.67	9808.36
		K15540	K15540	2.09985	3.06e-08	UP	0.73434	4.12251e-07		497.189	561.807	2643.89	2076.26
		K16370	K16370	2.0987	2.79e-21	UP	0.612876	1.14643e-16		2059.92	3741.42	10194.7	9330.28
		K18029	K18029	2.09802	6.51e-10	UP	0.826834	1.73165e-16		41.9144	39.6981	229.034	129.641
		K18030	K18030	2.09802	6.51e-10	UP	0.826834	1.73165e-16		41.9144	39.6981	229.034	129.641
		K18015	K18015	2.09436	9.15e-13	UP	0.687804	3.0205e-09		1125.4	2160.57	4016.07	4938.97
		K13287	K13287	2.09436	9.15e-13	UP	0.687804	3.0205e-09		1125.4	2160.57	4016.07	4938.97
		K07493	K07493	2.0939	4.91e-13	UP	0.688239	2.38459e-09		4227.78	8592.71	13888.3	19803.4
		K10530	K10530	2.09302	8.52e-18	UP	0.750134	5.74463e-14		52.7972	75.6321	214.637	490.085
		K03651	K03651	2.08843	1.24e-20	UP	0.62163	2.49619e-14		2950.39	5798.51	14889.5	11990
		K01485	K01485	2.08765	3.52e-21	UP	0.675367	1.0576e-13		1980.72	3811.16	12286.4	7921.54
		K07480	K07480	2.08695	7.48e-13	UP	0.686093	2.71913e-09		10283.4	21471.1	34381.6	48681.3
		K13735	K13735	2.08692	9.06e-13	UP	0.68613	2.8723e-09		6424.89	12914.7	21318	29946
		K01601	K01601	2.0854	1.84e-13	UP	0.717822	7.97268e-11		2334.58	5125.87	7477.56	10635.6
		K07337	K07337	2.08294	6.99e-19	UP	0.624665	2.05549e-13		1874.27	3155.72	8262.25	7929.3
		K12684	K12684	2.08275	8.54e-13	UP	0.684795	3.04563e-09		2066.95	4312.39	6905.74	9763
		K12687	K12687	2.08267	8.66e-13	UP	0.684882	3.0455e-09		1030.7	2153.29	3449.37	4877.78
		K03836	K03836	2.08249	8.61e-13	UP	0.684731	3.05707e-09		1033.72	2152.36	3444.57	4875.49
		K07026	K07026	2.08249	8.61e-13	UP	0.684731	3.05707e-09		1033.72	2152.36	3444.57	4875.49
		K03459	K03459	2.0824	8.69e-13	UP	0.68487	3.05782e-09		1029.43	2149.92	3443.47	4872.91
		K07591	K07591	2.0824	8.69e-13	UP	0.68487	3.05782e-09		1029.43	2149.92	3443.47	4872.91
		K07797	K07797	2.0824	8.69e-13	UP	0.68487	3.05782e-09		1029.43	2149.92	3443.47	4872.91
		K09934	K09934	2.0824	8.69e-13	UP	0.68487	3.05782e-09		1029.43	2149.92	3443.47	4872.91
		K11139	K11139	2.0824	8.69e-13	UP	0.68487	3.05782e-09		1029.43	2149.92	3443.47	4872.91
		K11740	K11740	2.0824	8.69e-13	UP	0.68487	3.05782e-09		1029.43	2149.92	3443.47	4872.91
		K11930	K11930	2.0824	8.69e-13	UP	0.68487	3.05782e-09		1029.43	2149.92	3443.47	4872.91
		K16140	K16140	2.0824	8.69e-13	UP	0.68487	3.05782e-09		1029.43	2149.92	3443.47	4872.91
		K18921	K18921	2.0824	8.69e-13	UP	0.68487	3.05782e-09		1029.43	2149.92	3443.47	4872.91
		K19336	K19336	2.0824	8.69e-13	UP	0.68487	3.05782e-09		1029.43	2149.92	3443.47	4872.91
		K19777	K19777	2.0824	8.69e-13	UP	0.68487	3.05782e-09		1029.43	2149.92	3443.47	4872.91
		K07786	K07786	2.0824	8.69e-13	UP	0.68487	3.05782e-09		1029.43	2149.92	3443.47	4872.91
		K12985	K12985	2.0824	8.69e-13	UP	0.68487	3.05782e-09		1029.43	2149.92	3443.47	4872.91
		K18898	K18898	2.0824	8.69e-13	UP	0.68487	3.05782e-09		1029.43	2149.92	3443.47	4872.91
		K18899	K18899	2.0824	8.69e-13	UP	0.68487	3.05782e-09		1029.43	2149.92	3443.47	4872.91
		K11739	K11739	2.08228	8.71e-13	UP	0.684867	3.06383e-09		2057.6	4296.48	6881.05	9740.97
		K07647	K07647	2.08228	8.71e-13	UP	0.684867	3.06383e-09		2057.6	4296.48	6881.05	9740.97
		K07279	K07279	2.08224	8.71e-13	UP	0.684867	3.06589e-09		3085.77	6443.03	10318.6	14609
		K12785	K12785	2.08216	8.71e-13	UP	0.684867	3.07001e-09		1028.17	2146.55	3437.57	4868.05
		K13085	K13085	2.08216	8.71e-13	UP	0.684867	3.07001e-09		1028.17	2146.55	3437.57	4868.05
		K07353	K07353	2.08216	8.71e-13	UP	0.684867	3.07001e-09		1028.17	2146.55	3437.57	4868.05
		K13790	K13790	2.08216	8.71e-13	UP	0.684867	3.07001e-09		1028.17	2146.55	3437.57	4868.05
		K13791	K13791	2.08216	8.71e-13	UP	0.684867	3.07001e-09		1028.17	2146.55	3437.57	4868.05
		K13792	K13792	2.08216	8.71e-13	UP	0.684867	3.07001e-09		1028.17	2146.55	3437.57	4868.05
		K13793	K13793	2.08216	8.71e-13	UP	0.684867	3.07001e-09		1028.17	2146.55	3437.57	4868.05
		K13450	K13450	2.08216	8.71e-13	UP	0.684867	3.07001e-09		1028.17	2146.55	3437.57	4868.05
		K13742	K13742	2.08216	8.71e-13	UP	0.684867	3.07001e-09		1028.17	2146.55	3437.57	4868.05
		K13743	K13743	2.08216	8.71e-13	UP	0.684867	3.07001e-09		1028.17	2146.55	3437.57	4868.05
		K13284	K13284	2.08216	8.71e-13	UP	0.684867	3.07001e-09		1028.17	2146.55	3437.57	4868.05
		K13286	K13286	2.08216	8.71e-13	UP	0.684867	3.07001e-09		1028.17	2146.55	3437.57	4868.05
		K06203	K06203	2.08167	2.73e-21	UP	0.593548	2.56394e-17		3088.38	5683.17	14171.1	10590.3
		K00692	K00692	2.08006	2.22e-12	UP	0.877049	2.30431e-10		79.6344	209.411	998.791	806.603
		K13714	K13714	2.07733	6.96e-05	UP	0.343342	9.76535e-05		18.37	6.99057	385.853	271.705
		K14591	K14591	2.07541	8.18e-17	UP	0.661961	1.79563e-11		2234.89	3538.72	8040.42	7830.48
		K07746	K07746	2.07517	7.85e-14	UP	0.604648	7.00785e-07		1600.4	3247.85	8657.81	7761.47
		K05603	K05603	2.07437	1.1e-09	UP	0.77821	1.96449e-16		31.8257	19.8491	114.517	64.8205
		K13995	K13995	2.07437	1.1e-09	UP	0.77821	1.96449e-16		31.8257	19.8491	114.517	64.8205
		K14974	K14974	2.07437	1.1e-09	UP	0.77821	1.96449e-16		31.8257	19.8491	114.517	64.8205
		K18028	K18028	2.07437	1.1e-09	UP	0.77821	1.96449e-16		31.8257	19.8491	114.517	64.8205
		K07165	K07165	2.07393	3.5e-13	UP	0.615785	3.82174e-08		1798.11	3204.47	6781.53	7144.26
		K03316	K03316	2.07235	1.15e-27	UP	0.69309	4.10352e-20		4949.83	9112.9	19251	18076.7
		K09972	K09972	2.06661	2.1e-13	UP	0.630022	6.61845e-09		1367.33	2691.1	5833.51	6285.13
		K09929	K09929	2.06571	2.87e-09	UP	0.720425	4.67461e-08		520.92	1545.72	4126.47	2546.9
		K09930	K09930	2.06571	2.87e-09	UP	0.720425	4.67461e-08		520.92	1545.72	4126.47	2546.9
		K06956	K06956	2.06531	1.95e-32	UP	0.604653	3.29985e-20		9323.67	20682.4	35021.9	35713.1
		K05939	K05939	2.06455	1.09e-21	UP	0.633889	1.02724e-14		2724.18	5061.68	12514.9	10629
		K00822	K00822	2.06269	6.18e-09	UP	0.823779	3.31551e-08		80.4251	392.637	132.996	76.3077
		K11535	K11535	2.06264	1.46e-15	UP	0.498647	8.56459e-10		4391.5	8391.82	12135	12451.9
		K04334	K04334	2.06041	2.89e-08	UP	0.622597	1.35371e-06		261.387	544.075	2395.91	1417.01
		K04336	K04336	2.06041	2.89e-08	UP	0.622597	1.35371e-06		261.387	544.075	2395.91	1417.01
		K01671	K01671	2.06041	2.89e-08	UP	0.622597	1.35371e-06		261.387	544.075	2395.91	1417.01
		K03207	K03207	2.06041	2.89e-08	UP	0.622597	1.35371e-06		261.387	544.075	2395.91	1417.01
		K03208	K03208	2.06041	2.89e-08	UP	0.622597	1.35371e-06		261.387	544.075	2395.91	1417.01
		K03329	K03329	2.06041	2.89e-08	UP	0.622597	1.35371e-06		261.387	544.075	2395.91	1417.01
		K04017	K04017	2.06041	2.89e-08	UP	0.622597	1.35371e-06		261.387	544.075	2395.91	1417.01
		K11264	K11264	2.06041	2.89e-08	UP	0.622597	1.35371e-06		261.387	544.075	2395.91	1417.01
		K13620	K13620	2.06041	2.89e-08	UP	0.622597	1.35371e-06		261.387	544.075	2395.91	1417.01
		K13683	K13683	2.06041	2.89e-08	UP	0.622597	1.35371e-06		261.387	544.075	2395.91	1417.01
		K13684	K13684	2.06041	2.89e-08	UP	0.622597	1.35371e-06		261.387	544.075	2395.91	1417.01
		K16703	K16703	2.06041	2.89e-08	UP	0.622597	1.35371e-06		261.387	544.075	2395.91	1417.01
		K16711	K16711	2.06041	2.89e-08	UP	0.622597	1.35371e-06		261.387	544.075	2395.91	1417.01
		K16651	K16651	2.05855	1.71e-17	UP	0.549186	1.69095e-09		5509.03	11940.2	16146.5	17223.6
		K07275	K07275	2.05815	2.82e-18	UP	0.617157	2.49963e-13		1930.03	3817.16	8341.77	7971.99
		K01261	K01261	2.05749	1.47e-20	UP	0.721715	7.03599e-15		264.437	504.234	1021.88	1645.96
		K07706	K07706	2.05616	2.67e-23	UP	0.701964	4.23012e-15		1700.77	3386.67	10601.3	10556.4
		K05712	K05712	2.05439	3.77e-08	UP	0.623186	1.45866e-06		304.208	544.413	2397.76	1414.85
		K05708	K05708	2.05198	3.96e-08	UP	0.602251	3.44615e-06		257.104	541.633	2394.81	1414.43
		K05709	K05709	2.05198	3.96e-08	UP	0.602251	3.44615e-06		257.104	541.633	2394.81	1414.43
		K05710	K05710	2.05198	3.96e-08	UP	0.602251	3.44615e-06		257.104	541.633	2394.81	1414.43
		K05711	K05711	2.05198	3.96e-08	UP	0.602251	3.44615e-06		257.104	541.633	2394.81	1414.43
		K14060	K14060	2.05198	3.96e-08	UP	0.602251	3.44615e-06		257.104	541.633	2394.81	1414.43
		K18530	K18530	2.05198	3.96e-08	UP	0.602251	3.44615e-06		257.104	541.633	2394.81	1414.43
		K18531	K18531	2.05198	3.96e-08	UP	0.602251	3.44615e-06		257.104	541.633	2394.81	1414.43
		K12982	K12982	2.05052	2.4e-09	UP	0.71365	7.41393e-09		533.205	1557.49	4189.16	2605.03
		K15357	K15357	2.04959	1.98e-09	UP	0.777645	2.68922e-16		53.5627	19.8491	114.517	64.8205
		K06195	K06195	2.04936	1.25e-16	UP	0.634987	2.97248e-10		2161.25	3367.86	8300.31	8031.76
		K05823	K05823	2.04858	6.69e-18	UP	0.574859	1.86011e-10		954.216	1679.42	3794.23	3402.54
		K15539	K15539	2.04804	1.4e-24	UP	0.589682	5.12458e-20		2750.32	5115.61	12620.2	10790.9
		K03647	K03647	2.04654	2.87e-27	UP	0.634656	3.88369e-18		3149.06	5923.44	13235.6	13003.2
		K19267	K19267	2.04503	8.85e-27	UP	0.644946	1.41983e-17		2764.23	4970.52	12757.4	12578.1
		K11617	K11617	2.04392	8.2e-19	UP	0.718398	7.11464e-14		322.11	467.573	987.863	1551.88
		K11179	K11179	2.04321	2.22e-23	UP	0.584664	4.56568e-19		2565.37	5221.81	12508	10628.1
		K07662	K07662	2.04218	2.26e-23	UP	0.599309	1.16032e-18		2654.32	5109.44	12753.9	10659.2
		K18887	K18887	2.04177	3.23e-20	UP	0.735447	3.85537e-15		972.053	1564.9	4186.83	4465.26
		K07125	K07125	2.03753	4.82e-09	UP	0.713672	4.87644e-08		517.902	1514	4068.17	2522.26
		K07268	K07268	2.0369	4.74e-09	UP	0.725113	3.001e-08		528.505	1551.34	4146.59	2585.31
		K18136	K18136	2.0369	4.74e-09	UP	0.725113	3.001e-08		528.505	1551.34	4146.59	2585.31
		K03835	K03835	2.03203	6.43e-23	UP	0.588001	1.26663e-18		2791.43	4864.33	12736.4	11273.3
		K09892	K09892	2.0317	3.87e-23	UP	0.581842	8.31547e-19		2578.32	4862.76	12925.3	10685.7
		K02784	K02784	2.0316	6.07e-23	UP	0.604054	5.16256e-17		3192.24	5888.75	14383.2	10600.1
		K02191	K02191	2.03159	1.25e-19	UP	0.518005	2.13802e-11		6203.55	12678	18742.6	19293.2
		K03399	K03399	2.03159	1.25e-19	UP	0.518005	2.13802e-11		6203.55	12678	18742.6	19293.2
		K12296	K12296	2.02858	5.33e-18	UP	0.724621	1.54795e-12		178.159	530.287	1123.66	951.965
		K04022	K04022	2.02839	5.27e-08	UP	0.652531	4.99972e-07		337.301	550.188	2446.48	1744.24
		K06968	K06968	2.02785	3.67e-23	UP	0.580942	7.97298e-19		2559.91	4849.04	12489.5	10616.6
		K07121	K07121	2.02785	3.67e-23	UP	0.580942	7.97298e-19		2559.91	4849.04	12489.5	10616.6
		K03745	K03745	2.02663	4.11e-23	UP	0.5808	8.66084e-19		2586.51	4849.11	12502	10617.2
		K10537	K10537	2.02542	7.07e-19	UP	0.622496	4.84943e-11		2116.3	3984.59	7671.37	9407.84
		K11903	K11903	2.02531	1.84e-14	UP	0.594829	3.61914e-12		3338.43	5311.23	21005.7	13903.9
		K09927	K09927	2.02419	6.38e-19	UP	0.6347	4.3039e-11		2102.62	4103.73	8032.94	8397.42
		K02415	K02415	2.0237	3.05e-13	UP	0.548929	2.23884e-08		1311.13	1585.15	6004.17	4926.97
		K01347	K01347	2.02366	5.38e-09	UP	0.720753	2.61217e-08		533.07	1525.25	4108.41	2599.08
		K02779	K02779	2.02318	3.45e-30	UP	0.664457	4.35121e-21		3802.25	7048.38	17617.6	17429.7
		K07267	K07267	2.022	9.14e-08	UP	0.594629	1.80126e-05		599.938	1395.94	1832.09	1351.73
		K11635	K11635	2.0212	3.83e-14	UP	0.665595	3.54001e-10		256.595	304.958	403.19	1061.31
		K02850	K02850	2.01727	6.93e-12	UP	0.541657	9.64614e-07		2703.4	4887.69	9430.71	6451.16
		K10805	K10805	2.01261	1.83e-25	UP	0.669367	8.36806e-19		4505.98	8609.63	16621.6	14116
		K18446	K18446	2.01018	2.06e-14	UP	0.474944	5.96223e-08		4220.17	8359.91	11935.9	11951.4
		K07308	K07308	2.0101	3.7e-18	UP	0.55181	4.79839e-14		3250.97	4719.64	15754.3	12103.7
		K01697	K01697	2.00972	2.99e-18	UP	0.631076	6.78804e-13		1421.57	3194.16	4648.04	4570.86
		K04034	K04034	2.008	1.02e-10	UP	1.04209	2.49096e-12		15.4198	32.5415	51.1962	120.834
		K11211	K11211	2.00765	4.84e-09	UP	0.713233	4.39215e-09		554.942	1557.49	4189.16	2605.03
		K00372	K00372	2.00763	2.35e-18	UP	0.622838	4.43064e-10		1223.68	2710.88	7609.1	5586.84
		K00851	K00851	2.00719	2.84e-20	UP	0.501238	9.95938e-11		5330.3	12325.4	19131.6	16795.9
		K07778	K07778	2.00712	5.17e-20	UP	0.682928	1.57433e-13		228.919	440.752	884.329	1971.8
		K06895	K06895	2.00617	2.13e-24	UP	0.506098	9.01364e-14		6845.95	14603.5	21248.5	22840.6
		K16169	K16169	2.00421	1.23e-13	UP	0.534347	3.00108e-07		3131.25	7960.32	6998.13	9440.13
		K18479	K18479	2.00131	5.19e-13	UP	0.637706	1.01937e-09		287.989	584.272	2468.7	1603.81
		K03409	K03409	-2.00263	1.22e-13	Down	-0.678159	1.58382e-09		2998.25	2399.48	1289.11	614.328
		K07576	K07576	-2.00979	2.21e-23	Down	-0.705376	1.178e-13		33382.3	31331.7	13002.1	11777.8
		K03465	K03465	-2.01179	3.65e-21	Down	-0.675503	3.36097e-12		23146	21546.1	9057.74	7543.64
		K16329	K16329	-2.02754	1.19e-19	Down	-0.57643	8.74566e-10		13396.1	11638	5728.65	3799.93
		K18817	K18817	-2.02976	2.4e-06	Down	-0.974136	6.82301e-11		108.268	40.7075	30.306	83.4359
		K06410	K06410	-2.03075	2.49e-24	Down	-0.59977	1.70939e-10		17923.4	16944.8	4907.97	5570.01
		K10212	K10212	-2.03313	6.62e-09	Down	-1.09956	2.22837e-12		553.04	606.925	170.517	96.6154
		K04566	K04566	-2.03438	6.84e-07	Down	-0.546427	2.26656e-06		144.917	39.2642	2.34483	3.15385
		K05303	K05303	-2.0434	1.38e-15	Down	-0.765586	1.98193e-17		703.818	968.642	203.724	247.385
		K16937	K16937	-2.04978	2.79e-12	Down	-0.605836	3.20312e-08		2232.02	1448.04	925.876	811.632
		K00612	K00612	-2.05064	9.09e-12	Down	-1.05956	4.73474e-12		751.569	669.094	209.345	169.128
		K06937	K06937	-2.05297	1.6e-15	Down	-0.77468	8.33005e-19		574.742	687.17	144.672	210.462
		K15726	K15726	-2.05538	6.85e-14	Down	-0.592788	1.44357e-11		17660.7	14724.6	12507.3	9392.33
		K05299	K05299	-2.05616	1.18e-07	Down	-1.14783	6.27714e-11		437.653	371.446	101.919	170.016
		K01666	K01666	-2.058	5.18e-20	Down	-0.639571	7.76527e-10		13912.6	12245.3	6934.25	6882.28
		K02274	K02274	-2.0616	5.35e-08	Down	-0.616912	5.92104e-09		211.523	10.3019	3.06897	9.46154
		K12062	K12062	-2.06574	8.52e-08	Down	-0.415284	0.00240535		1929.97	2985.43	1400.67	551.566
		K12063	K12063	-2.06574	8.52e-08	Down	-0.415284	0.00240535		1929.97	2985.43	1400.67	551.566
		K09793	K09793	-2.06758	2.34e-19	Down	-0.619873	3.17418e-10		10201.6	10362.4	3532.4	3085.57
		K01729	K01729	-2.07632	5.87e-07	Down	-1.10107	2.79589e-12		396.774	169.481	77.8103	73.4231
		K15372	K15372	-2.08379	7.46e-13	Down	-0.590441	1.17536e-05		689.383	536.878	344.566	254.381
		K14086	K14086	-2.08966	5.48e-12	Down	-0.975906	6.8438e-10		584.451	522.042	314.438	299.522
		K14088	K14088	-2.08966	5.48e-12	Down	-0.975906	6.8438e-10		584.451	522.042	314.438	299.522
		K14090	K14090	-2.08966	5.48e-12	Down	-0.975906	6.8438e-10		584.451	522.042	314.438	299.522
		K12060	K12060	-2.09232	1.99e-08	Down	-0.448225	0.00072799		2089.41	3337.47	1675.24	596.078
		K00809	K00809	-2.09634	9.66e-05	Down	-0.691851	2.26638e-07		45.1284	14.0189	10.9828	2.17949
		K01909	K01909	-2.09634	9.66e-05	Down	-0.691851	2.26638e-07		45.1284	14.0189	10.9828	2.17949
		K15915	K15915	-2.10203	0.000200663	Down	-0.979995	1.10817e-08		1086.88	1023.11	266.362	4.46154
		K15778	K15778	-2.10211	3.84e-14	Down	-0.723768	7.80292e-09		2810.08	4538.91	1294.81	622.291
		K01971	K01971	-2.10236	5.33e-14	Down	-0.818494	2.90802e-09		944.945	866.061	128.408	427.291
		K11184	K11184	-2.10311	3.56e-20	Down	-0.754689	1.96917e-10		10798.2	9274.53	4953.65	4996.22
		K00096	K00096	-2.11159	9.07e-17	Down	-0.605013	9.05097e-15		4481.85	5001.26	1854.66	2418.21
		K15727	K15727	-2.11685	3.96e-14	Down	-0.609803	9.72611e-12		16870.4	14291.8	11960.9	8739.2
		K02278	K02278	-2.12506	1.34e-16	Down	-0.752619	1.33867e-09		5206.59	6114.31	1857.65	3391.61
		K13963	K13963	-2.12714	3.28e-22	Down	-0.58699	1.67966e-09		6760.67	5158.48	2274.67	2993.38
		K02275	K02275	-2.14055	2.44e-08	Down	-0.633885	3.71894e-09		230.648	10.3208	3.10345	9.46154
		K14989	K14989	-2.15408	5.54e-10	Down	-0.994348	7.42093e-15		317.783	46.3396	52.8966	54.4359
		K01709	K01709	-2.16326	5.94e-24	Down	-0.699553	8.64132e-13		14526.7	12383	5510.71	6683.4
		K11782	K11782	-2.16455	4.3e-07	Down	-1.02938	9.71157e-08		3286.53	6028.26	3786.72	4051.65
		K11784	K11784	-2.16455	4.3e-07	Down	-1.02938	9.71157e-08		3286.53	6028.26	3786.72	4051.65
		K13019	K13019	-2.16817	2.07e-12	Down	-0.653723	1.02242e-08		1621.22	997.436	570.237	958.491
		K01212	K01212	-2.16949	5.61e-07	Down	-0.775335	1.1275e-05		1184.51	703.423	492.027	322.396
		K18856	K18856	-2.17038	3.4e-18	Down	-0.723862	6.95727e-11		2791.5	1841.77	636.69	967.641
		K18983	K18983	-2.17572	2.32e-14	Down	-0.886937	9.65463e-19		845.955	731.396	289.116	303.756
		K00978	K00978	-2.17669	4.9e-24	Down	-0.712768	5.08164e-13		14131.3	11597.3	5238.72	6140.84
		K12058	K12058	-2.18299	6.9e-08	Down	-0.467321	0.000830447		1800.64	2657.9	1134.33	508.822
		K12061	K12061	-2.18299	6.9e-08	Down	-0.467321	0.000830447		1800.64	2657.9	1134.33	508.822
		K03309	K03309	-2.18411	2.33e-12	Down	-0.716826	7.81176e-09		2729.78	4072.97	1203.76	1436.79
		K09740	K09740	-2.18571	2.71e-08	Down	-1.34963	1.6296e-13		333.478	273.226	63.4457	86.9997
		K17716	K17716	-2.18744	1.94e-23	Down	-0.692079	2.93473e-12		26395.4	20467.4	9545.07	11494.5
		K18369	K18369	-2.18862	1.63e-28	Down	-0.655486	9.43837e-14		29705.7	24381.9	10488.1	10362.7
		K01473	K01473	-2.19014	5.51e-14	Down	-0.925411	1.63895e-17		940.966	899.642	246.293	379.333
		K01474	K01474	-2.19014	5.51e-14	Down	-0.925411	1.63895e-17		940.966	899.642	246.293	379.333
		K07013	K07013	-2.1927	5.86e-13	Down	-1.08311	2.92437e-11		581.051	343.439	71.4293	266.099
		K11692	K11692	-2.19832	1.72e-16	Down	-0.837943	2.3441e-14		1430.39	1264.25	482.347	798.868
		K19422	K19422	-2.20426	2.11e-12	Down	-0.671403	7.98098e-08		767.954	1055.06	59.464	45.8349
		K06403	K06403	-2.20906	1.4e-21	Down	-0.754346	8.70684e-12		13347.3	11673.9	5356.91	5494.73
		K12057	K12057	-2.21062	1.04e-08	Down	-0.437947	0.00155729		1929.1	2982.67	1397.73	551.146
		K12067	K12067	-2.21062	1.04e-08	Down	-0.437947	0.00155729		1929.1	2982.67	1397.73	551.146
		K12072	K12072	-2.21062	1.04e-08	Down	-0.437947	0.00155729		1929.1	2982.67	1397.73	551.146
		K07469	K07469	-2.21366	5.48e-16	Down	-0.84359	8.70314e-20		741.554	868.943	192.538	292.795
		K17734	K17734	-2.22073	1.5e-21	Down	-0.76137	8.01047e-12		13406.2	11627.9	5328.59	5314.14
		K06404	K06404	-2.22281	8.43e-22	Down	-0.756633	7.54201e-12		13335.7	11529.1	5304.78	5265.24
		K01201	K01201	-2.22952	1.7e-23	Down	-0.648221	6.65479e-11		17738.4	10425.8	5550.11	9268.24
		K12065	K12065	-2.23016	2.43e-09	Down	-0.480511	0.000298463		1959.23	3007.18	1405.95	552.915
		K09989	K09989	-2.23548	3.49e-16	Down	-0.878283	7.05035e-22		1152.12	1199.73	147.099	569.103
		K07057	K07057	-2.23771	2.07e-06	Down	-0.868835	1.40376e-06		2146.06	1359.81	1451.03	448.205
		K10192	K10192	-2.25668	2.5e-14	Down	-0.67186	1.59256e-06		3922.51	6150.07	2057.86	7161.87
		K06306	K06306	-2.26437	2.84e-25	Down	-0.762375	7.59447e-13		7422.67	5519.87	2036.45	3811.44
		K00091	K00091	-2.26736	1.62e-17	Down	-0.829991	1.62182e-11		1928.72	1273.26	451.362	374.308
		K16213	K16213	-2.27511	3.7e-19	Down	-0.784491	1.27552e-12		18065.2	14464.4	6620.48	6741.69
		K07448	K07448	-2.27849	7.93e-24	Down	-0.624992	4.53282e-10		14451.2	12878.5	4806.82	4375.35
		K06298	K06298	-2.28459	5.32e-23	Down	-0.775817	2.35081e-12		14409.5	12397.1	5499.65	5558.78
		K05524	K05524	-2.28899	9.88e-15	Down	-0.738767	3.60901e-10		2523.39	4081.24	1140.65	450.974
		K18330	K18330	-2.28986	8.32e-25	Down	-0.634707	1.52527e-09		24831	21590	8705.37	10637.5
		K01492	K01492	-2.29167	3.4e-21	Down	-0.707558	7.58052e-11		15150	13127.6	7728.01	5095.06
		K01135	K01135	-2.30023	3.73e-08	Down	-1.04428	3.45953e-11		367.825	358.012	36.9205	168.448
		K19117	K19117	-2.3025	1.4e-24	Down	-0.631586	3.0756e-09		17715.1	16280	7060.17	5644.84
		K19119	K19119	-2.31384	7.32e-25	Down	-0.643171	1.28022e-09		17672.6	15981.2	6839.31	5163.64
		K19429	K19429	-2.31823	4.14e-07	Down	-0.797426	4.63949e-06		2191.93	1360.57	1452.02	450.385
		K13010	K13010	-2.32091	6.97e-14	Down	-1.01428	4.43852e-12		274.17	78.0032	45.6519	72.4977
		K03388	K03388	-2.33035	1.6e-16	Down	-0.836162	4.58559e-08		2417.41	2635.81	1984.09	589.859
		K11381	K11381	-2.33226	2.27e-16	Down	-0.694015	1.42957e-09		8180.45	6684.6	3739.39	2709.6
		K19118	K19118	-2.33336	7.03e-25	Down	-0.647319	1.31082e-09		17852.7	16214.1	6850.76	5332.74
		K00533	K00533	-2.34302	9.66e-22	Down	-0.761929	2.78282e-11		8710.7	9126.72	3543.83	2201.07
		K15855	K15855	-2.35032	2.55e-06	Down	-1.33284	4.20938e-12		162.332	55.4764	20.4622	45.1467
		K19200	K19200	-2.3512	3.81e-12	Down	-0.771497	2.81751e-07		5574.83	8594.51	2147.52	732.128
		K06952	K06952	-2.35445	1.94e-15	Down	-0.756536	6.61126e-17		3303.02	3636.09	3265.82	637.785
		K11214	K11214	-2.35631	7.04e-17	Down	-1.00511	1.24716e-25		858.765	1076.55	308.276	153.16
		K15924	K15924	-2.36779	3.31e-09	Down	-1.16683	1.27152e-11		351.099	368.307	56.2112	121.558
		K03932	K03932	-2.3711	1.33e-10	Down	-1.08228	1.75615e-13		224.443	255	16.5948	51.2436
		K02473	K02473	-2.38136	7.38e-16	Down	-0.863081	3.40492e-10		2500.87	2797.86	723.553	2169.25
		K00968	K00968	-2.38475	2.33e-14	Down	-0.880433	1.42365e-08		1735.04	1582.23	867.231	783.411
		K17865	K17865	-2.39067	1.69e-22	Down	-0.739792	2.88484e-11		13483	12263.5	5493.6	2373.44
		K12452	K12452	-2.39625	7.73e-20	Down	-0.80456	6.00474e-11		6720.39	6058	2679.22	3714.46
		K00983	K00983	-2.3973	1.54e-18	Down	-0.858153	4.65311e-11		11066.6	9155.54	4165.82	7490.14
		K19285	K19285	-2.40063	2.87e-27	Down	-0.657527	7.92767e-12		13811.3	12312.9	3788.74	3123.55
		K01235	K01235	-2.40263	8.82e-20	Down	-0.679828	5.18613e-08		10505.2	8609.59	4790.93	5392.83
		K06001	K06001	-2.41216	1.03e-29	Down	-0.744133	1.29714e-14		29372.7	23083.3	10944.9	8509.26
		K02276	K02276	-2.41296	4.18e-10	Down	-0.662978	2.4441e-10		165.648	9.54717	2.08621	7.28205
		K01133	K01133	-2.41372	1.05e-19	Down	-0.646359	3.1515e-07		9024.25	6846.25	3726.61	5960.54
		K06411	K06411	-2.41874	2.9e-26	Down	-0.694282	1.48376e-10		17787.6	16801.1	4780.75	5359.96
		K09922	K09922	-2.42009	3.84e-21	Down	-0.783861	2.6428e-11		19364.3	17482.2	9719.2	4971.48
		K12071	K12071	-2.42634	8.71e-13	Down	-0.795248	4.77681e-09		2418.81	3972.66	1773.52	449.872
		K09163	K09163	-2.45027	3.7e-29	Down	-0.64959	2.00505e-11		15647.2	13975.6	5336.69	2669.7
		K07502	K07502	-2.45629	2.61e-23	Down	-0.833523	1.68353e-12		12577.5	11085.9	4619.59	4991.92
		K02586	K02586	-2.45971	1.19e-09	Down	-1.11019	3.38191e-10		2077.29	700.535	495.524	402.816
		K12988	K12988	-2.46395	8.87e-07	Down	-0.743424	3.07154e-06		744.398	38.2075	51.6379	331.769
		K17992	K17992	-2.48578	1.14e-25	Down	-0.698301	2.99381e-10		15871.6	14670.2	4253.65	4837.08
		K06859	K06859	-2.50018	2.21e-18	Down	-0.78531	1.50795e-09		6053.74	4131.84	2138.34	2768.61
		K19191	K19191	-2.50597	0.0131385	Down	-0.147581	0.0750497		226.352	78.2264	37.431	0.282051
		K15635	K15635	-2.52065	9.63e-29	Down	-0.803617	1.62631e-13		21621	16519.3	8238.53	6903.35
		K17680	K17680	-2.52622	4.71e-20	Down	-0.721344	3.05691e-09		12066	8743.81	4813.49	5747.78
		K06295	K06295	-2.52707	2.68e-25	Down	-0.741221	3.51802e-12		14659.4	13236.2	3633.79	2193.33
		K18675	K18675	-2.53759	5.54e-16	Down	-0.912261	6.66854e-10		1791.17	1541.47	553.31	881.538
		K03298	K03298	-2.54117	6.79e-11	Down	-0.920046	2.41969e-09		7143.99	11462	2693.21	863.436
		K14087	K14087	-2.54175	1.44e-15	Down	-1.20483	2.85509e-13		503.281	362.099	64.3603	152.56
		K14089	K14089	-2.54175	1.44e-15	Down	-1.20483	2.85509e-13		503.281	362.099	64.3603	152.56
		K03738	K03738	-2.55594	7.38e-16	Down	-0.839889	1.02657e-10		4481.23	6638.25	1906.14	593.538
		K11473	K11473	-2.55747	2.77e-11	Down	-0.820347	6.17942e-08		1194.37	1014.5	208.019	346.967
		K07080	K07080	-2.55858	2.96e-28	Down	-0.847288	4.28839e-14		19529.4	16410.6	7322.93	4864.3
		K13018	K13018	-2.56968	8.68e-21	Down	-0.69023	2.16745e-10		5059.76	4781.83	1872.67	1670.41
		K03389	K03389	-2.57042	1.88e-18	Down	-0.958148	4.69831e-11		2217.46	2413.26	1925.12	415.243
		K09940	K09940	-2.57341	1.87e-06	Down	-1.19208	1.18377e-12		280.004	328.006	8.00517	0.452564
		K09882	K09882	-2.57399	1.11e-12	Down	-0.840992	1.43792e-08		2193.98	3272.34	1408.52	307.308
		K07777	K07777	-2.58673	3.17e-17	Down	-0.862182	8.57096e-11		6898.11	5710.4	2654.05	1317.08
		K09859	K09859	-2.59034	6.2e-08	Down	-1.23425	1.56661e-13		91.9712	113.83	12.6491	2.35872
		K14654	K14654	-2.59037	9.75e-17	Down	-0.885928	2.92086e-10		1569.87	1149.58	410.879	527.59
		K17838	K17838	-2.59054	3.62e-07	Down	-0.725884	3.2909e-06		671.844	404.811	7.05172	15.4615
		K02651	K02651	-2.59764	5.17e-20	Down	-0.840877	5.09857e-12		6628.71	5996.23	2066.26	2199.96
		K15856	K15856	-2.6089	7.62e-18	Down	-0.933265	2.53843e-12		2868.05	2307.55	1022.07	634.897
		K12069	K12069	-2.61083	4.2e-11	Down	-0.591354	0.000130998		1981.25	3300.72	1607.6	261.795
		K03390	K03390	-2.61942	4.73e-19	Down	-0.968869	3.36686e-11		2209.48	2378.47	1921.86	366.423
		K15669	K15669	-2.63016	1.43e-21	Down	-0.857923	6.92096e-25		4307.68	3707.92	1548.93	3258.83
		K03146	K03146	-2.63183	1.08e-12	Down	-1.07631	8.58565e-10		1586.87	1008.38	729.545	544.349
		K02481	K02481	-2.63383	5.9e-22	Down	-0.837267	1.00741e-10		23971.6	17770.8	10468.7	9513.48
		K17243	K17243	-2.63941	2.92e-19	Down	-0.846329	1.65219e-09		2478.51	2448.7	1054.14	1515.02
		K09726	K09726	-2.66362	4.01e-07	Down	-0.982807	1.77093e-07		292.983	226.102	84.4931	7.70769
		K00709	K00709	-2.66362	4.01e-07	Down	-0.982807	1.77093e-07		292.983	226.102	84.4931	7.70769
		K00050	K00050	-2.66605	2.34e-27	Down	-0.805239	4.27621e-13		13189.4	12956.4	3522.13	1751.63
		K17242	K17242	-2.66607	3e-19	Down	-0.8536	1.40702e-09		2372.99	2250.82	1005.05	1478.53
		K02203	K02203	-2.67004	1.09e-22	Down	-0.883954	1.55588e-11		9291.1	8327.76	3646.77	1852.1
		K06351	K06351	-2.67262	7.4e-09	Down	-1.13644	3.88914e-09		1999.34	595.691	375.696	393.393
		K06978	K06978	-2.67353	7.05e-29	Down	-0.779528	8.0558e-13		19249.2	14884.5	5777.55	4799.24
		K12059	K12059	-2.6749	8.79e-11	Down	-0.514197	0.000541117		1781.37	2641.43	695.674	439.274
		K15022	K15022	-2.68118	6.66e-15	Down	-0.938436	9.86871e-10		2480.57	3813.94	1120.31	422.513
		K11312	K11312	-2.68328	6.17e-14	Down	-1.20328	6.51527e-13		420.058	218.27	93.5567	89.8285
		K01308	K01308	-2.68391	7.09e-30	Down	-0.830194	5.3986e-34		6933.34	6364.98	1536.06	1388.18
		K00394	K00394	-2.6922	1.92e-18	Down	-0.905613	1.18515e-08		3008.76	3641.33	2169.43	585.469
		K11527	K11527	-2.69279	4.77e-23	Down	-0.843856	1.22782e-11		12975.3	9163.84	4674.65	5014.67
		K10380	K10380	-2.69617	1.24e-09	Down	-0.988309	1.62035e-08		2191.14	1365.75	1455.89	451.41
		K18130	K18130	-2.71424	9.41e-12	Down	-0.656869	1.93496e-05		1909.43	2965.58	956.121	477.154
		K19309	K19309	-2.72522	3.8e-30	Down	-0.815381	5.86389e-14		15596.5	13972.5	3666.73	2916.58
		K16929	K16929	-2.73408	1.41e-14	Down	-1.01127	1.4492e-10		2351.25	3486.42	853.966	379.769
		K09459	K09459	-2.73886	5.58e-22	Down	-0.858879	5.57054e-13		1931.65	1471.78	580.483	1230.53
		K17363	K17363	-2.74042	1.8e-14	Down	-0.913072	1.60084e-09		23481.4	37451.2	12624.4	3490.23
		K01841	K01841	-2.74128	7.65e-17	Down	-0.961052	1.50775e-11		1673.64	1000.81	530.004	878.725
		K00803	K00803	-2.74291	1.54e-17	Down	-0.978755	2.51446e-11		1672.04	953.127	396.668	250.685
		K08678	K08678	-2.74432	2.44e-22	Down	-0.824117	1.67016e-10		13867.4	9474.28	4724.4	5098.12
		K04748	K04748	-2.74749	4.62e-11	Down	-1.00836	7.30834e-11		150.387	24.3208	13.6319	4.53821
		K19310	K19310	-2.76038	1.95e-29	Down	-0.836251	1.90459e-13		15507.9	14041.9	3765.27	3006.12
		K18906	K18906	-2.76195	5.25e-11	Down	-0.666808	5.96983e-05		1856.73	2656.17	652.095	136.332
		K01787	K01787	-2.76203	2.59e-29	Down	-0.820723	2.97513e-13		30218.3	24438.2	9839.11	8321.13
		K07031	K07031	-2.76707	2.27e-26	Down	-0.879784	2.5463e-12		7577.08	5781.76	2513.85	3835.75
		K01134	K01134	-2.76858	3.27e-09	Down	-1.32532	3.95763e-13		898.862	797.847	167.413	142.016
		K07481	K07481	-2.77158	3.93e-21	Down	-0.853147	1.88223e-11		11782.2	9192.43	4006.78	1691.95
		K00984	K00984	-2.77271	4.01e-25	Down	-0.790315	1.31358e-11		12606.3	12577.9	3119.62	2153.4
		K01966	K01966	-2.77358	3.01e-21	Down	-0.942394	5.58783e-12		19515.9	14669.2	8237.45	7203.18
		K07705	K07705	-2.78212	1.37e-28	Down	-0.85418	7.54461e-13		16775.6	14897.5	4133.39	6165.21
		K02259	K02259	-2.79361	5.98e-06	Down	-0.262736	0.00613112		165.523	1.30189	1.03448	2.33333
		K02204	K02204	-2.8041	9.33e-14	Down	-1.00765	5.80718e-17		2713.11	4254.56	2410.27	182.513
		K13043	K13043	-2.81685	2.34e-22	Down	-0.866416	1.69337e-10		15955.9	12562.5	6682.45	5597.69
		K00395	K00395	-2.81965	5.17e-20	Down	-0.95303	4.46666e-10		3736.6	4208.78	2320.02	874.444
		K00318	K00318	-2.82245	4.57e-13	Down	-1.2709	5.98099e-11		1376.78	961.788	682.433	486.471
		K11712	K11712	-2.82656	4.27e-15	Down	-0.921082	6.73617e-10		7153.2	11704.6	3613.74	1237.03
		K00184	K00184	-2.82857	1.67e-16	Down	-0.926539	6.29973e-10		6567.03	10041.4	2725.91	849.41
		K19051	K19051	-2.83631	1.55e-08	Down	-1.22034	5.05122e-10		773.483	465.982	230.564	17.8577
		K09680	K09680	-2.83663	1.33e-25	Down	-0.98527	1.66324e-14		12584.2	8872.36	5351.97	4360.67
		K02626	K02626	-2.8436	5.04e-15	Down	-1.35491	7.33289e-12		1502.06	1109.7	740.178	559.388
		K19342	K19342	-2.84559	3.09e-12	Down	-0.677774	4.16935e-05		2027.35	3287.75	1172.88	194.846
		K00992	K00992	-2.84628	1.08e-16	Down	-0.908043	1.89568e-14		2360.19	4004.67	1089.96	349.564
		K07775	K07775	-2.84677	2.09e-29	Down	-0.863959	5.80907e-14		14351.1	13693.5	3566.24	1886.67
		K06441	K06441	-2.84885	2.88e-15	Down	-0.922679	4.16435e-10		2271.08	3631.42	1071.47	338
		K09011	K09011	-2.84987	4.3e-23	Down	-0.876952	9.17214e-11		16342.4	12672.5	6689.79	5603.31
		K17462	K17462	-2.85106	3.37e-19	Down	-0.892241	4.90037e-10		1617.31	1120.92	421.809	491.117
		K08961	K08961	-2.85501	3.12e-19	Down	-0.851339	1.14835e-12		9355.67	4870.59	4029.76	4154.38
		K06310	K06310	-2.85813	1.14e-20	Down	-0.975828	4.55531e-09		3389.42	3307.15	1030.26	1067.21
		K12081	K12081	-2.85959	2.16e-11	Down	-0.74065	1.04792e-05		1851.46	2898.49	769.828	281.436
		K18346	K18346	-2.8693	2.09e-27	Down	-0.852453	5.46985e-13		14140.3	11698.9	3278.91	2190.78
		K09005	K09005	-2.88375	2.56e-14	Down	-1.04067	6.73303e-18		2165.15	2986.95	926.885	288.765
		K10708	K10708	-2.89078	5.47e-22	Down	-0.932081	1.26968e-09		2403.97	1920.02	610.172	926.077
		K08676	K08676	-2.89511	5.39e-20	Down	-0.844681	1.68391e-09		8927.77	4870.93	3835.91	4110.43
		K07218	K07218	-2.89846	1.4e-12	Down	-0.680705	3.39054e-05		1898.03	2960.23	906.534	152.103
		K19341	K19341	-2.89846	1.4e-12	Down	-0.680705	3.39054e-05		1898.03	2960.23	906.534	152.103
		K00752	K00752	-2.90533	3.02e-19	Down	-1.04229	3.63661e-13		3580.28	1551.79	743.543	653.409
		K07102	K07102	-2.90836	5.88e-18	Down	-0.914229	5.15167e-11		2629.62	4323.95	1098.06	434.589
		K01205	K01205	-2.91053	3.95e-22	Down	-0.907745	9.45583e-12		20985.4	12647.6	8811.3	7985.32
		K19068	K19068	-2.93805	1.1e-26	Down	-0.910949	7.16639e-13		22174.5	17039.7	5634.26	9011.66
		K18197	K18197	-2.93883	9.84e-19	Down	-0.850582	5.72576e-09		19051.8	11054.2	9118.49	8733.43
		K14987	K14987	-2.94504	1.53e-13	Down	-0.985736	3.13867e-09		7843.43	12265.9	3245.22	1313.82
		K19425	K19425	-2.94677	6.77e-16	Down	-0.922725	2.41695e-09		6166.25	4356.31	3441.77	2459.47
		K00066	K00066	-2.95204	2.88e-12	Down	-1.12813	5.05186e-10		2559.85	1614.94	1583.66	536.61
		K09939	K09939	-2.95553	2.63e-20	Down	-0.847664	1.89751e-09		7450.67	4172.3	3238.27	3790.2
		K01730	K01730	-2.96198	4.18e-16	Down	-0.9244	5.04932e-09		3563.45	2143.69	1972.02	1983.37
		K00819	K00819	-2.96592	5.25e-17	Down	-0.947976	1.24162e-09		4995.68	3086.62	2685.9	2470.41
		K00294	K00294	-2.96808	1.32e-17	Down	-1.16993	6.42243e-12		1533.37	996.241	730.189	494.932
		K16267	K16267	-2.99421	3.63e-15	Down	-1.05538	6.21692e-18		2148.31	3364.89	940.845	163.744
		K13012	K13012	-3.00286	2.23e-27	Down	-0.833203	4.33293e-12		23367.6	20770.6	5833.11	3090.51
		K17241	K17241	-3.02113	1.78e-20	Down	-1.00556	2.09804e-10		1903.42	1760.1	704.429	1091.02
		K03444	K03444	-3.02445	8.26e-20	Down	-1.06085	1.80019e-12		7773.99	5849.36	4016.22	2538.1
		K15894	K15894	-3.02796	2.99e-14	Down	-0.96522	1.23919e-08		3492.34	2189.79	1964.52	1981.21
		K09124	K09124	-3.02847	1.87e-16	Down	-1.01992	2.89299e-12		2089.08	2055.94	256.543	259.182
		K12343	K12343	-3.02913	2.33e-23	Down	-0.982935	1.96438e-12		13770.3	11045.6	5505.13	4642.95
		K18430	K18430	-3.06375	1.42e-27	Down	-0.898821	2.01134e-12		15219.9	14109.7	3821.89	3388.12
		K15725	K15725	-3.0655	5.58e-19	Down	-0.993671	4.28247e-11		7140.92	5016.73	3433.31	2056.87
		K11329	K11329	-3.07446	6.06e-12	Down	-0.825321	1.72226e-06		1726.04	2632.51	639.207	107.231
		K00210	K00210	-3.07525	5.9e-22	Down	-0.931757	9.10392e-11		10648.7	7536.44	3889.4	4360.33
		K13868	K13868	-3.0807	4.38e-12	Down	-0.808983	2.4647e-06		1704.19	2631.94	639.207	107.179
		K16216	K16216	-3.10057	8.14e-13	Down	-0.731025	1.24169e-05		1750.07	2632.7	640.19	109.359
		K19340	K19340	-3.1056	1.16e-13	Down	-0.736792	1.03733e-05		1852.15	2959.47	905.552	149.923
		K07257	K07257	-3.11274	8.66e-18	Down	-1.31562	2.87338e-14		904.143	740.199	340.862	188.011
		K15270	K15270	-3.11686	2.76e-16	Down	-1.06175	2.14045e-12		3932.83	5997.36	1580.1	271
		K18429	K18429	-3.12734	1.62e-28	Down	-0.901612	1.46107e-12		14098	11580.7	3493.96	3373.91
		K06013	K06013	-3.14213	3.45e-17	Down	-1.13277	1.36614e-12		2302.3	3417.84	820.681	324.419
		K16055	K16055	-3.16349	4.99e-22	Down	-1.02834	3.20701e-12		7373.04	4148.57	3001.98	3342.22
		K06320	K06320	-3.17788	1.27e-21	Down	-1.05899	1.13612e-12		14227.6	12215.1	5153.88	2662.91
		K14267	K14267	-3.19455	9.12e-15	Down	-1.07151	1.68682e-13		1933.73	3176.69	662.065	120.385
		K06348	K06348	-3.22569	1.19e-11	Down	-1.30646	5.14013e-12		1992.7	590.906	360.052	338.333
		K17947	K17947	-3.24492	2.65e-16	Down	-1.23168	1.43522e-12		1245.27	581.208	266.099	754.064
		K13002	K13002	-3.24601	1.84e-18	Down	-0.980729	1.5335e-09		4054.35	2420.97	2092.46	2164.55
		K00523	K00523	-3.24651	2.78e-15	Down	-1.16498	4.6525e-16		2023.61	2821.09	672.121	114.974
		K02258	K02258	-3.26497	0.00404157	Down	-0.309858	0.000151965		83.0917	0.54717	0.0517241	0.0769231
		K14998	K14998	-3.28499	0.0034117	Down	-0.318467	0.000105831		107.596	0.566038	0.0517241	0.0769231
		K11532	K11532	-3.29801	0.00458167	Down	-0.278279	0.000436578		58.5872	0.528302	0.0517241	0.0769231
		K09985	K09985	-3.29801	0.00458167	Down	-0.278279	0.000436578		58.5872	0.528302	0.0517241	0.0769231
		K09987	K09987	-3.29801	0.00458167	Down	-0.278279	0.000436578		58.5872	0.528302	0.0517241	0.0769231
		K18587	K18587	-3.29801	0.00458167	Down	-0.278279	0.000436578		58.5872	0.528302	0.0517241	0.0769231
		K18588	K18588	-3.29801	0.00458167	Down	-0.278279	0.000436578		58.5872	0.528302	0.0517241	0.0769231
		K13611	K13611	-3.30278	9.47e-19	Down	-1.4034	5.09088e-16		998.785	243.653	98.0448	169.749
		K02022	K02022	-3.31392	3.12e-18	Down	-1.14759	1.61186e-11		5195.19	3111.03	2577.68	1488.42
		K00702	K00702	-3.31395	2.85e-35	Down	-1.04619	1.04982e-15		8014.35	5707.78	1915.9	2026.86
		K06931	K06931	-3.32361	1.98e-09	Down	-0.85705	4.55184e-08		668.483	32.0943	1.06897	4.53846
		K13049	K13049	-3.34083	1.1e-29	Down	-0.97419	8.72069e-13		12736.8	10951.9	2981.89	1864.93
		K10710	K10710	-3.36533	4.41e-29	Down	-0.967355	3.01755e-12		12740.1	11185.3	3035.26	2203.36
		K13001	K13001	-3.3687	3.64e-13	Down	-1.1797	9.33828e-12		767.844	51.9623	5.12069	39.9744
		K10742	K10742	-3.37735	0.00027238	Down	-0.781292	3.87014e-09		28.5145	2.24057	0.133621	0.0576923
		K06423	K06423	-3.37857	7.35e-22	Down	-1.33387	1.19196e-18		385.862	265.453	15.4828	5.35897
		K08717	K08717	-3.38318	2.6e-24	Down	-1.14462	2.89516e-15		5493.93	3031.63	2132.42	1839.21
		K01482	K01482	-3.39452	4.93e-26	Down	-0.997993	2.33748e-12		11996.7	10319.2	2738.29	1555.44
		K19052	K19052	-3.39528	7.94e-23	Down	-1.02425	4.61687e-12		6569.5	3532.02	2011.08	2240.6
		K11783	K11783	-3.40606	3.84e-11	Down	-1.37293	1.37053e-15		437.737	186.264	9.43103	5.92308
		K07132	K07132	-3.41446	2.08e-29	Down	-1.12818	8.04706e-18		5434.88	2503.55	705.56	721.19
		K19050	K19050	-3.46421	8.27e-23	Down	-1.09463	7.18461e-13		2790.16	1481.06	968.473	1145.45
		K13990	K13990	-3.48396	1.94e-21	Down	-1.29168	4.9084e-15		1053.49	391.226	451.134	36.9097
		K16153	K16153	-3.48557	2.94e-20	Down	-1.51761	2.07113e-18		914.601	603.434	84.1233	95.0382
		K13016	K13016	-3.48794	2.03e-21	Down	-1.06655	9.32267e-12		3039.98	3219.68	919.089	783.731
		K15898	K15898	-3.52064	5.66e-20	Down	-1.29049	5.65803e-14		1620.11	979.636	292.402	767.331
		K15531	K15531	-3.53701	1.44e-22	Down	-1.1518	2.00894e-25		2755.52	2330.12	732.293	635.673
		K14440	K14440	-3.57609	3.22e-18	Down	-1.44826	4.60118e-16		1166.55	642.811	208.478	189.038
		K08222	K08222	-3.624	5.88e-23	Down	-1.15435	1.80754e-13		883.359	600.613	210.404	211.187
		K00045	K00045	-3.63002	3.66e-20	Down	-1.33342	5.9914e-14		994.34	378.634	196.036	384.877
		K13581	K13581	-3.63623	5.81e-22	Down	-1.27029	5.10862e-15		6597.94	4960.66	3259.91	1193.22
		K11785	K11785	-3.72405	4.2e-17	Down	-1.61811	2.66373e-20		625.327	487.604	22.6293	8.16667
		K05304	K05304	-3.73619	8.37e-19	Down	-1.43155	1.11434e-14		580.991	413.729	123.191	44.8679
		K01771	K01771	-3.81382	2.25e-19	Down	-1.39497	5.85076e-14		1808.05	1053.55	358.926	715.598
		K00972	K00972	-3.83695	5.53e-22	Down	-1.29182	5.5985e-15		3507.19	3195.55	1110.67	592.949
		K19355	K19355	-3.91061	2.64e-26	Down	-1.3283	7.71561e-15		4852.95	4540.55	1330.79	1260.68
		K04794	K04794	-3.9979	4.9e-29	Down	-1.21522	1.61908e-13		10774	9626.74	2497.45	1200.49
		K19049	K19049	-4.04276	3.47e-27	Down	-1.48118	1.9317e-18		2644.79	961.578	438.283	355.444
		K15921	K15921	-4.09713	1.07e-25	Down	-1.44087	2.09408e-15		2683.59	1394.61	367.662	821.618
		K15527	K15527	-4.12736	9.84e-23	Down	-1.70303	2.12124e-22		670.194	353.774	33.3302	10.3972
		K01965	K01965	-4.16487	0.022755	Down	-0.234463	0.000991372		64.3211	0.0754717	0.0344828	0
		K06985	K06985	-4.16487	0.022755	Down	-0.234463	0.000991372		64.3211	0.0754717	0.0344828	0
		K09991	K09991	-4.46537	0.0255822	Down	-0.194953	0.00388024		39.8165	0.0566038	0.0344828	0
		K13588	K13588	-4.46537	0.0255822	Down	-0.194953	0.00388024		39.8165	0.0566038	0.0344828	0
		K15371	K15371	-4.46537	0.0255822	Down	-0.194953	0.00388024		39.8165	0.0566038	0.0344828	0
		K13584	K13584	-4.46537	0.0255822	Down	-0.194953	0.00388024		39.8165	0.0566038	0.0344828	0
		K07716	K07716	-4.78849	0.0236355	Down	-0.213568	0.00271487		132.997	0.0566038	0.0344828	0
