# Supplementary material for: Gut Dysbiosis Drives Inflammatory Bowel Disease Through the CCL4L2‐VSIR Axis in Glycogen Storage Disease
Source: Adv Sci (Weinh). 2024 Jun 18;11(30):2309471. doi: 10.1002/advs.202309471 (PMC11321658; doi:10.1002/advs.202309471)
Supplement: Supplementary file 8 — Supporting Table 7 [file ADVS-11-2309471-s008.xlsx]

## Sheet: selected group-average
	Table S7. Results of microbial metabolic pathways at KEGG level 1-2 predicted by Limma.
	category	description	KEGG ID	comparision between Control and GSD
				Log (Fold Change)	adjusted p value	definition (in control)
	ko level1	Environmental Information Processing	ko02000	0.24409	1.0079e-07	up
		Cellular Processes	ko04144	-0.141905	0.00695985	down
		Organismal Systems	ko04640	-0.242992	1.0079e-07	down
	ko level2	Membrane transport	ko02000	0.283362	1.08343e-09	UP
		Metabolism of other amino acids	ko00410	0.212762	9.7411e-08	UP
		Xenobiotics biodegradation and metabolism	ko00362	0.204016	0.000958852	UP
		Signal transduction	ko02020	0.128473	0.0196793	UP
		Environmental adaptation	ko04710	-0.0826336	0.0786756	Down
		Glycan biosynthesis and metabolism	ko01003	-0.128436	0.00798135	Down
		Cell growth and death	ko04110	-0.148641	0.000700638	Down
		Endocrine system	ko04911	-0.208712	0.00027235	Down
		Cell motility	ko02030	-0.20886	0.0510682	Down
		Biosynthesis of other secondary metabolites	ko00940	-0.281332	1.69178e-08	Down
		Transcription	ko03020	-0.405392	1.08696e-14	Down
		Immune system	ko04640	-0.541713	6.27233e-13	Down
		Digestive system	ko04970	-1.2347	2.38415e-12	Down
