# Supplementary material for: Gut Dysbiosis Drives Inflammatory Bowel Disease Through the CCL4L2‐VSIR Axis in Glycogen Storage Disease
Source: Adv Sci (Weinh). 2024 Jun 18;11(30):2309471. doi: 10.1002/advs.202309471 (PMC11321658; doi:10.1002/advs.202309471)
Supplement: Supplementary file 9 — Supporting Table 8 [file ADVS-11-2309471-s013.xlsx]

## Sheet: association
	Table S8. Associations between gut microbial features and comorbidities (adjusted for age, gender, district and BMI) calculated by using the MaAsLin2. Only significant results are shown.
	category	name	KEGG ID	anorexia		abdominal pain		abdominal bloating		nausea or vomiting		diarrhea		mucus/bloody stool		constipation		hyperuricemia		fatigue & muscle weakness		lactic acidosis		hepatomegaly		enlarged kidney		anemia		hyperlipidemia		hypoglycemia		repeated infection		skin infection		gastroenteritis		urinary tract infection		otitis media		respiratory tract infection		oral ulcer		perianal abscess
				coefficient	p value	coefficient	p value	coefficient	p value	coefficient	p value	coefficient	p value	coefficient	p value	coefficient	p value	coefficient	p value	coefficient	p value	coefficient	p value	coefficient	p value	coefficient	p value	coefficient	p value	coefficient	p value	coefficient	p value	coefficient	p value	coefficient	p value	coefficient	p value	coefficient	p value	coefficient	p value	coefficient	p value	coefficient	p value	coefficient	p value
	genus	Sutterella		-0.609148	0.0383827					-0.545818	0.0393911													-0.435517	0.0169615																					-0.615003	0.0287539
		Haemophilus										0.460377	0.00913118											0.672633	1.98531e-06							0.605123	0.000168502
		Citrobacter		0.596824	0.00531032					0.637053	0.000493562	0.606445	0.000144265	0.900579	0.000733011									0.684476	6.73664e-09							0.590056	4.0008e-05	0.599871	0.0110715			0.562576	0.0388357					0.785508	0.000116258	0.656632	0.000691785
		Proteus								0.316497	0.0208092							0.435093	0.0335262			3.20663	0.000426872	0.246972	0.00641241
		Akkermansia								-0.686844	0.00426277	-0.414649	0.0474485											-0.663914	4.95953e-05							-0.508445	0.00755241	-0.554198	0.0481556
		Bilophila		-0.98954	0.0002056					-0.929123	4.97691e-05	-0.601888	0.00180024	-0.809463	0.00904531									-0.901664	1.73732e-08							-0.503354	0.00603619	-0.666138	0.0126552									-0.56579	0.0179147	-0.781908	0.00112676
		Bifidobacterium																						0.326669	0.0113777							0.333586	0.0172868
		Collinsella																						-0.381124	0.0227204
		Dialister
		Megasphaera
		Phascolarctobacterium		-0.69603	0.0228321					-0.854137	0.00175161	-0.80689	0.000632085	-0.765461	0.0447344									-1.08517	5.30847e-08							-0.44618	0.046497													-0.674967	0.0209125
		Blautia		-0.547526	0.00286334					-0.680481	2.87905e-05	-0.622774	5.08983e-06	-0.616657	0.00540915			-0.64225	0.0067802			-2.84291	0.0169771	-0.655492	6.95532e-07							-0.422236	0.00154845	-0.489207	0.0114151			-0.521647	0.0201649					-0.534667	0.0014162	-0.36101	0.0378985
		Dorea		-0.472035	0.030658					-0.603022	0.00198033	-0.368792	0.0293338	-0.79186	0.00345683									-0.540972	0.000175631							-0.324188	0.0440413											-0.445007	0.0331325	-0.793756	0.000255515
		Roseburia		-1.08224	0.000123899					-0.999575	3.33111e-05	-0.849819	2.35542e-05	-1.15627	0.000656261			-0.875398	0.0146877					-1.12533	6.36236e-14							-0.595526	0.00155147	-0.82622	0.00701224			-0.686647	0.0441845					-0.81926	0.000821668	-0.731416	0.00342229
		Lachnospira		-0.845465	0.00159906					-0.780702	0.00076451	-0.734217	0.000223445	-1.10418	0.000811442									-0.683669	3.22762e-05									-0.747277	0.0110715			-0.822041	0.0133139					-0.6704	0.00615573	-1.02604	8.43701e-05
		Coprococcus		-0.698328	0.0106777					-0.591234	0.0141842	-0.714384	0.000494676					-0.832767	0.0237143					-0.866146	5.7938e-07							-0.407222	0.0375911
		Faecalibacterium		-0.77615	0.000746571					-0.790229	9.2076e-05	-1.00792	5.81219e-09	-1.15111	0.000140568			-0.821574	0.00508743			-3.92775	0.0033814	-0.87118	5.85232e-08							-0.412133	0.0165779	-0.703229	0.00760384			-0.835759	0.00282146					-0.664866	0.00158097	-1.16951	4.27166e-07
		Ruminococcus		-0.582785	0.0261536					-0.818203	0.00042253	-1.00794	6.79154e-07	-0.950782	0.00307171									-0.927303	1.08968e-08							-0.654401	0.000420665	-0.660165	0.015106			-0.957207	0.00449101					-0.592021	0.0153552	-0.852804	0.000580232
		Oscillospira										-0.298459	0.00478812											-0.352441	2.27184e-05							-0.269339	0.0049586
		Parabacteroides		-0.824186	0.00186444	-0.70253	0.0350642			-0.892858	0.000144016	-0.804542	4.28876e-05	-0.962078	0.00307171									-0.941338	1.25575e-07							-0.459053	0.0189678					-0.748079	0.0215015					-0.545539	0.0282084	-0.841536	0.000826188
		Paraprevotella																						-0.407462	0.00295656																					-0.434604	0.0413353
		Bacteroides		-0.391315	0.0248437							-0.478968	0.000303716	-0.500865	0.0210606							-2.79862	0.0118058	-0.280247	0.0215184							-0.314038	0.0159579	-0.365556	0.0459315			-0.62567	0.0047929					-0.446982	0.00629326	-0.653312	0.000203348
		Prevotella								-0.539618	0.0251012													-0.398268	0.0198763
		Turicibacter		0.527686	0.0172036	0.579221	0.0350642			0.441526	0.0261384	0.397079	0.0188783	0.613792	0.0237065					0.83357	0.0306183			0.605085	6.28639e-06							0.396362	0.0114661													0.741559	0.000399073
		Veillonella		0.672417	0.000889956					0.480339	0.0056222	0.47191	0.00151612	0.603557	0.0133412			0.528212	0.0388361					0.987848	8.88389e-14							0.57405	0.000112035					0.559039	0.0230576							0.472088	0.0125878
		Streptococcus										0.260527	0.020431	0.518294	0.00491072									0.512536	5.55274e-07							0.423854	0.000168502											0.284131	0.0459547	0.390598	0.00635068
		Enterococcus		0.43458	0.0310538					0.492281	0.00609416	0.38714	0.0124837											0.693037	6.38658e-08							0.440929	0.00245675					0.523486	0.0439508					0.389442	0.0423933	0.462747	0.0165833
		Lactobacillus		0.486366	0.0352488					0.526443	0.0113966	0.354696	0.0491332	0.858942	0.00357235									0.775634	2.70143e-06
	species	Akkermansia muciniphila								-0.701065	0.0122354													-0.760791	6.47329e-05							-0.49203	0.0235795													-0.602292	0.042874
		Blautia producta										-0.350445	0.0461557											-0.334215	0.0143388							-0.321268	0.0363731
		Faecalibacterium prausnitzii		-0.629534	0.00840303			-0.755656	0.00681803	-0.533812	0.0122354	-0.949504	3.30923e-07	-1.02418	0.00150471									-0.895298	1.17958e-07							-0.408859	0.0235795	-0.705638	0.00940068			-0.813685	0.013419					-0.645171	0.00891934	-1.19713	2.25572e-07
		Ruminococcus bromii								-0.79954	0.00653135	-0.89087	0.000296296	-0.815627	0.0386051									-0.951737	3.29544e-07							-0.489991	0.0235795	-0.79172	0.0186486									-0.618754	0.0432652
		Bacteroides uniformis		-0.940681	0.00100688	-0.70578	0.0260477	-0.740558	0.0399117	-0.901949	0.00105433	-1.04433	3.04979e-06	-1.08794	0.00404549									-1.1695	2.05634e-10							-0.610076	0.0039771	-0.6708	0.0269284			-0.869947	0.0293826					-0.745953	0.00931192	-0.921211	0.00246627
		Bacteroides ovatus		-0.711474	0.010386					-0.639517	0.0122354	-0.827811	0.000207196	-0.758826	0.0370049									-1.09104	1.82491e-09							-0.642626	0.00189269	-1.0577	0.000401562			-0.978482	0.013419					-0.895549	0.00251899	-0.847604	0.00331803
		Bacteroides caccae		-0.853877	0.00100688					-0.545602	0.0122354	-0.636625	0.000977038	-0.716218	0.0252198									-0.685442	8.73635e-06							-0.439051	0.0135594											-0.532049	0.0275016	-0.60233	0.0104532
		Bacteroides plebeius		-0.92882	0.00464702																			-0.443006	0.0266089																					-0.719531	0.0188595
		Prevotella copri		-0.576652	0.0459748					-0.639739	0.0122354													-0.490201	0.00845097
		Dorea formicigenerans								-0.284383	0.0193593													-0.388895	5.30451e-06							-0.222561	0.0235795													-0.307206	0.0196238
		Roseburia faecis		-0.787516	0.010386	-0.840482	0.0126634	-0.752106	0.0399117	-0.902276	0.00162318	-0.72779	0.00212421	-1.02773	0.00813751									-1.08141	1.05639e-08							-0.827379	0.000182594	-0.872698	0.00940068									-0.938577	0.00251899	-0.57535	0.042874
		Parabacteroides distasonis		-0.627793	0.0325005	-0.807512	0.0126634			-0.778591	0.00503175	-0.788084	0.000695876	-0.795353	0.0370049									-0.9328	4.1661e-06																					-0.863003	0.00363457
		Bifidobacterium adolescentis																														0.434479	0.0107137
		Haemophilus parainfluenzae								0.567271	0.00938248	0.508646	0.00469925											0.674635	2.25973e-06	0.846422	0.031555					0.686262	3.11658e-05
		Veillonella dispar		0.658865	0.00100688					0.612642	0.00111666	0.449534	0.00363635	0.766993	0.00404549									0.926656	9.97996e-12							0.513778	0.000717531					0.669047	0.013419					0.448547	0.0274169	0.552036	0.00460892
		Veillonella parvula		0.608087	0.0032554					0.717306	0.000176787	0.426119	0.00589252	0.69342	0.00813751									0.737684	2.05634e-10							0.586175	3.11658e-05	0.496133	0.0220503			0.734819	0.013419					0.55972	0.00514747	0.497065	0.0104532
		Streptococcus anginosus		0.440718	0.0325005					0.367317	0.0405556	0.435853	0.00513475	1.09493	2.58697e-05									0.384096	0.00564318																					0.563192	0.00460892
		Rothia mucilaginosa								0.396201	0.0405556	0.575178	0.000796328	0.725419	0.00813751									0.627469	8.73635e-06	0.777452	0.031555					0.582204	0.000209521													0.675164	0.00260942
		Aggregatibacter segnis				0.485597	0.0126634			0.379845	0.0159883	0.452283	0.00132946	0.643757	0.00807101									0.360384	0.00050013							0.349291	0.00425885													0.479626	0.00460892
		Neisseria subflava										0.425185	0.00167017									3.60195	0.0262178	0.430399	0.000213687							0.392458	0.00233098
		Corynebacterium durum		0.26427	0.0459748					0.295708	0.0122354													0.273853	0.000262668	0.470562	0.031555					0.33146	0.000209521	0.331442	0.0186486									0.282744	0.0274169	0.352878	0.00460892
		Staphylococcus epidermidis																																										0.357952	0.0155649
	ko level3	Spliceosome	ko03040	0.629181	0.00259866					0.384803	0.0352822	0.449527	0.00382789	0.60046	0.0180143									0.872566	2.60263e-10							0.476685	0.00187307					0.519426	0.0446238					0.391863	0.0443864	0.539537	0.00605863
		Caprolactam degradation	ko00930	0.378386	0.0211	0.397156	0.038571			0.494219	0.000714063	0.482059	0.000102724	0.616657	0.00270322			0.51147	0.0207923					0.578833	2.3316e-10							0.430137	0.000303439											0.431015	0.00511804	0.497117	0.00141823
		Proteasome	ko03050																					0.344969	0.00142654							0.292498	0.0146113
		Biosynthesis of siderophore group nonribosomal peptides	ko01053	0.213436	0.00256206					0.241715	0.000101078	0.25003	2.53181e-06	0.297121	0.000729089			0.228303	0.0140196					0.284055	8.72522e-13							0.186219	0.000128545	0.238825	0.00289881			0.283455	0.0017503					0.296524	1.92405e-05	0.209	0.00130909
		Phosphotransferase system (PTS)	ko02060			0.128615	0.0350642			0.147292	0.000420593	0.168023	2.64166e-06	0.175078	0.00280967			0.127996	0.0366804					0.160217	2.08833e-07							0.107981	0.00189285					0.176697	0.00325544							0.17217	0.00024137
		Geraniol degradation	ko00281									0.216582	0.034716							0.4134	0.0395152			0.195259	0.0108141
		D-Arginine and D-ornithine metabolism	ko00472							0.163727	0.0177162							0.197411	0.0464022					0.104848	0.0303629
		Ubiquinone and other terpenoid-quinone biosynthesis	ko00130	0.12017	0.00274641					0.136715	0.000101371	0.151505	6.46737e-07	0.166511	0.000780992			0.129897	0.0135011					0.174793	9.69317e-14							0.103413	0.000200619	0.148153	0.00149139			0.134965	0.0063792					0.160279	4.70787e-05	0.131737	0.000411681
		Synthesis and degradation of ketone bodies	ko00072	0.138382	0.0045436					0.13458	0.00138167	0.0766761	0.0344296	0.15355	0.00851232			0.126486	0.0419382			0.95807	0.0200657	0.090942	0.00277861							0.0811801	0.0172868					0.120752	0.0478803							0.104669	0.0210004
		Nitrotoluene degradation	ko00633	0.117035	0.00237569	0.0960401	0.0351926			0.130422	0.000125158	0.11054	0.000119037	0.131313	0.0047237			0.105671	0.0338136					0.146855	1.84836e-08							0.0695601	0.0125907	0.0838751	0.0329524			0.116725	0.0139875					0.0895773	0.0116565	0.0788192	0.0300905
		Aminobenzoate degradation	ko00627			0.0960845	0.0351926			0.0768104	0.0249731	0.0896483	0.0021201	0.159425	0.00103209							0.727171	0.0387414	0.0861257	0.000213412							0.0707722	0.00850344											0.0844223	0.019396	0.0909923	0.0119329
		Ascorbate and aldarate metabolism	ko00053	0.100433	0.000897552	0.0904288	0.0350642			0.0752865	0.00361225	0.0921356	3.24834e-05	0.132293	0.000617542			0.0805213	0.0354446			0.57392	0.0109947	0.100264	8.1935e-10							0.0686823	0.00112779	0.0878158	0.00807729			0.151922	4.23108e-05					0.102546	0.000270163	0.121725	3.62375e-05	0.160911	0.0470855
		Glutathione metabolism	ko00480	0.0449524	0.0323313					0.0804578	2.81263e-05	0.0890576	8.32001e-08	0.105483	0.00019228			0.0617668	0.0303211					0.0987194	5.77194e-17							0.0676451	3.51808e-05	0.0708721	0.00388101			0.0713892	0.00706151					0.0851009	5.89115e-05	0.0838187	7.94679e-05
		Lipopolysaccharide biosynthesis	ko00540							0.0862478	0.00656341	0.0696432	0.0106024	0.109299	0.0125556									0.0964001	6.81347e-06							0.0520329	0.0361119
		Tryptophan metabolism	ko00380	0.0547757	0.0136617					0.0586854	0.00295877	0.0541357	0.00136872	0.110679	0.000197009					0.0872869	0.0306183	0.519799	0.00337372	0.0739322	6.84499e-08							0.0614659	0.000121621	0.0484746	0.035727									0.0585746	0.00481011	0.0527441	0.0121399
		Benzoate degradation	ko00362											0.110415	0.00075507			0.0665394	0.0438501			0.516443	0.0056502
		ABC transporters	ko02010	0.0517331	0.00124032	0.0374469	0.0402999			0.0574953	4.69855e-05	0.0407548	0.00059104	0.0686863	0.000649831			0.046198	0.0301554			0.28135	0.0327711	0.0558722	8.15343e-09							0.0398585	0.000382913					0.0816017	4.04991e-05					0.0451324	0.00181784	0.0576119	0.000210628
		Butanoate metabolism	ko00650	0.0235241	0.0353218					0.0331672	0.000893445	0.0301638	0.000408819	0.0620863	4.52609e-05			0.031382	0.0345432	0.0341556	0.042451	0.256444	0.00242629	0.039657	3.28806e-10							0.0284858	0.000514111					0.035549	0.0125469					0.024774	0.0200685	0.0321437	0.00287726
		Tropane, piperidine and pyridine alkaloid biosynthesis	ko00960									-0.0542836	0.00590561									-0.609915	1.93559e-05											-0.0768202	0.0110715									-0.055916	0.0249245	-0.0549896	0.0303083
		beta-Alanine metabolism	ko00410							0.107508	0.0183723	0.08395	0.0336113	0.131835	0.036949									0.125912	1.83541e-05							0.117556	0.000713474	0.129504	0.0138618									0.129669	0.00608613
		Lysine degradation	ko00310	0.0319445	0.0295924	0.0380987	0.0350642			0.0496541	0.000175607	0.0445674	6.91565e-05	0.065017	0.000649831			0.0548241	0.00531494			0.40844	2.52981e-05	0.042475	2.34608e-07							0.0253345	0.0167399	0.0386955	0.0126493									0.0414763	0.00258796	0.0363464	0.00915787
		Valine, leucine and isoleucine degradation	ko00280	0.0322001	0.0393806					0.0316914	0.0243346			0.0463553	0.0168914							0.413499	0.00110282	0.0359881	0.000200872
		Folate biosynthesis	ko00790																					0.0437072	2.15205e-05
		Two-component system	ko02020	0.0431215	0.0204371							0.038306	0.00764231					0.0620423	0.0149818			0.335207	0.0309152									0.0306343	0.0181902					0.0817185	0.000973714							0.0498357	0.00479539
		Ribosome biogenesis in eukaryotes	ko03008																			0.319815	0.000130038	0.0286257	0.000822126							0.0316228	0.000748792
		Propanoate metabolism	ko00640							0.0251262	0.00065433			0.0262465	0.0104442									0.0246239	2.77072e-06							0.0161255	0.00708324
		Selenocompound metabolism	ko00450	0.0233658	0.0081154					0.0205535	0.00738956			0.0303386	0.00431992							0.222607	0.000121889	0.0196178	0.000594619							0.0143041	0.0238087													0.0164714	0.0476349
		C5-Branched dibasic acid metabolism	ko00660																			-0.268216	0.00129483	0.0269709	7.65852e-05
		Tyrosine metabolism	ko00350											0.052349	0.00292228							0.385602	4.89938e-05
		Nitrogen metabolism	ko00910	0.0254677	0.0169518																			0.0254163	0.000352189																			0.0206767	0.0411819
		Fatty acid degradation	ko00071																			0.434848	2.87695e-06
		D-Glutamine and D-glutamate metabolism	ko00471	-0.0331333	0.00132924	-0.0252502	0.0351926			-0.0332885	0.000205282	-0.0350815	8.20478e-06	-0.0311719	0.0123979			-0.040478	0.00324628			-0.31083	6.38145e-07	-0.0250972	5.98531e-06							-0.0195804	0.00389753	-0.0267421	0.011365	-0.051206	0.0412565	-0.0609892	2.02008e-06					-0.0354563	0.000270163	-0.0353932	0.000300021
		Plant-pathogen interaction	ko04626							-0.0236375	0.0401567											-0.250543	0.0323248	-0.0242948	0.00117622
		Ribosome	ko03010	-0.0373363	0.000744751	-0.0290855	0.0350642			-0.0364781	0.000141781	-0.0374841	6.20261e-06	-0.0356168	0.00684295			-0.042606	0.00326072			-0.306891	2.04851e-06	-0.0272765	1.00106e-05							-0.0175751	0.0178136	-0.0258032	0.0188165	-0.0538149	0.0412565	-0.0700764	1.72372e-07					-0.0338025	0.000583477	-0.0393074	0.000175974
		Thiamine metabolism	ko00730	-0.0257222	0.043119					-0.027569	0.0168826	-0.0211313	0.0327847	-0.0385754	0.014679									-0.0293398	0.00033836													-0.0489058	0.00334852					-0.037151	0.00187643	-0.0376737	0.00191557
		Nucleotide excision repair	ko03420	-0.033857	0.000899253	-0.0269346	0.0350642			-0.0327483	0.000193912	-0.0441199	1.63946e-08	-0.0403905	0.00141295			-0.041583	0.00323383	-0.0283576	0.0493301	-0.318078	9.41519e-09	-0.026967	1.87936e-06							-0.0217434	0.00108027	-0.0289555	0.00832537			-0.0613596	8.78338e-07					-0.0285756	0.00145598	-0.0372164	0.000121468
		One carbon pool by folate	ko00670	-0.0275068	0.00699182	-0.0254112	0.0351926			-0.020476	0.0215203	-0.0311151	4.63908e-05	-0.0369973	0.0030974			-0.0281069	0.0337594			-0.243247	5.9374e-05	-0.0242351	0.000249343							-0.0202419	0.00636064	-0.0227013	0.0298936			-0.0468433	0.000276207					-0.0291874	0.00180441	-0.0367476	0.000251792
		Amino sugar and nucleotide sugar metabolism	ko00520	-0.0244975	0.0256107							-0.0258136	0.00212529	-0.0443554	0.00183566			-0.0284294	0.0449593	-0.033308	0.0447489	-0.177221	0.0434159	-0.0316535	2.52152e-05							-0.0280098	0.000809843	-0.0286502	0.0137979									-0.0255461	0.0145331	-0.0219075	0.0431394
		Fatty acid biosynthesis	ko00061	-0.0288925	0.0100541					-0.0227511	0.0190586	-0.0253759	0.00214863	-0.0370748	0.00506092			-0.027449	0.0474549			-0.230864	0.0039854	-0.0236442	0.000182144							-0.0177298	0.0156377					-0.0543521	0.000131293							-0.027125	0.00757248
		Lysine biosynthesis	ko00300	-0.0234862	0.0089905	-0.0220439	0.0351926			-0.0278058	0.000373125	-0.044948	2.20917e-10	-0.0342625	0.00209988			-0.027515	0.0207923			-0.2327	2.61942e-06	-0.0344076	2.83577e-12							-0.0193995	0.00287744	-0.0297009	0.00383472			-0.0483794	1.08644e-05					-0.0321308	0.000222055	-0.0336086	0.000135296
		Peptidoglycan biosynthesis	ko00550	-0.0284313	0.00331132	-0.0214116	0.0495103			-0.0349479	4.12814e-05	-0.0350912	1.58222e-06	-0.0361962	0.00226313			-0.0394639	0.00323383			-0.202722	0.00261384	-0.0334889	2.03158e-09							-0.0187636	0.00550465	-0.0242275	0.0137138			-0.0561098	1.76636e-06					-0.0316361	0.000341827	-0.0336703	0.000276259
		Cell cycle - Caulobacter	ko04112	-0.0393439	0.000381039	-0.0277804	0.0350642			-0.0324251	0.000580576	-0.0406139	1.30655e-06	-0.048292	0.000647137			-0.041093	0.00423713			-0.283711	4.65637e-06	-0.0331094	2.30323e-06							-0.0218543	0.00564667	-0.0325971	0.00787213			-0.0665366	4.66557e-07					-0.0406869	0.000129593	-0.0435258	6.59299e-05	-0.0599888	0.0426841
		Oxidative phosphorylation	ko00190	-0.034279	0.00152532	-0.0268277	0.0351926			-0.0412349	2.27528e-05	-0.0287292	0.000283277	-0.0450537	0.000715419							-0.174791	0.04407	-0.0337169	1.17379e-08							-0.0324443	1.26043e-05					-0.0291839	0.0300241					-0.0252976	0.0097103	-0.0434834	3.30903e-05
		Galactose metabolism	ko00052	-0.0453913	0.0174375							-0.034775	0.0181439	-0.0725036	0.00291034									-0.0567211	1.58375e-05							-0.0450201	0.00207049	-0.0423918	0.0356864									-0.0414059	0.0236548	-0.0409226	0.029444
		Starch and sucrose metabolism	ko00500	-0.0345259	0.0312279					-0.0338088	0.0190889	-0.0367257	0.00293471	-0.068396	0.00110932							-0.393766	7.42344e-05	-0.0540131	1.49084e-06							-0.044055	0.000343599	-0.0397903	0.019023									-0.0325064	0.0355224	-0.0458191	0.00375185
		Insulin signaling pathway	ko04910											-0.0741249	0.0094096							-0.590624	6.1386e-06	-0.0562775	0.000393157									-0.0553675	0.0200954									-0.0491643	0.0226406	-0.0612244	0.00594587	-0.131007	0.0407712
		Biosynthesis of vancomycin group antibiotics	ko01055	-0.0586475	0.00566954	-0.0487258	0.0441872			-0.0422295	0.0220385	-0.0552218	0.000469242	-0.0675553	0.00856538							-0.724824	3.0654e-09	-0.0609552	2.16001e-05							-0.0351174	0.0218621					-0.0696704	0.00755374					-0.0403475	0.0404059	-0.0754296	0.000279604
		Zeatin biosynthesis	ko00908	-0.0633763	0.000630883	-0.0513147	0.0350642			-0.0608327	0.000144928	-0.0570955	2.46602e-05	-0.0703911	0.00187278			-0.0685885	0.00424878			-0.362366	0.00229507	-0.0486323	2.09947e-05							-0.0445955	0.000501383	-0.0376765	0.0421018			-0.0946953	2.69611e-05					-0.0507742	0.00220748	-0.0681961	0.00013299
		Alanine, aspartate and glutamate metabolism	ko00250	-0.0416629	0.000408965	-0.0312815	0.0350642			-0.0488443	8.37857e-06	-0.0541669	1.17966e-09	-0.067256	1.51957e-05			-0.0418578	0.00508743			-0.249533	0.000140674	-0.053989	9.43374e-12							-0.0338839	0.000117656	-0.0357628	0.00725161			-0.0607551	1.43586e-05					-0.0425906	0.000183235	-0.0522213	1.00173e-05
		Pentose and glucuronate interconversions	ko00040							-0.0369115	0.0392488	-0.0432484	0.00404117	-0.0760194	0.00216797							-0.439405	0.00168556	-0.0698497	3.9433e-08							-0.0531506	0.000237487	-0.0456049	0.0265104									-0.0536475	0.00343733
		RNA transport	ko03013											-0.0882063	0.00404095							-0.543748	1.6681e-05	-0.0542928	0.00290474																					-0.0520276	0.0289324
		Histidine metabolism	ko00340			-0.0376078	0.04241			-0.0526666	0.000220056	-0.055687	3.89152e-06	-0.0608092	0.00258247			-0.0466809	0.0282617			-0.386001	1.61813e-06	-0.0617684	2.79984e-08							-0.0410554	0.000772239					-0.0743106	0.000209206					-0.0437613	0.00354715	-0.0695379	2.07482e-05
		Bacterial chemotaxis	ko02030											-0.114861	0.0418594									-0.0684711	0.00920324
		Linoleic acid metabolism	ko00591							0.268411	0.0189889													0.228345	0.00214132							0.186984	0.0305188											0.245395	0.0411747
		Streptomycin biosynthesis	ko00521	-0.069089	0.00291982					-0.0693084	0.000563952	-0.0905094	3.1321e-07	-0.0918996	0.00171912			-0.0638368	0.0332752			-0.5024	7.30239e-05	-0.10085	3.05522e-10							-0.0667408	0.000149313	-0.0538682	0.0246923			-0.0810597	0.00460159					-0.0474175	0.0289725	-0.0847885	0.000247715
		RNA polymerase	ko03020	-0.0640513	0.00342805					-0.0712217	0.000219666	-0.0867185	2.05489e-07	-0.117806	5.3275e-05			-0.0705762	0.0135011			-0.436325	0.000311669	-0.0973003	8.29438e-11							-0.0617563	0.000168502	-0.0499734	0.0273454			-0.0856929	0.00172693					-0.0570257	0.00486859	-0.0850294	0.000109182
		Protein processing in endoplasmic reticulum	ko04141	-0.0922686	0.0106443							-0.0978818	0.00033843	-0.141494	0.00248214			-0.0903293	0.0475887			-0.99809	9.69317e-10	-0.122631	2.65449e-06							-0.091018	0.00131601	-0.101002	0.0110715			-0.130517	0.00401006					-0.109574	0.00131676	-0.195574	3.74294e-07	-0.263261	0.00657959
		N-Glycan biosynthesis	ko00510							-0.119573	0.0124949	-0.174059	1.63156e-05									-1.11952	0.000698296	-0.0903419	0.0150558							-0.101171	0.0116681											-0.111599	0.0295821
		NOD-like receptor signaling pathway	ko04621	-0.0866599	0.019198									-0.0986655	0.040996							-0.958435	3.1944e-10	-0.112999	5.23061e-05							-0.0981031	0.000891528											-0.0772721	0.0334847	-0.193071	1.76171e-06
		Sphingolipid metabolism	ko00600	-0.272545	0.00507685	-0.318329	0.0350642			-0.378968	1.78689e-05	-0.382368	2.82292e-07	-0.295256	0.011318									-0.341982	4.57829e-08							-0.259004	0.000250079	-0.333791	0.00272302									-0.247315	0.00520894	-0.495159	2.26409e-07
		Xylene degradation	ko00622																					0.114309	0.000577221
		Secondary bile acid biosynthesis	ko00121	-0.120615	0.0179706							-0.218843	6.23742e-08	-0.2291	0.000649831			-0.166359	0.0166418			-1.45087	2.8837e-07	-0.175174	9.8775e-07							-0.136545	0.000464258	-0.163822	0.00638763			-0.247335	0.00015685					-0.108109	0.0275143	-0.189914	0.000279562
		Primary bile acid biosynthesis	ko00120	-0.120615	0.0179706							-0.218843	6.23742e-08	-0.2291	0.000649831			-0.166358	0.0166418			-1.45087	2.8837e-07	-0.175174	9.8775e-07							-0.136545	0.000464258	-0.163827	0.00638763			-0.247335	0.00015685					-0.108109	0.0275143	-0.189914	0.000279562
		Steroid hormone biosynthesis	ko00140							-0.162501	0.0431028													-0.162527	0.00194204							-0.178671	0.00330755													-0.176568	0.0371294
		Other glycan degradation	ko00511	-0.178983	0.0041602					-0.172181	0.00142119	-0.178042	0.000105461	-0.26558	0.000682345			-0.18332	0.025955	-0.179423	0.0478981			-0.222669	2.16164e-08							-0.19163	3.51808e-05	-0.142897	0.0235202			-0.178956	0.0193788					-0.126933	0.02723	-0.205951	0.000457699
		Glycosaminoglycan degradation	ko00531	-0.217985	0.011775					-0.167413	0.0295091	-0.211889	0.00110564	-0.262046	0.0128779									-0.258694	1.10449e-07							-0.263239	2.46872e-05					-0.245229	0.0264524							-0.255786	0.00162354
		Protein digestion and absorption	ko04974	-0.35476	0.00100379	-0.242121	0.0478619			-0.255446	0.00639554	-0.303553	0.000119636	-0.500578	0.000392721			-0.327617	0.0199296			-1.88722	0.0062932	-0.166574	0.0249523							-0.181639	0.0227215	-0.285976	0.011548			-0.435706	0.00120392					-0.318476	0.00121321	-0.434379	5.39683e-05
		Steroid biosynthesis	ko00100																					-0.432448	0.0124385							-0.433148	0.0277696
		Apoptosis	ko04210	-0.259612	0.0345436					-0.256373	0.0205705											-2.55814	0.000184181	-0.266816	0.00148479							-0.289429	0.00153036					-0.427624	0.00619035							-0.516548	4.55813e-05
		Salivary secretion	ko04970																					-0.262117	0.00644857
		Non-homologous end-joining	ko03450									-0.867806	1.84384e-08	-0.926982	0.000419855							-3.24294	0.0246364	-0.517613	0.00011951	-0.925767	0.0371603					-0.518318	0.000347749	-0.448669	0.0325204											-0.382155	0.0464591
		Flavonoid biosynthesis	ko00941	-0.461761	0.0101311					-0.460844	0.00361459	-0.38793	0.00429033									-3.01696	0.0173865	-0.510912	4.8572e-05							-0.29942	0.0274778	-0.511323	0.0110715									-0.419411	0.013818	-0.579374	0.000826338
		Glycosphingolipid biosynthesis - lacto and neolacto series	ko00601							-0.812557	0.00271569	-0.49905	0.0323121	-0.888987	0.0174418									-0.964742	6.06336e-07																					-0.743751	0.0101683
	KO	K00435	K00435											0.731273	0.000889328			0.555092	0.013756			2.77291	0.0105523	0.659001	1.35237e-07
		K13727	K13727							0.564362	0.00719901	0.624126	0.000530816	0.865731	0.00312577									0.909544	1.21181e-11							0.838699	4.06074e-06	0.686281	0.0106391									0.842083	0.000256621	0.733604	0.00113113
		K06307	K06307	0.778834	0.00582467					0.799253	0.00103396	0.700244	0.000786562	0.908367	0.00678487									1.1281	3.80565e-12							0.891399	1.42759e-05	0.628091	0.0268898			0.997607	0.00473025					0.824313	0.00110695	1.08197	7.03772e-05
		K13929	K13929	0.513836	0.0354639					0.562256	0.0101226	0.500293	0.00776796	0.919097	0.00274721									0.846146	6.84772e-10							0.795904	6.07003e-06	0.57965	0.0230858									0.742039	0.00110833	0.649153	0.00562732
		K13931	K13931	0.513836	0.0354639					0.562256	0.0101226	0.500293	0.00776796	0.919097	0.00274721									0.846146	6.84772e-10							0.795904	6.07003e-06	0.57965	0.0230858									0.742039	0.00110833	0.649153	0.00562732
		K13932	K13932	0.513836	0.0354639					0.562256	0.0101226	0.500293	0.00776796	0.919097	0.00274721									0.846146	6.84772e-10							0.795904	6.07003e-06	0.57965	0.0230858									0.742039	0.00110833	0.649153	0.00562732
		K13934	K13934	0.513836	0.0354639					0.562256	0.0101226	0.500293	0.00776796	0.919097	0.00274721									0.846146	6.84772e-10							0.795904	6.07003e-06	0.57965	0.0230858									0.742039	0.00110833	0.649153	0.00562732
		K13935	K13935	0.513836	0.0354639					0.562256	0.0101226	0.500293	0.00776796	0.919097	0.00274721									0.846146	6.84772e-10							0.795904	6.07003e-06	0.57965	0.0230858									0.742039	0.00110833	0.649153	0.00562732
		K16202	K16202	0.748072	0.000356695					0.545043	0.00232981	0.485074	0.00169733	0.662482	0.00817206			0.614503	0.0252824	0.646319	0.0348334			0.941405	3.82083e-11							0.679663	1.53476e-05	0.485045	0.0211465			0.606023	0.0179057					0.482055	0.0112958	0.521104	0.00744533
		K02663	K02663	1.01816	0.000516955					0.984813	0.000113432	0.89213	2.78497e-05	1.27717	0.000569123			0.753273	0.039963					1.16596	6.77747e-11							0.497528	0.0159004					1.17947	0.00122461					0.594778	0.0257273	1.08167	0.000126137
		K07076	K07076	0.750366	0.00634974					0.842242	0.000411963	0.76826	0.000168039	1.07577	0.00148334									1.23368	5.10614e-14							0.97192	4.06074e-06	0.618403	0.0264002			1.07251	0.00200438					0.723962	0.00371571	1.10365	4.10131e-05
		K11059	K11059	0.600909	0.0101311					0.521044	0.0115193	1.02362	1.5493e-08	1.05906	0.000537931			0.596561	0.0438501					1.05003	5.07885e-16							0.786585	1.70709e-05					1.29193	5.73187e-06					0.502663	0.0219566	0.95372	5.51557e-05
		K11061	K11061	0.600909	0.0101311					0.521044	0.0115193	1.02362	1.5493e-08	1.05906	0.000537931			0.596561	0.0438501					1.05003	5.07885e-16							0.786585	1.70709e-05					1.29193	5.73187e-06					0.502663	0.0219566	0.95372	5.51557e-05
		K11062	K11062	0.600909	0.0101311					0.521044	0.0115193	1.02362	1.5493e-08	1.05906	0.000537931			0.596561	0.0438501					1.05003	5.07885e-16							0.786585	1.70709e-05					1.29193	5.73187e-06					0.502663	0.0219566	0.95372	5.51557e-05
		K08587	K08587	0.600909	0.0101311					0.521044	0.0115193	1.02362	1.5493e-08	1.05906	0.000537931			0.596561	0.0438501					1.05003	5.07885e-16							0.786585	1.70709e-05					1.29193	5.73187e-06					0.502663	0.0219566	0.95372	5.51557e-05
		K11032	K11032	0.600909	0.0101311					0.521044	0.0115193	1.02362	1.5493e-08	1.05906	0.000537931			0.596561	0.0438501					1.05003	5.07885e-16							0.786585	1.70709e-05					1.29193	5.73187e-06					0.502663	0.0219566	0.95372	5.51557e-05
		K03802	K03802	0.795065	0.00402432					0.78277	0.000999546	0.705263	0.000533429	0.915382	0.00536518									1.12684	2.10175e-12							0.874936	1.42651e-05	0.563564	0.0434014			0.979322	0.00451735					0.750485	0.0025439	1.10552	3.67369e-05
		K07180	K07180	0.704508	0.000899253					0.607815	0.000799755	0.715174	5.17735e-06	0.936022	0.000494093					0.616282	0.0434569			0.766936	4.70399e-11							0.661149	8.47533e-06	0.496096	0.0182059			0.90625	0.00078837					0.68738	0.000325538	0.843524	2.85199e-05
		K09786	K09786	0.704508	0.000899253					0.607815	0.000799755	0.715174	5.17735e-06	0.936022	0.000494093					0.616282	0.0434569			0.766936	4.70399e-11							0.661149	8.47533e-06	0.496096	0.0182059			0.90625	0.00078837					0.68738	0.000325538	0.843524	2.85199e-05
		K06415	K06415	0.801962	0.00391496					0.813418	0.000655468	0.708397	0.000547257	0.919618	0.00538465									1.14675	8.8794e-12							0.91397	8.33332e-06	0.609882	0.0289857			0.995172	0.00422417					0.795444	0.00140074	1.11023	3.67998e-05
		K13282	K13282	0.809262	0.00387578					0.795037	0.000974871	0.721613	0.00047225	0.923798	0.00549078									1.15976	9.76579e-13							0.895094	1.26043e-05	0.578951	0.0405362			0.994466	0.00444333					0.764201	0.00244238	1.10792	4.4492e-05
		K13930	K13930	0.506526	0.0345436					0.558192	0.00913103	0.526078	0.00419314	0.980646	0.00135526									0.775133	9.57373e-09							0.728774	1.64358e-05	0.58838	0.0185348									0.749663	0.000755955	0.659526	0.00398444
		K02509	K02509	0.531507	0.0242519					0.545676	0.00895074	0.546597	0.00211383	0.871512	0.00274398									0.792997	1.69589e-09							0.765807	6.07003e-06	0.750027	0.00552198									0.820599	0.000270163	0.775733	0.000507098
		K18474	K18474	0.63345	0.000416962					0.382296	0.0135273	0.48158	0.00027121	0.607192	0.0054058			0.435232	0.048987					0.929552	6.36331e-15							0.585996	2.46872e-05					0.468794	0.0316906					0.335641	0.0448732	0.507441	0.00262225
		K16014	K16014	0.689591	0.000733458					0.484283	0.00565915	0.475031	0.00155989	0.588542	0.0168914			0.536485	0.0377543					0.984092	1.62055e-13							0.594468	7.80631e-05					0.542434	0.0293681							0.481234	0.0116658
		K09162	K09162	0.70422	0.000622973					0.486599	0.00572658	0.488645	0.00122948	0.596504	0.0160295			0.533611	0.039856					1.0016	7.84976e-14							0.602663	6.89863e-05					0.549242	0.028557							0.499986	0.00910335
		K13820	K13820	0.542256	0.00914427	0.484987	0.0406316			0.550005	0.00225109	0.574527	0.000212297	0.791977	0.00204925									0.808811	8.03951e-11							0.581661	8.31713e-05					0.778672	0.00303755					0.44464	0.0198492	1.00004	1.3266e-06
		K06139	K06139	0.663756	0.0101311					0.754228	0.000698571	0.62939	0.00119352	1.11735	0.000649831									0.790549	4.32272e-08							0.700671	5.54988e-05	0.694701	0.0110715									0.921716	0.000190649	0.724176	0.0021205
		K14744	K14744	0.473512	0.0403593					0.796253	0.000144928	0.636871	0.000327237	0.97575	0.000935717			0.614147	0.0438501					0.806676	7.25289e-10							0.651916	8.64787e-05	0.659522	0.0110715									0.807699	0.00029098	0.644001	0.00331724
		K08194	K08194	0.504072	0.0303833					0.573389	0.00559093	0.592026	0.000862727	0.920188	0.00181075									0.830452	1.45167e-10							0.677205	6.42827e-05	0.594541	0.0147637									0.741662	0.000575274	0.660817	0.00286175
		K11060	K11060	0.976136	0.00107375					0.771775	0.00276002	0.701143	0.00139561											1.13934	1.42202e-11							0.932207	1.33921e-05											0.564219	0.0389812	0.939682	0.000564492
		K00510	K00510	0.976136	0.00107375					0.771775	0.00276002	0.701143	0.00139561											1.13934	1.42202e-11							0.932207	1.33921e-05											0.564219	0.0389812	0.939682	0.000564492
		K13745	K13745	0.497248	0.0417716					0.676083	0.00191847	0.608808	0.00116972	1.16818	0.000352266					0.736247	0.0451587			0.792183	1.17765e-08							0.708294	3.51808e-05	0.703541	0.0110715									0.875375	0.000270163	0.699482	0.0026245
		K15547	K15547	0.519972	0.0294653					0.793158	0.000201291	0.638783	0.000424913	1.02714	0.000704052			0.643785	0.0391438					0.790789	3.69862e-09							0.690416	3.51808e-05	0.695052	0.0101226									0.860341	0.000230991	0.669934	0.00277159
		K15549	K15549	0.519972	0.0294653					0.793158	0.000201291	0.638783	0.000424913	1.02714	0.000704052			0.643785	0.0391438					0.790789	3.69862e-09							0.690416	3.51808e-05	0.695052	0.0101226									0.860341	0.000230991	0.669934	0.00277159
		K07349	K07349	0.48449	0.0390633					0.779626	0.000220147	0.615412	0.000622202	0.988492	0.00096357			0.635358	0.0403213					0.769656	7.9648e-09							0.647696	0.000116234	0.661205	0.0110715									0.812539	0.000317991	0.641089	0.00397246
		K04103	K04103	0.717697	0.00469046					0.83996	0.000140916	0.632908	0.000750753	0.953788	0.00208094			0.620794	0.0487223					0.76538	5.28516e-08							0.673258	7.16505e-05	0.680984	0.0110715			0.877458	0.00599047					0.816116	0.000341827	0.664425	0.00365063
		K05374	K05374	0.567912	0.0243136					0.762207	0.000578838	0.595594	0.00185736	1.06206	0.000867188			0.708714	0.0334253					0.79536	1.9932e-08							0.698611	4.68768e-05	0.680479	0.0110715									0.842598	0.000341827	0.64241	0.00673334
		K04785	K04785	0.567912	0.0243136					0.762207	0.000578838	0.595594	0.00185736	1.06206	0.000867188			0.708714	0.0334253					0.79536	1.9932e-08							0.698611	4.68768e-05	0.680479	0.0110715									0.842598	0.000341827	0.64241	0.00673334
		K04786	K04786	0.567912	0.0243136					0.762207	0.000578838	0.595594	0.00185736	1.06206	0.000867188			0.708714	0.0334253					0.79536	1.9932e-08							0.698611	4.68768e-05	0.680479	0.0110715									0.842598	0.000341827	0.64241	0.00673334
		K16619	K16619	0.602576	0.0142841					0.551489	0.0126543	1.15432	2.42407e-09	0.994975	0.00146902			0.638524	0.0438501					1.02526	6.7925e-11			1.02929	0.0232912			0.846337	1.6213e-05					1.33003	1.56664e-05					0.549651	0.019049	1.0216	4.96394e-05
		K07169	K07169	0.677473	0.00869498					0.739073	0.000821862	0.641848	0.000862502	1.12046	0.000649831									0.769213	7.8274e-08							0.678211	8.42079e-05	0.75893	0.00737565									0.928465	0.000157951	0.749896	0.00136244
		K06994	K06994	0.898161	0.00281305					0.937406	0.000285405	0.743127	0.000691878	1.22776	0.000815841									1.239	4.35374e-13							0.853867	3.85889e-05					1.11178	0.00303545					0.745932	0.00546934	0.744266	0.00657473
		K00484	K00484	0.489689	0.0378924					0.789177	0.000211531	0.631142	0.000476908	1.05535	0.000649831			0.603228	0.0468272					0.790007	3.41725e-09							0.635902	0.000149313	0.667803	0.0110715			0.673553	0.0276704					0.827434	0.000278423	0.67047	0.00274007
		K19586	K19586	0.6578	0.00993922					0.736834	0.000751245	0.649022	0.00055715	1.10367	0.000649831									0.754422	1.05214e-07							0.664413	9.84726e-05	0.711349	0.0110715									0.912817	0.000174571	0.735372	0.00148968
		K09477	K09477	0.69766	0.00021278					0.499718	0.00194891	0.479069	0.000527807	0.646021	0.00443836			0.542695	0.0271656					0.873774	3.39854e-13							0.560189	4.80441e-05					0.651887	0.00479768					0.412	0.0168607	0.522534	0.00298606
		K16234	K16234							0.781721	0.000432597	0.563496	0.00326872	1.08765	0.000691947			0.62934	0.0498706					0.785136	2.80283e-08							0.627411	0.000344394	0.600474	0.0207685									0.767216	0.000941941	0.582958	0.0145385
		K06138	K06138	0.647239	0.0106443					0.707325	0.00131837	0.603499	0.00166432	1.08802	0.000701646									0.757372	1.12637e-07							0.68056	7.41912e-05	0.676903	0.0113097									0.891384	0.000231604	0.710372	0.00228559
		K05921	K05921	0.567904	0.0179202					0.655799	0.00196048	0.638674	0.000461415	1.04182	0.000657988									0.756823	2.17858e-08							0.673622	4.01799e-05	0.721455	0.00821987									0.897195	0.000151077	0.719807	0.00142432
		K00151	K00151	0.554082	0.0182087					0.65035	0.0017102	0.639603	0.000336924	1.02442	0.000649831									0.758363	9.73131e-09							0.670911	3.51808e-05	0.715103	0.00767754									0.887795	0.000129459	0.710674	0.00130909
		K00455	K00455	0.554082	0.0182087					0.65035	0.0017102	0.639603	0.000336924	1.02442	0.000649831									0.758363	9.73131e-09							0.670911	3.51808e-05	0.715103	0.00767754									0.887795	0.000129459	0.710674	0.00130909
		K02615	K02615	0.554082	0.0182087					0.65035	0.0017102	0.639603	0.000336924	1.02442	0.000649831									0.758363	9.73131e-09							0.670911	3.51808e-05	0.715103	0.00767754									0.887795	0.000129459	0.710674	0.00130909
		K06906	K06906	0.623487	0.0149866					0.660095	0.00348111	0.562634	0.00357482	0.777076	0.0124038									0.644031	1.15971e-05							0.580414	0.000795611	0.527003	0.0429179			0.79173	0.0161321					0.647187	0.00592025	0.555205	0.020166
		K15736	K15736	0.716745	0.00320698					0.771947	0.000220782	0.630631	0.000391979	0.889668	0.00238167			0.609572	0.0439747					0.708302	1.46676e-07							0.641383	7.74942e-05	0.676213	0.00992931			0.775601	0.0103713					0.806009	0.00028731	0.637152	0.00357615
		K05877	K05877	0.684625	0.00520016					0.795051	0.000182742	0.670095	0.000208324	0.941913	0.00162733			0.64309	0.0377683					0.723883	9.72902e-08							0.645127	8.20005e-05	0.649375	0.0110715			0.898566	0.00384566					0.79314	0.000335716	0.68342	0.00196128
		K08964	K08964	0.681691	0.00720904					0.736333	0.000686417	0.614001	0.00114722	1.11866	0.000573536			0.617489	0.049047					0.769186	4.51858e-08							0.667185	8.23573e-05	0.793461	0.00428758									0.945857	9.45622e-05	0.741527	0.00127177
		K08967	K08967	0.681691	0.00720904					0.736333	0.000686417	0.614001	0.00114722	1.11866	0.000573536			0.617489	0.049047					0.769186	4.51858e-08							0.667185	8.23573e-05	0.793461	0.00428758									0.945857	9.45622e-05	0.741527	0.00127177
		K14393	K14393	0.680883	0.00495407					0.791814	0.000171652	0.60536	0.000740388	0.896904	0.00241522									0.736423	3.64821e-08							0.647369	5.93825e-05	0.617933	0.0119385			0.822642	0.00648211					0.777012	0.000363222	0.593087	0.00737893
		K09912	K09912	0.669099	0.00591495					0.78033	0.000210789	0.629597	0.000471574	0.896213	0.00251917									0.721305	9.00906e-08							0.650962	6.363e-05	0.58699	0.0158053			0.833546	0.0062469					0.75702	0.00045819	0.64035	0.00348152
		K09945	K09945	0.692605	0.00695084					0.738883	0.000755227	0.635725	0.000898795	1.08609	0.000686626									0.739163	2.00822e-07							0.656195	0.000119585	0.690051	0.0110715									0.894144	0.000222189	0.727548	0.00173729
		K04561	K04561	0.403784	0.0339588					0.476922	0.00515336	0.420082	0.0042985	0.47501	0.0466669					0.689956	0.0306183			0.915759	4.842e-13							0.552169	9.86475e-05					0.505739	0.0396972
		K00839	K00839	0.558436	0.0217024					0.589017	0.00618047	0.529044	0.00431005	1.00441	0.00111287									0.697519	3.65117e-07							0.664383	5.49875e-05	0.616389	0.0152466									0.78694	0.00047941	0.704268	0.00224551
		K12112	K12112	0.512288	0.0301432					0.710582	0.000646727	0.639446	0.000371501	1.08192	0.000504144									0.786538	3.06765e-09							0.674927	3.51808e-05	0.677044	0.0110715			0.723631	0.0164533					0.843784	0.000251857	0.703252	0.00158023
		K11898	K11898	0.512288	0.0301432					0.710582	0.000646727	0.639446	0.000371501	1.08192	0.000504144									0.786538	3.06765e-09							0.674927	3.51808e-05	0.677044	0.0110715			0.723631	0.0164533					0.843784	0.000251857	0.703252	0.00158023
		K11897	K11897	0.470594	0.0429456					0.702396	0.000713161	0.620043	0.000519342	1.07693	0.000508551					0.728744	0.0374452			0.796792	1.49217e-09							0.649816	0.000105937	0.64801	0.0110715			0.727614	0.0151772					0.82015	0.000271369	0.668737	0.00257335
		K02299	K02299	0.625446	0.010034					0.767046	0.000241092	0.614998	0.000653618	0.917709	0.0020731									0.724142	7.70251e-08							0.66348	4.62899e-05	0.589161	0.0158733			0.773934	0.0108791					0.764479	0.000469945	0.612712	0.00590286
		K01725	K01725	0.558313	0.0172681					0.656254	0.00151433	0.643954	0.00030489	1.02535	0.000649831									0.746993	1.59709e-08							0.659852	3.92837e-05	0.714999	0.00767754									0.889761	0.000125434	0.712096	0.00126126
		K02618	K02618	0.507584	0.0303523					0.603095	0.00360968	0.602424	0.000722795	0.998165	0.000780992									0.750362	1.28242e-08							0.672991	3.51808e-05	0.675337	0.0108616									0.841085	0.000242491	0.653806	0.0030738
		K19096	K19096	0.731938	0.00458232					0.740279	0.00077548	0.660601	0.00046483	0.911731	0.00292228			0.659897	0.0427886					0.708433	7.34251e-07							0.667108	0.000101472	0.658492	0.0113431			0.770697	0.0164893					0.797789	0.000482687	0.671199	0.00380335
		K06137	K06137	0.647405	0.0106443					0.705601	0.00138919	0.6056	0.00164144	1.09179	0.000691947									0.756095	1.24136e-07							0.679394	7.97064e-05	0.681767	0.0110715									0.892757	0.000235656	0.712041	0.00228706
		K11890	K11890	0.570095	0.0157041					0.658546	0.00159006	0.649958	0.000299034	1.03746	0.000649831									0.758825	1.17141e-08							0.668712	3.65567e-05	0.724245	0.00753427									0.900827	0.000115204	0.72371	0.00113805
		K12979	K12979	0.556912	0.0285285					0.703365	0.00149413	0.681428	0.000414333	1.06772	0.000869773									0.734372	3.0564e-07							0.65973	0.000126124	0.646087	0.0144106									0.871762	0.000270163	0.690498	0.00303013
		K02511	K02511	0.562208	0.0186421					0.636098	0.00259342	0.62999	0.00052104	1.028	0.000709609									0.747454	2.91268e-08							0.668314	4.33993e-05	0.71396	0.00864883									0.883076	0.000179083	0.713101	0.00150159
		K07351	K07351	0.670027	0.00612969					0.779768	0.000220147	0.637447	0.00042689	0.923628	0.0020418			0.603613	0.0468114					0.719693	1.07773e-07							0.650357	7.03753e-05	0.616709	0.0126493			0.803321	0.00834229					0.78463	0.000341827	0.671443	0.00229225
		K02297	K02297	0.661061	0.0063215					0.767533	0.000229526	0.617327	0.000584276	0.890627	0.002574									0.71484	1.0587e-07							0.647314	6.52047e-05	0.587553	0.01547			0.834769	0.00616995					0.756254	0.00044428	0.620822	0.0049712
		K02298	K02298	0.661061	0.0063215					0.767533	0.000229526	0.617327	0.000584276	0.890627	0.002574									0.71484	1.0587e-07							0.647314	6.52047e-05	0.587553	0.01547			0.834769	0.00616995					0.756254	0.00044428	0.620822	0.0049712
		K02300	K02300	0.661061	0.0063215					0.767533	0.000229526	0.617327	0.000584276	0.890627	0.002574									0.71484	1.0587e-07							0.647314	6.52047e-05	0.587553	0.01547			0.834769	0.00616995					0.756254	0.00044428	0.620822	0.0049712
		K05997	K05997	0.679436	0.00530227					0.785559	0.000201076	0.653236	0.00027722	0.916802	0.00202981			0.637571	0.038218					0.714933	1.19848e-07							0.639753	8.43641e-05	0.636103	0.0110715			0.889537	0.00399394					0.776261	0.000364222	0.67007	0.00226772
		K00146	K00146	0.525727	0.0281196					0.599264	0.00452382	0.601174	0.000935898	1.00618	0.00086959									0.743664	3.25673e-08							0.673345	3.72772e-05	0.683842	0.0110715									0.847372	0.000270163	0.668632	0.00291908
		K08178	K08178	0.665268	0.00948086					0.705382	0.00133527	0.624861	0.0010932	1.10079	0.000649831			0.63013	0.0472612					0.747029	1.51583e-07							0.665724	0.000100671	0.713186	0.0110715									0.909688	0.000190649	0.742921	0.00140911
		K13009	K13009	0.665268	0.00948086					0.705382	0.00133527	0.624861	0.0010932	1.10079	0.000649831			0.63013	0.0472612					0.747029	1.51583e-07							0.665724	0.000100671	0.713186	0.0110715									0.909688	0.000190649	0.742921	0.00140911
		K13021	K13021	0.665268	0.00948086					0.705382	0.00133527	0.624861	0.0010932	1.10079	0.000649831			0.63013	0.0472612					0.747029	1.51583e-07							0.665724	0.000100671	0.713186	0.0110715									0.909688	0.000190649	0.742921	0.00140911
		K10027	K10027	0.717447	0.000953058	0.675389	0.0350642			0.594858	0.00133527	0.614892	0.000103139	0.594819	0.0202963									0.680606	1.24385e-08							0.543566	0.000149313					0.659281	0.0140859					0.403379	0.0392625	0.883194	1.98188e-05
		K07401	K07401	0.656535	0.0100531					0.706983	0.00124424	0.615829	0.0012245	1.09157	0.000649831			0.633152	0.0458722					0.747223	1.37846e-07							0.665042	9.75266e-05	0.706309	0.0110715									0.904153	0.000190649	0.737593	0.00144805
		K09880	K09880	0.656535	0.0100531					0.706983	0.00124424	0.615829	0.0012245	1.09157	0.000649831			0.633152	0.0458722					0.747223	1.37846e-07							0.665042	9.75266e-05	0.706309	0.0110715									0.904153	0.000190649	0.737593	0.00144805
		K00064	K00064	0.656535	0.0100531					0.706983	0.00124424	0.615829	0.0012245	1.09157	0.000649831			0.633152	0.0458722					0.747223	1.37846e-07							0.665042	9.75266e-05	0.706309	0.0110715									0.904153	0.000190649	0.737593	0.00144805
		K11081	K11081	0.656535	0.0100531					0.706983	0.00124424	0.615829	0.0012245	1.09157	0.000649831			0.633152	0.0458722					0.747223	1.37846e-07							0.665042	9.75266e-05	0.706309	0.0110715									0.904153	0.000190649	0.737593	0.00144805
		K11082	K11082	0.656535	0.0100531					0.706983	0.00124424	0.615829	0.0012245	1.09157	0.000649831			0.633152	0.0458722					0.747223	1.37846e-07							0.665042	9.75266e-05	0.706309	0.0110715									0.904153	0.000190649	0.737593	0.00144805
		K11083	K11083	0.656535	0.0100531					0.706983	0.00124424	0.615829	0.0012245	1.09157	0.000649831			0.633152	0.0458722					0.747223	1.37846e-07							0.665042	9.75266e-05	0.706309	0.0110715									0.904153	0.000190649	0.737593	0.00144805
		K11084	K11084	0.656535	0.0100531					0.706983	0.00124424	0.615829	0.0012245	1.09157	0.000649831			0.633152	0.0458722					0.747223	1.37846e-07							0.665042	9.75266e-05	0.706309	0.0110715									0.904153	0.000190649	0.737593	0.00144805
		K19585	K19585	0.645077	0.0103344					0.705059	0.00120184	0.609745	0.00126426	1.08269	0.000654835			0.626557	0.0464404					0.731508	2.11676e-07							0.65071	0.000121035	0.697472	0.0110715									0.893242	0.000202873	0.727043	0.00157789
		K07345	K07345	0.653078	0.00673728					0.795062	0.000145185	0.630454	0.000406119	0.884607	0.00254786			0.593216	0.0473331					0.725396	5.6397e-08							0.636489	7.97368e-05	0.587437	0.0149309			0.891451	0.00362125					0.742298	0.000522929	0.640712	0.00338041
		K02609	K02609	0.515733	0.0285631					0.608809	0.00339807	0.60443	0.000725144	1.00196	0.000780992									0.749134	1.50013e-08							0.671868	3.51808e-05	0.679476	0.0107159									0.847246	0.000231604	0.661038	0.00284184
		K02610	K02610	0.515733	0.0285631					0.608809	0.00339807	0.60443	0.000725144	1.00196	0.000780992									0.749134	1.50013e-08							0.671868	3.51808e-05	0.679476	0.0107159									0.847246	0.000231604	0.661038	0.00284184
		K02611	K02611	0.515733	0.0285631					0.608809	0.00339807	0.60443	0.000725144	1.00196	0.000780992									0.749134	1.50013e-08							0.671868	3.51808e-05	0.679476	0.0107159									0.847246	0.000231604	0.661038	0.00284184
		K02612	K02612	0.515733	0.0285631					0.608809	0.00339807	0.60443	0.000725144	1.00196	0.000780992									0.749134	1.50013e-08							0.671868	3.51808e-05	0.679476	0.0107159									0.847246	0.000231604	0.661038	0.00284184
		K02613	K02613	0.515733	0.0285631					0.608809	0.00339807	0.60443	0.000725144	1.00196	0.000780992									0.749134	1.50013e-08							0.671868	3.51808e-05	0.679476	0.0107159									0.847246	0.000231604	0.661038	0.00284184
		K02617	K02617	0.515733	0.0285631					0.608809	0.00339807	0.60443	0.000725144	1.00196	0.000780992									0.749134	1.50013e-08							0.671868	3.51808e-05	0.679476	0.0107159									0.847246	0.000231604	0.661038	0.00284184
		K13408	K13408	0.536455	0.0319206					0.733049	0.000904591	0.60791	0.00141387	1.13265	0.000566194									0.783433	2.55302e-08							0.670177	8.23573e-05	0.643596	0.0137893			0.641689	0.0484438					0.82053	0.000412616	0.668112	0.00461919
		K00108	K00108							0.707029	0.000787377	0.679367	0.000164593	0.979871	0.00107505			0.600906	0.0468272					0.721453	6.64287e-07							0.613909	0.000237815	0.605406	0.0147299									0.767073	0.000499477	0.577493	0.0100301
		K11382	K11382	0.516228	0.00457122					0.549522	0.000475672	0.457164	0.000738921	0.548349	0.0122711					0.666486	0.0306183			0.888603	4.71297e-15							0.578719	1.93682e-05					0.702936	0.00213555					0.365072	0.0306509	0.467489	0.00582314
		K05373	K05373	0.53794	0.032221					0.721872	0.00117234	0.664418	0.000509962	1.02562	0.00121679			0.694559	0.0348237					0.75035	1.27049e-07							0.664399	0.000101149	0.643421	0.0140472									0.799359	0.000550912	0.616248	0.00916811
		K15721	K15721	0.53794	0.032221					0.721872	0.00117234	0.664418	0.000509962	1.02562	0.00121679			0.694559	0.0348237					0.75035	1.27049e-07							0.664399	0.000101149	0.643421	0.0140472									0.799359	0.000550912	0.616248	0.00916811
		K07222	K07222	0.6767	0.00763415					0.692517	0.00143649	0.603866	0.00136007	1.10238	0.000649831									0.756627	7.61346e-08							0.66451	8.61374e-05	0.800589	0.00412759									0.940362	0.000103713	0.744268	0.00120954
		K10124	K10124	0.549338	0.018564					0.613887	0.00291417	0.626244	0.000414333	0.996825	0.000759954									0.74339	1.53631e-08							0.66305	3.51808e-05	0.702736	0.00821987									0.862286	0.00018021	0.697497	0.00149298
		K13950	K13950	0.718943	0.00570649					0.704833	0.0017115	0.530465	0.00564553											0.970672	5.29403e-11							0.78234	2.67188e-05											0.492876	0.039018	0.929616	0.00016655
		K15550	K15550	0.545744	0.0192054					0.613177	0.00291742	0.622711	0.000439736	0.993641	0.000775434									0.743288	1.4798e-08							0.663348	3.51808e-05	0.70049	0.0082887									0.859746	0.000184991	0.695104	0.00152868
		K13818	K13818	0.54454	0.00152199					0.427303	0.0043518	0.278992	0.0304489	0.468265	0.027577			0.435246	0.044274					0.846996	3.39854e-13							0.478269	0.000182388													0.362101	0.0282126
		K07788	K07788	0.680959	0.00532311					0.785415	0.000209156	0.659479	0.000231876	0.92035	0.00200517			0.637362	0.0388504					0.715051	1.27049e-07							0.639422	8.81962e-05	0.636694	0.0110715			0.890568	0.00406229					0.777789	0.000368207	0.670908	0.00231042
		K07789	K07789	0.680959	0.00532311					0.785415	0.000209156	0.659479	0.000231876	0.92035	0.00200517			0.637362	0.0388504					0.715051	1.27049e-07							0.639422	8.81962e-05	0.636694	0.0110715			0.890568	0.00406229					0.777789	0.000368207	0.670908	0.00231042
		K05549	K05549	0.627354	0.0117683					0.675549	0.00198033	0.578285	0.00238266	1.06124	0.000810875					0.728528	0.0498701			0.736105	1.92841e-07							0.668654	8.44619e-05	0.660035	0.0120399									0.867078	0.000270163	0.69818	0.00247351
		K05783	K05783	0.627354	0.0117683					0.675549	0.00198033	0.578285	0.00238266	1.06124	0.000810875					0.728528	0.0498701			0.736105	1.92841e-07							0.668654	8.44619e-05	0.660035	0.0120399									0.867078	0.000270163	0.69818	0.00247351
		K05784	K05784	0.627354	0.0117683					0.675549	0.00198033	0.578285	0.00238266	1.06124	0.000810875					0.728528	0.0498701			0.736105	1.92841e-07							0.668654	8.44619e-05	0.660035	0.0120399									0.867078	0.000270163	0.69818	0.00247351
		K00276	K00276	0.524774	0.0282371					0.579064	0.00608913	0.596115	0.00102525	0.993111	0.000991338									0.735786	4.49548e-08							0.670716	3.88217e-05	0.679237	0.0110715									0.836388	0.000270163	0.665423	0.00303889
		K10762	K10762	0.500016	0.0296534					0.684821	0.000740334	0.627149	0.00033116	1.03705	0.000569123									0.777154	1.65619e-09							0.641286	9.50691e-05	0.658298	0.0110715			0.717352	0.014278					0.812407	0.000270163	0.688484	0.00146565
		K07702	K07702	0.699661	0.00467968					0.633216	0.00274855	0.651236	0.000321966	0.918388	0.00207984									0.66408	1.30481e-06							0.631259	0.00012217	0.650566	0.0110715			0.736522	0.0168263					0.798646	0.000341827	0.674859	0.00244068
		K09958	K09958	0.65623	0.0101311					0.70525	0.00132577	0.617881	0.00121069	1.09502	0.000649831			0.63131	0.0468114					0.746191	1.49621e-07							0.663842	0.00010288	0.710024	0.0110715									0.905577	0.000192885	0.739645	0.00144805
		K14762	K14762	0.67815	0.0050439					0.719207	0.000486907	0.648323	0.000250349	0.944834	0.00126546									0.702442	1.52198e-07							0.638913	7.73365e-05	0.630419	0.0110715			0.909502	0.00303314					0.775244	0.000341827	0.677328	0.00187144
		K11102	K11102																					0.422356	0.00208114							0.523883	0.000825946
		K03288	K03288	0.629434	0.0116119					0.659416	0.00254056	0.582752	0.00217522	1.05988	0.000812762									0.717842	3.83569e-07							0.655746	0.000112035	0.666431	0.0115238									0.865595	0.000270163	0.704499	0.00225507
		K07700	K07700	0.692091	0.00520016					0.622401	0.00328717	0.647105	0.000354997	0.927732	0.00197632									0.663422	1.38123e-06							0.636162	0.000113236	0.6517	0.0110715			0.71077	0.0218356					0.801708	0.00033529	0.676112	0.00242947
		K03819	K03819	0.549034	0.0183854					0.618534	0.00266249	0.624852	0.0004172	0.993904	0.000767611									0.728089	2.98496e-08							0.648661	4.62899e-05	0.699843	0.00822502									0.861765	0.000176026	0.695259	0.00150514
		K03933	K03933	0.477823	0.0466887					0.870585	7.9685e-05	0.665853	0.000341747	0.97743	0.00157902			0.67738	0.0348237					0.91094	2.19118e-09							0.731179	4.41913e-05					0.695133	0.0255236					0.697915	0.00214169	0.709302	0.00225004
		K07358	K07358	0.540064	0.019945					0.616814	0.00263687	0.616573	0.000469086	0.986579	0.000780992									0.726959	2.75519e-08							0.648794	4.35117e-05	0.694119	0.00854872									0.855335	0.000184991	0.689693	0.0015729
		K07283	K07283	0.689393	0.0045436					0.63562	0.00220871	0.648924	0.000260373	0.910721	0.00193522									0.662676	8.61058e-07							0.624167	0.000112035	0.645275	0.0110715			0.744965	0.0136156					0.791915	0.000325538	0.669032	0.00220429
		K11929	K11929	0.689393	0.0045436					0.63562	0.00220871	0.648924	0.000260373	0.910721	0.00193522									0.662676	8.61058e-07							0.624167	0.000112035	0.645275	0.0110715			0.744965	0.0136156					0.791915	0.000325538	0.669032	0.00220429
		K12943	K12943	0.689393	0.0045436					0.63562	0.00220871	0.648924	0.000260373	0.910721	0.00193522									0.662676	8.61058e-07							0.624167	0.000112035	0.645275	0.0110715			0.744965	0.0136156					0.791915	0.000325538	0.669032	0.00220429
		K12944	K12944	0.689393	0.0045436					0.63562	0.00220871	0.648924	0.000260373	0.910721	0.00193522									0.662676	8.61058e-07							0.624167	0.000112035	0.645275	0.0110715			0.744965	0.0136156					0.791915	0.000325538	0.669032	0.00220429
		K13923	K13923	0.898295	0.00021278					0.603438	0.00295376	0.61445	0.000461415	0.700473	0.0129197			0.867623	0.00489044					0.753132	9.73131e-09							0.684419	2.96342e-05	0.834047	0.00173702			0.937792	0.00200438					0.826756	0.000217394	0.820322	0.000267945	1.43694	0.0247867
		K04086	K04086	0.562179	0.00133718					0.327503	0.0338151	0.422764	0.00125876	0.546818	0.011124									0.881615	8.26177e-14							0.480693	0.000230964					0.492366	0.0226003							0.480288	0.00394275
		K13926	K13926	0.674761	0.00540976					0.769626	0.000229115	0.629095	0.000444148	0.883433	0.00265726			0.59021	0.049213					0.696038	2.23685e-07							0.625953	0.00010682	0.611391	0.0123957			0.866	0.00484322					0.753711	0.000467581	0.654097	0.00274852
		K15737	K15737	0.72601	0.00261964					0.647116	0.0016859	0.621592	0.000429034	0.891891	0.00216769									0.67009	5.41629e-07							0.618585	0.000113669	0.678828	0.00921706			0.74717	0.0128096					0.815007	0.000270163	0.649578	0.00277106
		K07350	K07350	0.676007	0.0055561					0.775328	0.000224052	0.635617	0.000406957	0.894005	0.0024892			0.594049	0.0485847					0.702166	1.95815e-07							0.626664	0.000113205	0.613851	0.0123283			0.903824	0.00349001					0.750594	0.000503911	0.664996	0.00244956
		K14519	K14519	0.536247	0.0319475					0.646824	0.00304608	0.560613	0.00328292	1.04536	0.000974276					0.769523	0.0382396			0.72024	3.67432e-07							0.665195	8.83575e-05	0.625373	0.0158667									0.809921	0.000476154	0.611979	0.00963639
		K05550	K05550	0.583798	0.019655					0.673737	0.00209597	0.580254	0.00235671	1.06492	0.000805568									0.734716	2.14006e-07							0.667408	8.97084e-05	0.664337	0.0118337									0.868414	0.000270163	0.699857	0.00247901
		K03464	K03464	0.61934	0.0126967					0.667056	0.00227286	0.569998	0.00275729	1.05897	0.000830005									0.724839	3.01812e-07							0.659626	0.000101768	0.652461	0.0126552									0.858362	0.000270163	0.692694	0.00267495
		K01856	K01856	0.61934	0.0126967					0.667056	0.00227286	0.569998	0.00275729	1.05897	0.000830005									0.724839	3.01812e-07							0.659626	0.000101768	0.652461	0.0126552									0.858362	0.000270163	0.692694	0.00267495
		K03381	K03381	0.61934	0.0126967					0.667056	0.00227286	0.569998	0.00275729	1.05897	0.000830005									0.724839	3.01812e-07							0.659626	0.000101768	0.652461	0.0126552									0.858362	0.000270163	0.692694	0.00267495
		K07665	K07665	0.666172	0.00577529					0.625805	0.00243251	0.624396	0.0004172	0.895702	0.00213849									0.662287	7.94952e-07							0.62922	9.2976e-05	0.616581	0.0113431			0.721023	0.0167896					0.760592	0.000407098	0.633289	0.00361417
		K07357	K07357	0.464115	0.0483125					0.759679	0.000325424	0.616829	0.000638546	1.0496	0.000649831									0.747662	1.27132e-07							0.581929	0.00045663	0.625819	0.0123957			0.699533	0.021578					0.775824	0.000436021	0.666103	0.0028699
		K06169	K06169	0.698379	0.00631488					0.623066	0.0043146	0.636375	0.000685115	0.918431	0.00270322									0.671462	2.30739e-06							0.652762	0.000121563	0.63767	0.0125702			0.695655	0.0308573					0.783587	0.000525671	0.653838	0.00461719
		K11531	K11531	0.485491	0.0357712					0.681314	0.000927894	0.61009	0.000560587	1.04203	0.000621769									0.756108	7.57162e-09							0.628213	0.000143486	0.646533	0.0110715			0.702279	0.0181856					0.801512	0.000306913	0.678618	0.00196588
		K07644	K07644	0.664503	0.00591351					0.623747	0.00252013	0.622125	0.000439893	0.89493	0.00215583									0.65996	8.70147e-07							0.627042	9.75266e-05	0.61517	0.0114151			0.720018	0.0169586					0.758574	0.000415394	0.631923	0.00368905
		K00529	K00529	0.676657	0.00538536					0.622077	0.00275652	0.631085	0.000396777	0.89714	0.00224358									0.667857	7.45358e-07							0.637318	8.53662e-05	0.627257	0.0110715			0.734659	0.0154025					0.774638	0.000363222	0.643337	0.00331113
		K07348	K07348	0.659263	0.005487					0.78435	0.000144928	0.63793	0.00027121	0.876312	0.00234837			0.57666	0.0495106					0.705206	8.2064e-08							0.620627	8.97084e-05	0.604146	0.0118337			0.893341	0.00304066					0.747642	0.000409556	0.659901	0.0020221
		K11911	K11911	0.699676	0.00422365					0.753761	0.00032561	0.643852	0.000318525	0.856749	0.00307171									0.686747	3.86134e-07							0.615518	0.000147265	0.609886	0.0124977			0.89643	0.00381152					0.738025	0.000613399	0.645679	0.00328537
		K11937	K11937	0.72345	0.00503737					0.626143	0.00443877	0.659776	0.000466205	0.936094	0.00253496									0.666756	3.12701e-06							0.643612	0.000150995	0.666818	0.0110715			0.719612	0.0261007					0.817985	0.000369931	0.689368	0.00294439
		K08989	K08989	0.601587	0.00151437					0.452205	0.00629843	0.439101	0.00203194	0.580129	0.0128742									0.923029	5.68404e-13							0.441433	0.00185729					0.561144	0.0159692					0.362306	0.0427849	0.392487	0.0311121
		K08195	K08195	0.668457	0.00808092					0.617257	0.00422537	0.628075	0.000696515	0.948392	0.00198247									0.678627	1.34626e-06							0.66002	8.91702e-05	0.65114	0.0110715			0.672303	0.0351678					0.801795	0.00037505	0.663886	0.0035572
		K00039	K00039	0.639562	0.0109099					0.651786	0.00293155	0.597992	0.00166762	1.06648	0.000776252									0.718071	4.00611e-07							0.655535	0.000117656	0.690058	0.0110715									0.879226	0.000251202	0.736458	0.00144805
		K13936	K13936	0.639562	0.0109099					0.651786	0.00293155	0.597992	0.00166762	1.06648	0.000776252									0.718071	4.00611e-07							0.655535	0.000117656	0.690058	0.0110715									0.879226	0.000251202	0.736458	0.00144805
		K00007	K00007	0.639562	0.0109099					0.651786	0.00293155	0.597992	0.00166762	1.06648	0.000776252									0.718071	4.00611e-07							0.655535	0.000117656	0.690058	0.0110715									0.879226	0.000251202	0.736458	0.00144805
		K12096	K12096	0.648637	0.0105626					0.649948	0.00310799	0.607823	0.00145663	1.07695	0.000733011									0.717847	4.4273e-07							0.656144	0.000120532	0.69849	0.0110715									0.886763	0.000240854	0.742076	0.00139562
		K08344	K08344	0.682378	0.00715383					0.780719	0.000354373	0.736178	8.46246e-05	0.920023	0.00270322			0.649168	0.0426859					0.695294	7.87463e-07							0.628081	0.000168502	0.610978	0.0152466			0.870294	0.00619065					0.750616	0.000824395	0.667354	0.00344711
		K16958	K16958	0.538363	0.00316202					0.356366	0.0250772	0.43388	0.00140607	0.461409	0.0395459									0.875887	4.47796e-13							0.448238	0.00080241													0.345668	0.0478704
		K13281	K13281	0.476577	0.00984147	0.418261	0.0466698			0.480767	0.00277259	0.518237	0.000170254	0.649578	0.00374703									0.744776	2.33692e-10							0.531338	8.42079e-05					0.694547	0.00272819					0.420017	0.0139597	0.771912	2.50327e-05
		K17202	K17202	0.62311	0.0121456					0.649366	0.00289141	0.587837	0.00187892	1.05584	0.000800967									0.696429	8.00255e-07							0.635912	0.000153075	0.679366	0.0110715									0.865375	0.000270163	0.720219	0.00173639
		K17204	K17204	0.62311	0.0121456					0.649366	0.00289141	0.587837	0.00187892	1.05584	0.000800967									0.696429	8.00255e-07							0.635912	0.000153075	0.679366	0.0110715									0.865375	0.000270163	0.720219	0.00173639
		K00138	K00138	0.669645	0.00577152					0.616278	0.00293405	0.62186	0.000470061	0.893985	0.00228315									0.659095	1.00889e-06							0.629414	9.97346e-05	0.623146	0.0111502			0.730232	0.0159606					0.768019	0.000385298	0.638201	0.00352513
		K01169	K01169	0.687747	0.0045436					0.61554	0.00293405	0.632652	0.000354644	0.882914	0.00244151									0.646817	1.48547e-06							0.615372	0.000130969	0.629937	0.0110715			0.733585	0.0149403					0.772335	0.000362289	0.651831	0.00277106
		K02972	K02972	0.687747	0.0045436					0.61554	0.00293405	0.632652	0.000354644	0.882914	0.00244151									0.646817	1.48547e-06							0.615372	0.000130969	0.629937	0.0110715			0.733585	0.0149403					0.772335	0.000362289	0.651831	0.00277106
		K13630	K13630	0.687747	0.0045436					0.61554	0.00293405	0.632652	0.000354644	0.882914	0.00244151									0.646817	1.48547e-06							0.615372	0.000130969	0.629937	0.0110715			0.733585	0.0149403					0.772335	0.000362289	0.651831	0.00277106
		K15722	K15722	0.687747	0.0045436					0.61554	0.00293405	0.632652	0.000354644	0.882914	0.00244151									0.646817	1.48547e-06							0.615372	0.000130969	0.629937	0.0110715			0.733585	0.0149403					0.772335	0.000362289	0.651831	0.00277106
		K19688	K19688	0.687747	0.0045436					0.61554	0.00293405	0.632652	0.000354644	0.882914	0.00244151									0.646817	1.48547e-06							0.615372	0.000130969	0.629937	0.0110715			0.733585	0.0149403					0.772335	0.000362289	0.651831	0.00277106
		K07796	K07796	0.687747	0.0045436					0.61554	0.00293405	0.632652	0.000354644	0.882914	0.00244151									0.646817	1.48547e-06							0.615372	0.000130969	0.629937	0.0110715			0.733585	0.0149403					0.772335	0.000362289	0.651831	0.00277106
		K01055	K01055	0.600749	0.0150614					0.654641	0.00269086	0.560179	0.00321772	1.04882	0.000905436					0.731293	0.048899			0.705344	5.95812e-07							0.645347	0.000134942	0.636408	0.0141379									0.838702	0.000322325	0.672185	0.00349195
		K16695	K16695	0.691444	0.00447968					0.613096	0.00313132	0.635992	0.00034212	0.885636	0.00243921									0.644157	1.74726e-06							0.612914	0.000144087	0.63065	0.0110715			0.736208	0.0148618					0.773773	0.000362508	0.65367	0.00277106
		K18140	K18140	0.691444	0.00447968					0.613096	0.00313132	0.635992	0.00034212	0.885636	0.00243921									0.644157	1.74726e-06							0.612914	0.000144087	0.63065	0.0110715			0.736208	0.0148618					0.773773	0.000362508	0.65367	0.00277106
		K11935	K11935	0.724758	0.0050797					0.625934	0.00459045	0.659993	0.000483376	0.936133	0.00260327									0.6663	3.36123e-06							0.643091	0.0001583	0.667274	0.0110715			0.720035	0.026567					0.819307	0.000376795	0.689921	0.00301666
		K13933	K13933	0.550697	0.0280503					0.626584	0.00407408	0.561504	0.00316248	1.03727	0.00102727					0.743679	0.0451587			0.709362	5.17898e-07							0.660016	0.000101149	0.647894	0.0131289									0.81897	0.000412616	0.696605	0.00248802
		K05563	K05563	0.859187	0.00123016	0.61715	0.0395774			0.7841	0.00060326	0.572115	0.00339177	0.702935	0.0262338									0.963063	4.13591e-11	1.14658	0.0495774					0.793876	1.52224e-05													0.759449	0.00154998
		K16321	K16321	0.716189	0.00389903					0.607748	0.00409446	0.631401	0.000485617	0.845517	0.00379935									0.636658	3.671e-06							0.605765	0.000186809	0.621444	0.0122141			0.756066	0.0141956					0.755873	0.000541375	0.64621	0.0037134
		K00448	K00448	0.541181	0.0298286					0.6247	0.00405862	0.554104	0.00347655	1.02777	0.00108763					0.735583	0.0465285			0.69062	9.73612e-07							0.643069	0.000138741	0.638873	0.013762									0.808828	0.000447858	0.643059	0.00605681
		K00449	K00449	0.541181	0.0298286					0.6247	0.00405862	0.554104	0.00347655	1.02777	0.00108763					0.735583	0.0465285			0.69062	9.73612e-07							0.643069	0.000138741	0.638873	0.013762									0.808828	0.000447858	0.643059	0.00605681
		K01032	K01032	0.538069	0.031029					0.647138	0.00297338	0.556098	0.00347282	1.04547	0.000944479					0.741451	0.0458882			0.701601	6.88271e-07							0.64441	0.000137161	0.62728	0.0154041									0.807562	0.000467931	0.618453	0.00858112
		K01826	K01826	0.46391	0.0452063					0.554661	0.00747537	0.666843	0.00017326	0.962779	0.00109073									0.695682	1.35448e-07							0.633726	7.04774e-05	0.629756	0.0113431									0.790746	0.000338453	0.623387	0.00466265
		K16077	K16077	0.718002	0.00523286					0.598499	0.00648359	0.637639	0.000698153	0.905244	0.00300393									0.650818	5.14377e-06							0.641294	0.000154124	0.650961	0.0117728			0.672572	0.0380487					0.795869	0.00047941	0.674486	0.00353434
		K08167	K08167	0.632655	0.00563563					0.611955	0.00194598	0.536794	0.00153929	0.837169	0.00270322									0.715864	9.32369e-09							0.665292	2.01866e-05	0.556274	0.0160887			0.629563	0.0281178					0.703269	0.000609659	0.639808	0.00241169
		K00141	K00141	0.605616	0.0157013					0.643216	0.00335367	0.590653	0.00190928	1.06449	0.000780992									0.706391	6.39533e-07							0.646206	0.000144748	0.683477	0.0110715									0.870452	0.000270163	0.731088	0.00157111
		K15576	K15576	0.605616	0.0157013					0.643216	0.00335367	0.590653	0.00190928	1.06449	0.000780992									0.706391	6.39533e-07							0.646206	0.000144748	0.683477	0.0110715									0.870452	0.000270163	0.731088	0.00157111
		K15577	K15577	0.605616	0.0157013					0.643216	0.00335367	0.590653	0.00190928	1.06449	0.000780992									0.706391	6.39533e-07							0.646206	0.000144748	0.683477	0.0110715									0.870452	0.000270163	0.731088	0.00157111
		K15578	K15578	0.605616	0.0157013					0.643216	0.00335367	0.590653	0.00190928	1.06449	0.000780992									0.706391	6.39533e-07							0.646206	0.000144748	0.683477	0.0110715									0.870452	0.000270163	0.731088	0.00157111
		K05564	K05564	0.754066	0.00103098	0.559462	0.0351926			0.63518	0.00138426	0.569097	0.000765338											0.859419	7.93339e-12	1.04453	0.0371603					0.733942	1.26043e-05													0.620481	0.00295865
		K05358	K05358	0.558118	0.0261255					0.590924	0.0074084	0.563447	0.00307404	1.0414	0.000987922									0.705202	6.32645e-07							0.65431	0.000117579	0.653075	0.0126493									0.825751	0.000380177	0.703668	0.00227934
		K08319	K08319							0.607569	0.00262282	0.669053	8.66488e-05	1.04042	0.000494093									0.91383	7.17111e-10							0.583827	0.000498445	0.746606	0.00435862									0.934052	4.70787e-05	0.539369	0.0128819
		K12658	K12658	0.52636	0.0345649					0.59258	0.00738259	0.642236	0.000733299	1.02265	0.00118048									0.692911	9.79093e-07							0.636144	0.0001583	0.617676	0.01689									0.79447	0.000558963	0.618666	0.00852742
		K19048	K19048	0.725446	0.00389903					0.598317	0.00528248	0.62221	0.000698153	0.818204	0.00559942									0.623509	7.71306e-06							0.592539	0.000302092	0.616082	0.0134733			0.763189	0.0146					0.743033	0.000784994	0.638245	0.00476075
		K07093	K07093	0.519053	0.0383882					0.583264	0.00911141	0.701794	0.000260773	1.17033	0.00044397					0.817568	0.0348334			0.686812	1.54352e-06							0.64661	0.000149313	0.57025	0.0288503									0.743273	0.0014338	0.57005	0.01696
		K00480	K00480	0.624183	0.0123625					0.639274	0.00347819	0.588682	0.00194614	1.06277	0.000780992									0.684787	1.37536e-06							0.627252	0.000179615	0.679345	0.0110715									0.864386	0.000270163	0.720482	0.00181878
		K01387	K01387	0.833628	0.00203005					0.704924	0.00257471	1.1545	2.17065e-08	1.18429	0.000573536									1.14637	5.70038e-13							0.941971	4.06074e-06	0.694139	0.0123283			1.29701	0.000124802					0.727748	0.00278745	1.05224	6.84567e-05
		K00481	K00481	0.529224	0.0335278					0.57116	0.00952294	0.545279	0.00407623	1.02489	0.00112868					0.729419	0.0489626			0.679261	1.48674e-06							0.633784	0.000156683	0.630732	0.0148526									0.796923	0.000515705	0.632731	0.00700962
		K17850	K17850	0.661306	0.00893073					0.727709	0.000804941	0.708741	0.000149429	0.920379	0.00265366			0.610489	0.0498706					0.674156	1.62766e-06							0.629882	0.000168397	0.598112	0.0167525			0.880098	0.0057					0.743611	0.000903228	0.665424	0.00349195
		K07774	K07774	0.714409	0.00562768					0.617331	0.00513899	0.647311	0.000611599	0.931892	0.00267205									0.653051	5.09446e-06							0.631415	0.000183754	0.659594	0.0113431			0.714392	0.0276794					0.80992	0.000415394	0.683297	0.00327142
		K03862	K03862	0.543429	0.0301056					0.613193	0.00505278	0.556041	0.00356396	1.03513	0.00107714					0.759228	0.0418006			0.70138	7.36308e-07							0.657083	0.000111607	0.63806	0.0142488									0.809361	0.000472026	0.645505	0.00616245
		K11737	K11737	0.498818	0.00116859					0.528775	0.00010238	0.426641	0.000175941	0.603968	0.00171749			0.465246	0.0217132					0.714723	1.51334e-12							0.485026	3.51808e-05	0.334782	0.0342465			0.409788	0.0305986					0.420736	0.00289112	0.472653	0.00117479
		K08996	K08996	0.46287	0.0081154					0.62984	4.60089e-05	0.537283	3.14744e-05	0.684211	0.00150482					0.530702	0.0373534			0.681939	2.34552e-10							0.650864	4.06074e-06	0.4838	0.0110715			0.566147	0.00843398					0.582601	0.000325538	0.631266	0.000199188
		K02664	K02664	0.743501	0.00422835					0.858121	0.000151713	0.717878	0.000177547	1.10041	0.000649831									0.928159	2.02908e-09							0.561484	0.00178824					0.993255	0.0023644					0.567556	0.0163373	0.71186	0.00279928
		K13795	K13795	0.695866	0.00666205					0.563318	0.0102816	0.609655	0.0011696	0.891248	0.00336219									0.635719	8.36555e-06							0.640141	0.000154124	0.625837	0.0138994			0.659713	0.0419046					0.768394	0.000692019	0.64038	0.0057261
		K18923	K18923	0.67419	0.0106822					0.696714	0.00249001	0.717014	0.000268764	0.678092	0.0330941			0.775734	0.0273833					0.70956	2.12522e-06							0.598588	0.000672852	0.631859	0.0168014			1.01012	0.00308234					0.703797	0.00319172	0.730835	0.00257335
		K09771	K09771	0.528895	0.000802732	0.348676	0.0481837			0.518018	0.000155449	0.461013	6.19994e-05	0.605209	0.00185197			0.434722	0.0332752					0.731433	4.68013e-13							0.456415	8.23573e-05	0.357963	0.0246063			0.454027	0.0172007					0.444786	0.00176334	0.440349	0.00270685
		K09932	K09932	0.686376	0.0071916					0.605158	0.00574285	0.722158	0.000112754	0.905058	0.00291405									0.63023	9.05743e-06							0.611164	0.000257935	0.61851	0.0147156			0.679596	0.0348576					0.769928	0.000646349	0.661071	0.0040144
		K01659	K01659	0.66822	0.00882096					0.68107	0.00188855	0.720335	0.000117985	0.924711	0.00260509					0.779213	0.0348334			0.707997	6.414e-07							0.567833	0.000714978	0.596293	0.0176234			1.1277	0.000602638					0.688399	0.00239515	0.674919	0.00338425
		K07799	K07799	0.535191	0.0222595					0.663419	0.00136735	0.591481	0.000847447	0.809355	0.00458487									0.654986	8.14631e-07							0.601643	0.000149313	0.516707	0.031788			0.757161	0.0110641					0.660462	0.00221386	0.538001	0.01445
		K11106	K11106	0.554188	0.000423721					0.533487	0.000101078	0.47613	3.29258e-05	0.616593	0.00145201			0.451621	0.0269741					0.729651	4.12705e-13							0.45732	7.07057e-05	0.389595	0.0147621			0.479674	0.0113782					0.472066	0.000807837	0.448914	0.00212384
		K07300	K07300	0.464068	0.00510867					0.538078	0.000205423	0.569413	3.90066e-06	0.691112	0.000780992					0.508024	0.0348334			0.704668	8.47947e-15							0.465792	0.000101768	0.381096	0.0230858			0.636736	0.00220253					0.515499	0.000558963	0.614415	0.000135625
		K08260	K08260	0.598669	0.00290716					0.44462	0.0108785	0.418568	0.00538393	0.551826	0.0245857									0.949446	1.00484e-12							0.435898	0.00312757					0.609494	0.0133485							0.396808	0.0381299
		K07810	K07810	0.621421	0.0106438					0.595522	0.00476086	0.626234	0.000550474	0.808692	0.0056219									0.665858	1.17786e-06							0.697647	3.51808e-05	0.786258	0.00383472			0.698295	0.0247519					0.851205	0.000241446	0.674278	0.00253485
		K07326	K07326	0.604237	0.00358355					0.449635	0.0128052	0.431114	0.00539349	0.585097	0.0213165									0.952392	7.19272e-12							0.41785	0.00656276					0.62522	0.0137377							0.456155	0.0205233
		K05812	K05812	0.477561	0.00467968					0.572193	0.000117296	0.555781	8.88633e-06	0.652804	0.00170168			0.44625	0.0373782					0.703651	4.06041e-14							0.453288	0.000168502	0.372224	0.0297527			0.602615	0.0042298					0.511779	0.000779097	0.586149	0.000300021
		K03638	K03638	0.515945	0.000829741					0.514197	0.000135404	0.456844	5.10042e-05	0.58078	0.00210761			0.429174	0.0317462					0.690053	3.50911e-12							0.450225	6.86949e-05	0.307654	0.0491262			0.406753	0.030422					0.389131	0.00536637	0.407295	0.00446396
		K03863	K03863	0.510254	0.0397881					0.531735	0.0169221	0.618579	0.0011288	0.999004	0.00150225									0.665484	2.56534e-06							0.627923	0.000176367	0.606926	0.0188096									0.770053	0.000832677	0.621353	0.00815433
		K06609	K06609	0.522709	0.00618618					0.493779	0.00269073	0.577263	4.31112e-05	0.878164	0.000375565									0.69796	2.61531e-11							0.585307	1.1742e-05	0.549557	0.00926089			0.518462	0.0298837					0.657264	0.000270163	0.666172	0.000267945
		K03855	K03855	0.524041	0.000937068					0.522333	0.000165063	0.363426	0.00177504	0.481525	0.0118541			0.529567	0.0100497					0.735687	3.98671e-13							0.500972	3.27741e-05					0.456007	0.0180342					0.350641	0.016088	0.396225	0.00779371
		K00457	K00457	0.537677	0.0306719					0.564927	0.0103546	0.613433	0.00115449	1.02101	0.00110108									0.672533	1.83858e-06							0.614554	0.00022133	0.656628	0.0119385									0.812552	0.000412616	0.628829	0.00690568
		K06136	K06136			0.601915	0.0351926			0.521	0.0128579	0.619796	0.000569886	1.02534	0.000676877									0.626368	3.54372e-06							0.656593	5.02232e-05	0.69754	0.00921706									0.854933	0.000222189	0.499217	0.0254876
		K19419	K19419	0.542686	0.0179202	0.822195	0.0350642			0.427671	0.0373991	0.523461	0.00254706											0.70337	1.60096e-07							0.762873	7.89359e-06													0.571992	0.00753719
		K07688	K07688	0.678036	0.00767439					0.598165	0.00602521	0.6882	0.000214425	0.739099	0.0133495			0.649303	0.0435493					0.690479	1.13308e-06							0.581127	0.000481407	0.641278	0.0119176			1.00468	0.00200438					0.730039	0.00114416	0.742608	0.00124034
		K05796	K05796	0.495563	0.00339432					0.641053	2.51302e-05	0.471801	0.00015073	0.634099	0.00224232			0.567655	0.00966254					0.65318	1.97375e-12							0.468086	0.000121766	0.475793	0.0110393			0.474	0.0229854					0.574545	0.000280214	0.513243	0.00106187
		K11733	K11733	0.496351	0.000740847	0.342466	0.0389154			0.495087	0.000110613	0.365188	0.000713601	0.515191	0.00346195			0.389533	0.0355239					0.688627	5.51566e-14							0.490671	1.18901e-05	0.415229	0.0104523									0.442486	0.000776524	0.488916	0.000379412
		K17570	K17570	0.666152	0.00631488					0.569873	0.00681647	0.411702	0.0225704											0.863558	7.97238e-11	1.06591	0.0458954					0.762153	1.25931e-05													0.705212	0.0015277
		K04781	K04781	0.572105	0.0176658					0.607072	0.00406643	0.616556	0.000770463	1.0277	0.000758587									0.67773	6.15454e-07							0.630929	0.000117765	0.665255	0.0110715									0.846006	0.000252724	0.709611	0.00141553
		K19140	K19140	0.475162	0.0159329					0.452116	0.00991706													0.714648	1.03525e-10							0.574029	2.9989e-05					0.546655	0.0307342
		K11707	K11707	0.570467	0.00367941					0.412221	0.0159235	0.437298	0.00296189	0.503121	0.0359154									0.922584	9.70913e-13							0.44588	0.00187307					0.57975	0.0163861							0.39726	0.03226
		K11708	K11708	0.570467	0.00367941					0.412221	0.0159235	0.437298	0.00296189	0.503121	0.0359154									0.922584	9.70913e-13							0.44588	0.00187307					0.57975	0.0163861							0.39726	0.03226
		K11709	K11709	0.570467	0.00367941					0.412221	0.0159235	0.437298	0.00296189	0.503121	0.0359154									0.922584	9.70913e-13							0.44588	0.00187307					0.57975	0.0163861							0.39726	0.03226
		K07016	K07016	0.467911	0.0176774					0.4594	0.00866781													0.713782	1.1005e-10							0.569445	3.31578e-05					0.53622	0.0346518
		K19138	K19138	0.467911	0.0176774					0.4594	0.00866781													0.713782	1.1005e-10							0.569445	3.31578e-05					0.53622	0.0346518
		K19139	K19139	0.467911	0.0176774					0.4594	0.00866781													0.713782	1.1005e-10							0.569445	3.31578e-05					0.53622	0.0346518
		K07002	K07002							0.722722	0.00123658	0.544825	0.00472141	0.713644	0.0216187									0.674838	1.93934e-05
		K06193	K06193	0.424259	0.0015158					0.464599	9.97136e-05	0.447909	7.85114e-06	0.558224	0.00101393					0.418991	0.0348334			0.707532	3.15408e-15							0.410403	5.64483e-05	0.291179	0.0367505			0.436989	0.0073564					0.391538	0.00156698	0.479752	0.000297866
		K16301	K16301	0.477963	0.0084635					0.49844	0.00161786	0.427445	0.00140668	0.782351	0.000649831									0.634907	2.93431e-08							0.526104	6.5364e-05	0.466788	0.0129582			0.624407	0.00549363					0.566753	0.00057108	0.588633	0.000551539
		K13409	K13409	0.481486	0.0328109					0.622665	0.00187248	0.644407	0.000183472	1.01403	0.000607697									0.700766	3.17193e-08							0.566648	0.00030981	0.602427	0.0116345			0.685568	0.0176467					0.770884	0.000325538	0.647161	0.00235349
		K01801	K01801	0.497284	0.0457882					0.514921	0.0214029	0.623321	0.00110395	0.994633	0.00165084									0.626122	1.09638e-05							0.595002	0.000403203	0.592536	0.022259									0.755585	0.00110833	0.608511	0.00999361
		K03414	K03414	0.496067	0.0335278					0.628935	0.00246671	0.678187	0.000127196	0.784641	0.00582001									0.60755	1.20468e-05							0.5336	0.00105789					0.713981	0.01642					0.610672	0.00485916	0.504385	0.0217402
		K05352	K05352	0.509616	0.00631488					0.390967	0.0160498	0.375795	0.00678421											0.646751	3.58162e-08							0.528071	9.57578e-05													0.55191	0.00144427
		K03535	K03535	0.410896	0.0173988	0.416727	0.0384664			0.51544	0.000780989	0.486738	0.000185216	0.546752	0.00961813			0.457413	0.0419766					0.594584	8.07803e-10							0.472985	0.000149851	0.359487	0.0451593			0.530057	0.0150152					0.446078	0.00556189	0.505636	0.00192654
		K02549	K02549	0.482337	0.000713715					0.543854	2.27528e-05	0.42483	4.46432e-05	0.601477	0.000733011			0.43639	0.0188346					0.713351	1.25173e-14							0.438359	3.67624e-05	0.33636	0.0200094			0.472061	0.00624009					0.436614	0.000687256	0.464417	0.000541795
		K03761	K03761	0.390811	0.0208219	0.426044	0.0351926			0.49812	0.000919599	0.566113	9.84339e-06	0.718722	0.000810875					0.517335	0.0407489			0.631565	3.63178e-11							0.507472	4.75267e-05	0.434017	0.0141971			0.658944	0.00251322					0.53721	0.000597495	0.603345	0.000289532
		K15125	K15125	0.422787	0.0141774					0.581244	0.000183789	0.508939	0.000111079	0.906091	7.69167e-05									0.701219	6.40101e-13							0.439706	0.000381131	0.461239	0.0118337			0.445491	0.0448998					0.548769	0.000576531	0.446757	0.00644997
		K11936	K11936	0.509374	0.00741456					0.453727	0.00593113	0.608828	1.50753e-05	0.788324	0.000780992					0.763943	0.0306183			0.704414	2.11262e-12							0.627926	4.06074e-06					0.582765	0.0130693					0.502546	0.00352634	0.541381	0.00198163
		K19734	K19734							0.87523	0.000338408	0.76552	0.000242242	1.28504	0.000385319									0.98672	1.71473e-10			1.07116	0.0363161			0.781208	3.51808e-05	0.882984	0.00538948									1.13794	4.70787e-05	0.608743	0.0203424
		K05875	K05875	0.63849	0.0133102					0.665288	0.00339807	0.653369	0.000765266	0.703549	0.0247017			0.646765	0.047813					0.664673	6.60953e-06							0.547178	0.00169557	0.57611	0.0270704			1.12801	0.000952849					0.655202	0.00554564	0.724359	0.00247351
		K00557	K00557							0.54673	8.4723e-05	0.530614	5.41268e-06	0.642245	0.000968088					0.502374	0.0348334			0.659485	1.97735e-10							0.505928	1.7462e-05	0.369092	0.0208836			0.607116	0.00211692					0.481932	0.000700328	0.593624	0.000114282
		K08680	K08680	0.497011	0.000581633					0.557667	1.8459e-05	0.439997	3.05705e-05	0.613117	0.000682915			0.446527	0.0176726					0.728454	4.81612e-15							0.433986	5.04018e-05	0.351108	0.0167525			0.484564	0.00574148					0.454486	0.000503911	0.438124	0.00120507
		K02552	K02552	0.486528	0.000634877					0.546513	2.09109e-05	0.42799	3.94629e-05	0.600653	0.000742443			0.437286	0.0186532					0.715044	9.2356e-15							0.435042	4.01799e-05	0.339386	0.0189411			0.47431	0.00606139					0.439705	0.000626297	0.455989	0.000660966
		K05804	K05804	0.43761	0.0128443	0.417061	0.0413176			0.60832	0.000128949	0.591493	9.55228e-06	0.716413	0.00123223			0.509408	0.0316569					0.673185	1.49454e-11							0.494494	0.000114072	0.494976	0.0110715			0.653493	0.00391399					0.616142	0.000270163	0.614186	0.000302048
		K11719	K11719	0.451387	0.00130051					0.597968	6.33759e-06	0.425149	4.2131e-05	0.564865	0.00122839			0.377752	0.0351249					0.698319	3.41783e-15							0.450755	2.12651e-05	0.32365	0.023568			0.425216	0.0134957					0.430211	0.000714547	0.390116	0.0029937
		K01720	K01720	0.710656	0.0051386					0.715114	0.000979218	0.641607	0.000558523	0.775327	0.00947419			0.635583	0.0442668					0.740341	1.49555e-07							0.585102	0.000427724	0.676766	0.0110715			1.18524	0.000250936					0.759652	0.000698635	0.745628	0.00117719
		K09824	K09824	0.402605	0.00324334	0.323628	0.0372675			0.572745	7.75649e-06	0.451546	8.69348e-06	0.630822	0.00036856									0.678914	1.91968e-15							0.45025	1.32505e-05	0.342839	0.0141321			0.434792	0.00934914					0.451404	0.000338599	0.402661	0.00155812
		K11901	K11901	0.383296	0.0459563					0.701881	6.45888e-05	0.6117	3.39547e-05	0.874109	0.000576199					0.699728	0.0306183			0.733533	3.80254e-12							0.656956	4.06074e-06	0.512632	0.0124302			0.765477	0.0024124					0.682103	0.000270163	0.548597	0.00270736
		K03777	K03777	0.41345	0.0150039	0.40501	0.0409093			0.557507	0.000244593	0.553382	1.62015e-05	0.644818	0.00249003			0.528588	0.0215715					0.646562	1.82272e-11							0.481917	0.00010682	0.454448	0.011724			0.655354	0.00282146					0.553884	0.00045819	0.579387	0.000372901
		K07346	K07346	0.45898	0.0105514	0.412874	0.0443706			0.590968	0.000201076	0.567558	2.0991e-05	0.661978	0.00270322			0.503965	0.0332752	0.527722	0.0451587			0.644268	9.04346e-11							0.524441	2.49053e-05	0.472676	0.0115112			0.668345	0.003437					0.585313	0.000371504	0.594222	0.000399073
		K11891	K11891	0.382484	0.0462557					0.700303	6.57656e-05	0.611073	3.40429e-05	0.872617	0.000583782					0.698078	0.0306183			0.732594	3.87404e-12							0.658403	4.06074e-06	0.513322	0.0123283			0.756535	0.00262805					0.683546	0.000270163	0.543147	0.00294233
		K00055	K00055	0.416511	0.0436699					0.486355	0.00885527	0.325044	0.0428911	0.759505	0.00339003			0.676747	0.0166289					0.659312	1.26684e-08							0.551003	0.000278529	0.544405	0.0136319									0.617598	0.00149642	0.624617	0.00176936
		K07224	K07224	0.487106	0.00563273					0.479455	0.00171482	0.409567	0.00153671	0.735927	0.000780315									0.615926	2.37853e-08							0.500342	8.81881e-05	0.438403	0.0151738			0.642359	0.00337863					0.525377	0.000966978	0.576392	0.000482186
		K00299	K00299	0.394747	0.0197766	0.429886	0.0351926			0.499125	0.000928223	0.530741	3.18821e-05	0.603258	0.00380092									0.599232	2.42018e-10							0.491097	8.61374e-05	0.423949	0.0162977			0.543193	0.0110163					0.529631	0.000731682	0.641591	0.000135296
		K00355	K00355	0.384605	0.00817926					0.445828	0.000441947	0.353359	0.00115263	0.606377	0.0010241					0.524515	0.0306183			0.783771	7.52624e-16							0.456292	3.67624e-05					0.411637	0.0216461					0.401264	0.00305663	0.2977	0.0328495
		K11907	K11907	0.394421	0.0389665					0.711816	4.55526e-05	0.613044	2.83005e-05	0.844202	0.000649831					0.698882	0.0306183			0.729893	3.33715e-12							0.661735	4.06074e-06	0.49875	0.013613			0.759405	0.0024266					0.669174	0.000281266	0.530459	0.00346261
		K11892	K11892	0.393455	0.0397881					0.714801	4.45337e-05	0.610362	3.23036e-05	0.843769	0.000649831					0.702978	0.0306183			0.730833	3.53681e-12							0.656258	4.06074e-06	0.498092	0.0137979			0.779815	0.00200438					0.667081	0.000297629	0.540669	0.00293631
		K02849	K02849	0.548685	0.000286526					0.500101	0.000145092	0.4428	6.16151e-05	0.55872	0.00249003			0.400592	0.0355239					0.697938	2.35141e-13							0.402946	0.000184409	0.390337	0.0122069			0.452304	0.0135183					0.473915	0.000503911	0.389222	0.00551837
		K02024	K02024	0.445722	0.0108653	0.428573	0.0351926			0.558272	0.000295066	0.58621	8.71325e-06	0.69532	0.00145201			0.459934	0.0418546					0.640096	5.19717e-11							0.521293	2.01782e-05	0.508594	0.00980004			0.577716	0.00836471					0.636095	0.000190649	0.610941	0.000302048
		K07305	K07305	0.352321	0.0173988					0.497755	0.000219666	0.506604	7.90905e-06	0.659732	0.000649831			0.441843	0.0271656					0.615341	4.93396e-10							0.461869	4.83328e-05					0.568344	0.00272819					0.383922	0.00628667	0.570108	0.000134748
		K11932	K11932	0.439883	0.0116575	0.419693	0.0383001			0.593079	0.000147883	0.580049	9.97405e-06	0.68754	0.00167354			0.49879	0.0332752					0.655678	2.54548e-11							0.494732	0.000101149	0.490017	0.0110715			0.625722	0.00499057					0.609677	0.000270163	0.607675	0.000302048
		K05526	K05526	0.436797	0.0116119	0.446733	0.0350642			0.542683	0.000394801	0.575865	9.84339e-06	0.667878	0.00204925			0.446677	0.0438501					0.637093	4.8109e-11							0.484715	0.000118328	0.483091	0.0110715			0.569602	0.00880371					0.603388	0.000270163	0.589952	0.000339432
		K00840	K00840	0.429023	0.0128776	0.453476	0.0350642			0.538151	0.000424984	0.569833	1.16579e-05	0.667143	0.00205313			0.442383	0.0447608					0.637689	4.74985e-11							0.484959	0.000118593	0.480277	0.0110715			0.567729	0.00908237					0.600136	0.000277758	0.58508	0.000375079
		K00116	K00116	0.420557	0.014974	0.430052	0.0351926			0.567699	0.00024036	0.595662	6.39905e-06	0.761509	0.000649831			0.470278	0.0373782	0.544473	0.0348334			0.655509	1.92e-11							0.551384	1.00118e-05	0.474398	0.0110715			0.673204	0.00260459					0.59476	0.000321616	0.57864	0.000431127
		K10857	K10857	0.421515	0.0145697	0.441089	0.0351926			0.56323	0.000256436	0.565255	1.41624e-05	0.662365	0.00224405			0.481313	0.0339691					0.645123	3.77359e-11							0.491969	0.000102299	0.476209	0.0110715			0.558342	0.0105672					0.595482	0.000310919	0.579333	0.000416042
		K07347	K07347	0.478616	0.0065855	0.425506	0.0351926			0.593928	0.000126257	0.567784	1.15371e-05	0.655106	0.00230879			0.478491	0.0337527	0.507009	0.0478981			0.648919	2.10332e-11							0.488786	0.00015835	0.516299	0.00828315			0.614782	0.00499057					0.626592	0.000204417	0.582515	0.000368473
		K01096	K01096	0.296255	0.0479888					0.576201	2.9639e-05	0.522854	6.15755e-06	0.645757	0.000810875					0.455681	0.0449415			0.675541	9.90283e-17							0.499709	1.75798e-05	0.403041	0.0123283			0.588217	0.00259004					0.520649	0.000325538	0.608811	6.83961e-05
		K00884	K00884	0.322874	0.0363277					0.594863	2.74241e-05	0.573498	1.61238e-06	0.719368	0.000468149			0.387709	0.0498706	0.497406	0.0348334			0.702136	4.13093e-17							0.485009	3.51808e-05	0.445215	0.0110715			0.610899	0.00235775					0.572889	0.000193406	0.548367	0.000302048
		K18889	K18889	0.470173	0.00692107	0.403132	0.0409001			0.543419	0.000328622	0.551607	1.5936e-05	0.629957	0.00274721			0.465832	0.0351811					0.650588	1.22834e-11							0.436545	0.000358392	0.438197	0.0136884			0.595682	0.00574148					0.544533	0.000515705	0.576735	0.00037411
		K14187	K14187	0.323822	0.0316018	0.370999	0.0355877			0.610681	1.48134e-05	0.561693	1.45295e-06	0.67144	0.000649831					0.4471	0.0465285			0.704648	3.7579e-17							0.537826	5.74072e-06	0.508694	0.00361143			0.609233	0.00197473					0.589192	8.5708e-05	0.545343	0.000249034
		K03078	K03078	0.437753	0.00907483	0.392398	0.0396743			0.508157	0.000475672	0.540831	1.20179e-05	0.623268	0.00241376			0.472077	0.0322886					0.649768	2.55993e-12							0.434225	0.000263327	0.433111	0.0124302			0.588157	0.00495353					0.538387	0.000417662	0.560199	0.000364107
		K10013	K10013	0.449212	0.0106443	0.425995	0.0355877			0.559782	0.000286846	0.586436	8.76574e-06	0.696562	0.00143332			0.458187	0.0428345					0.640369	5.50234e-11							0.520255	2.0283e-05	0.509682	0.00975492			0.579209	0.00825438					0.638067	0.000190649	0.611805	0.000302048
		K11906	K11906	0.431667	0.0260182					0.771068	1.49035e-05	0.631444	1.73929e-05	0.858684	0.000649831					0.646701	0.0348334			0.718094	9.72771e-12							0.646778	4.06074e-06	0.528429	0.0110715			0.800528	0.00167952					0.712843	0.000183235	0.564416	0.00191901
		K09996	K09996	0.449263	0.0101311	0.429986	0.0351926			0.550631	0.000319092	0.584374	7.63853e-06	0.669812	0.00193905			0.45273	0.0431827					0.631327	6.30189e-11							0.482787	0.000127308	0.493181	0.0110715			0.581323	0.0073564					0.612972	0.000253032	0.603342	0.000302048
		K08728	K08728							0.509288	0.0280544													0.732678	5.05259e-05
		K02465	K02465							0.75039	0.000735426	0.658103	0.000562031	1.1733	0.000409395			0.653536	0.0438501					0.922258	7.65009e-11			1.00834	0.0251537			0.748507	2.22275e-05	0.741722	0.00977145									1.10423	1.33075e-05	0.589974	0.0139413
		K12255	K12255							0.75039	0.000735426	0.658103	0.000562031	1.1733	0.000409395			0.653536	0.0438501					0.922258	7.65009e-11			1.00834	0.0251537			0.748507	2.22275e-05	0.741722	0.00977145									1.10423	1.33075e-05	0.589974	0.0139413
		K11604	K11604	0.322998	0.0361614					0.595093	2.69493e-05	0.570722	1.69126e-06	0.714354	0.000494093					0.496613	0.0348334			0.699936	4.46537e-17							0.484908	3.51808e-05	0.444761	0.0110715			0.612134	0.00227662					0.572114	0.000192885	0.548518	0.000302048
		K11605	K11605	0.322998	0.0361614					0.595093	2.69493e-05	0.570722	1.69126e-06	0.714354	0.000494093					0.496613	0.0348334			0.699936	4.46537e-17							0.484908	3.51808e-05	0.444761	0.0110715			0.612134	0.00227662					0.572114	0.000192885	0.548518	0.000302048
		K11606	K11606	0.322998	0.0361614					0.595093	2.69493e-05	0.570722	1.69126e-06	0.714354	0.000494093					0.496613	0.0348334			0.699936	4.46537e-17							0.484908	3.51808e-05	0.444761	0.0110715			0.612134	0.00227662					0.572114	0.000192885	0.548518	0.000302048
		K11607	K11607	0.322998	0.0361614					0.595093	2.69493e-05	0.570722	1.69126e-06	0.714354	0.000494093					0.496613	0.0348334			0.699936	4.46537e-17							0.484908	3.51808e-05	0.444761	0.0110715			0.612134	0.00227662					0.572114	0.000192885	0.548518	0.000302048
		K12264	K12264	0.437473	0.0114467	0.433455	0.0351926			0.553282	0.000306524	0.526969	4.70495e-05	0.624841	0.0031294			0.447874	0.0438501	0.510932	0.0460117			0.604435	3.76421e-10							0.459391	0.000177855	0.442392	0.0136908			0.581307	0.00739936					0.542263	0.000609659	0.547273	0.000761748
		K06938	K06938	0.426243	0.0132067	0.439953	0.0351926			0.559031	0.000268435	0.565	1.3249e-05	0.644226	0.00270322			0.477385	0.0342292					0.644577	3.46659e-11							0.473305	0.000149858	0.458025	0.0119176			0.601708	0.00601206					0.566191	0.000412616	0.578204	0.000409815
		K09781	K09781	0.314656	0.030236					0.507482	0.000118606	0.518816	2.99564e-06	0.637504	0.000649831					0.483309	0.0348334			0.661292	1.85802e-11							0.435714	6.52047e-05	0.354915	0.0196083			0.561915	0.00257482					0.47211	0.000503911	0.547412	0.000163355
		K02656	K02656							0.724137	0.000107808	0.610183	0.000106005	0.769899	0.00271459					0.824136	0.0306183			0.788362	5.41223e-10							0.615133	4.01799e-05											0.472265	0.0153612
		K07645	K07645	0.305005	0.0448387	0.353404	0.0476427			0.581849	3.23836e-05	0.555119	2.36127e-06	0.675626	0.000649831					0.529382	0.0348334			0.703214	1.0996e-11							0.47221	3.71791e-05	0.405196	0.0127812			0.604051	0.0022992					0.527536	0.000325538	0.525385	0.000380175
		K02505	K02505	0.309692	0.0423996					0.601625	2.51302e-05	0.524427	7.91732e-06	0.654668	0.000812762					0.529074	0.0348334			0.676917	3.05431e-16							0.464592	4.41913e-05	0.390235	0.0155821			0.569483	0.00407674					0.505927	0.000428736	0.488566	0.000881077
		K03212	K03212	0.318371	0.0294008					0.541914	4.66542e-05	0.519479	3.19174e-06	0.633912	0.00069718					0.435952	0.0465285			0.672557	6.30189e-11							0.447147	4.58187e-05	0.362479	0.0178633			0.561203	0.00275753					0.474491	0.000503911	0.550493	0.000159654
		K11900	K11900	0.427771	0.0267029					0.757015	2.51302e-05	0.626891	1.83897e-05	0.854066	0.000649831					0.645012	0.0348334			0.717403	8.39635e-12							0.641206	4.06074e-06	0.524888	0.0110715			0.807203	0.00144581					0.705556	0.000190649	0.565219	0.00181226
		K06159	K06159	0.424648	0.0124072	0.430949	0.0351926			0.515474	0.000587369	0.602693	2.99564e-06	0.719701	0.000780956					0.514167	0.0419886			0.631448	3.99497e-11							0.484179	9.01544e-05	0.45945	0.0110715			0.685394	0.00188294					0.559489	0.000383403	0.580075	0.00033771
		K00867	K00867	0.314036	0.0199402					0.517468	3.09721e-05	0.45679	9.25597e-06	0.593159	0.000682345			0.336566	0.0498706					0.651924	2.71665e-12							0.445294	3.05238e-05	0.298269	0.0374373			0.504308	0.00347756					0.400712	0.00163841	0.54901	6.83961e-05
		K07070	K07070	0.427791	0.0128283	0.440578	0.0350642			0.559109	0.000262579	0.563997	1.32477e-05	0.638193	0.00273859			0.475348	0.0342292					0.642173	3.75632e-11							0.472975	0.000149313	0.456514	0.0119385			0.601293	0.00597866					0.564099	0.000415394	0.577802	0.000403087
		K08485	K08485	0.427791	0.0128283	0.440578	0.0350642			0.559109	0.000262579	0.563997	1.32477e-05	0.638193	0.00273859			0.475348	0.0342292					0.642173	3.75632e-11							0.472975	0.000149313	0.456514	0.0119385			0.601293	0.00597866					0.564099	0.000415394	0.577802	0.000403087
		K09916	K09916	0.427791	0.0128283	0.440578	0.0350642			0.559109	0.000262579	0.563997	1.32477e-05	0.638193	0.00273859			0.475348	0.0342292					0.642173	3.75632e-11							0.472975	0.000149313	0.456514	0.0119385			0.601293	0.00597866					0.564099	0.000415394	0.577802	0.000403087
		K07689	K07689	0.427791	0.0128283	0.440578	0.0350642			0.559109	0.000262579	0.563997	1.32477e-05	0.638193	0.00273859			0.475348	0.0342292					0.642173	3.75632e-11							0.472975	0.000149313	0.456514	0.0119385			0.601293	0.00597866					0.564099	0.000415394	0.577802	0.000403087
		K01782	K01782	0.427791	0.0128283	0.440578	0.0350642			0.559109	0.000262579	0.563997	1.32477e-05	0.638193	0.00273859			0.475348	0.0342292					0.642173	3.75632e-11							0.472975	0.000149313	0.456514	0.0119385			0.601293	0.00597866					0.564099	0.000415394	0.577802	0.000403087
		K01825	K01825	0.427791	0.0128283	0.440578	0.0350642			0.559109	0.000262579	0.563997	1.32477e-05	0.638193	0.00273859			0.475348	0.0342292					0.642173	3.75632e-11							0.472975	0.000149313	0.456514	0.0119385			0.601293	0.00597866					0.564099	0.000415394	0.577802	0.000403087
		K11910	K11910	0.509573	0.0109362					0.762097	2.51302e-05	0.645094	1.89383e-05	0.777385	0.00182968					0.633893	0.0348334			0.722851	2.95019e-11							0.659152	4.16492e-06	0.519789	0.0125494			0.802001	0.00200623					0.673025	0.000325538	0.551939	0.00295865
		K01941	K01941							0.67627	0.00285661	0.671423	0.000481998	1.30836	0.000113098									0.882706	6.62396e-10			0.963281	0.04339			0.741137	3.16401e-05	0.665054	0.0131354									0.944432	0.00018021
		K11905	K11905	0.483476	0.0142299					0.765353	2.51302e-05	0.648748	1.44211e-05	0.794474	0.00132889					0.644872	0.0348334			0.722582	2.06111e-11							0.65506	4.06074e-06	0.515163	0.0126552			0.792955	0.00204336					0.673249	0.000316647	0.554567	0.00262225
		K01690	K01690	0.42768	0.0128485	0.440251	0.0350642			0.558992	0.000263172	0.563647	1.33979e-05	0.63841	0.00273859			0.475411	0.0342292					0.641997	3.8011e-11							0.472354	0.000149851	0.456293	0.0119522			0.601218	0.00598289					0.563998	0.00041579	0.577748	0.000404024
		K06884	K06884	0.447441	0.0102897	0.431539	0.0351926			0.548929	0.000324239	0.579876	8.59873e-06	0.663706	0.00204925			0.447597	0.0438501					0.627727	7.38963e-11							0.482833	0.000135583	0.492432	0.0110715			0.582922	0.00716059					0.611834	0.000252724	0.603535	0.000302048
		K13632	K13632	0.447636	0.0102834	0.43171	0.0351926			0.549053	0.000323923	0.580015	8.58888e-06	0.663761	0.00204925			0.447971	0.0438501					0.627661	7.44678e-11							0.483172	0.000136968	0.492532	0.0110715			0.582778	0.00718347					0.611888	0.000252724	0.603805	0.000302048
		K03697	K03697	0.324899	0.0339588							0.248172	0.0375021	0.537883	0.00591811									0.65626	1.98626e-09							0.483364	6.58631e-05													0.304044	0.0470847
		K07664	K07664	0.424798	0.0132905	0.442962	0.0350642			0.557576	0.000269116	0.560005	1.49158e-05	0.636221	0.00279412			0.47324	0.0348237					0.640716	3.96184e-11							0.473213	0.000149313	0.457487	0.0118337			0.603194	0.00580139					0.564351	0.000412616	0.578443	0.000399073
		K00313	K00313	0.467889	0.00276375	0.350109	0.0472334			0.481685	0.000377758	0.372634	0.00115449	0.455412	0.0154871			0.473224	0.0212749					0.661753	4.21213e-11							0.489837	3.51808e-05	0.340598	0.0318604			0.478886	0.0118415					0.359902	0.0118525	0.436565	0.00277948
		K01521	K01521	0.441231	0.0106443	0.434355	0.0351926			0.532527	0.000431039	0.577622	8.37002e-06	0.640697	0.00263275			0.448465	0.0435874					0.623664	7.7016e-11							0.46321	0.000168502	0.475319	0.0110715			0.587711	0.0063792					0.582066	0.000325538	0.591763	0.000302048
		K09024	K09024	0.370764	0.0314575	0.497161	0.0350642			0.553784	0.000327872	0.577386	1.00594e-05	0.722525	0.000960997			0.442954	0.0450297					0.666107	1.85802e-11							0.477111	0.00015759	0.503174	0.0107159			0.468397	0.03396					0.644575	0.000176351	0.571116	0.000511665
		K08308	K08308	0.440234	0.0109209	0.423239	0.0353987			0.567159	0.000220147	0.573771	9.84339e-06	0.643862	0.00265942			0.483996	0.0332752					0.638729	4.50975e-11							0.471634	0.000149313	0.468998	0.0110715			0.61404	0.00501211					0.57604	0.000341827	0.59282	0.000305978
		K03528	K03528	0.308019	0.0419947	0.348321	0.0496026			0.580539	3.11028e-05	0.556982	1.97392e-06	0.668539	0.000649831					0.511804	0.0348334			0.698001	1.49454e-11							0.474923	3.51808e-05	0.405927	0.0124302			0.596612	0.0024578					0.526809	0.000325538	0.524113	0.000375079
		K03683	K03683	0.308019	0.0419947	0.348321	0.0496026			0.580539	3.11028e-05	0.556982	1.97392e-06	0.668539	0.000649831					0.511804	0.0348334			0.698001	1.49454e-11							0.474923	3.51808e-05	0.405927	0.0124302			0.596612	0.0024578					0.526809	0.000325538	0.524113	0.000375079
		K04568	K04568	0.308019	0.0419947	0.348321	0.0496026			0.580539	3.11028e-05	0.556982	1.97392e-06	0.668539	0.000649831					0.511804	0.0348334			0.698001	1.49454e-11							0.474923	3.51808e-05	0.405927	0.0124302			0.596612	0.0024578					0.526809	0.000325538	0.524113	0.000375079
		K07153	K07153	0.308019	0.0419947	0.348321	0.0496026			0.580539	3.11028e-05	0.556982	1.97392e-06	0.668539	0.000649831					0.511804	0.0348334			0.698001	1.49454e-11							0.474923	3.51808e-05	0.405927	0.0124302			0.596612	0.0024578					0.526809	0.000325538	0.524113	0.000375079
		K07400	K07400	0.308019	0.0419947	0.348321	0.0496026			0.580539	3.11028e-05	0.556982	1.97392e-06	0.668539	0.000649831					0.511804	0.0348334			0.698001	1.49454e-11							0.474923	3.51808e-05	0.405927	0.0124302			0.596612	0.0024578					0.526809	0.000325538	0.524113	0.000375079
		K09895	K09895	0.308019	0.0419947	0.348321	0.0496026			0.580539	3.11028e-05	0.556982	1.97392e-06	0.668539	0.000649831					0.511804	0.0348334			0.698001	1.49454e-11							0.474923	3.51808e-05	0.405927	0.0124302			0.596612	0.0024578					0.526809	0.000325538	0.524113	0.000375079
		K09902	K09902	0.308019	0.0419947	0.348321	0.0496026			0.580539	3.11028e-05	0.556982	1.97392e-06	0.668539	0.000649831					0.511804	0.0348334			0.698001	1.49454e-11							0.474923	3.51808e-05	0.405927	0.0124302			0.596612	0.0024578					0.526809	0.000325538	0.524113	0.000375079
		K15396	K15396	0.308019	0.0419947	0.348321	0.0496026			0.580539	3.11028e-05	0.556982	1.97392e-06	0.668539	0.000649831					0.511804	0.0348334			0.698001	1.49454e-11							0.474923	3.51808e-05	0.405927	0.0124302			0.596612	0.0024578					0.526809	0.000325538	0.524113	0.000375079
		K03732	K03732	0.308019	0.0419947	0.348321	0.0496026			0.580539	3.11028e-05	0.556982	1.97392e-06	0.668539	0.000649831					0.511804	0.0348334			0.698001	1.49454e-11							0.474923	3.51808e-05	0.405927	0.0124302			0.596612	0.0024578					0.526809	0.000325538	0.524113	0.000375079
		K07235	K07235	0.308019	0.0419947	0.348321	0.0496026			0.580539	3.11028e-05	0.556982	1.97392e-06	0.668539	0.000649831					0.511804	0.0348334			0.698001	1.49454e-11							0.474923	3.51808e-05	0.405927	0.0124302			0.596612	0.0024578					0.526809	0.000325538	0.524113	0.000375079
		K00631	K00631	0.308019	0.0419947	0.348321	0.0496026			0.580539	3.11028e-05	0.556982	1.97392e-06	0.668539	0.000649831					0.511804	0.0348334			0.698001	1.49454e-11							0.474923	3.51808e-05	0.405927	0.0124302			0.596612	0.0024578					0.526809	0.000325538	0.524113	0.000375079
		K05365	K05365	0.308019	0.0419947	0.348321	0.0496026			0.580539	3.11028e-05	0.556982	1.97392e-06	0.668539	0.000649831					0.511804	0.0348334			0.698001	1.49454e-11							0.474923	3.51808e-05	0.405927	0.0124302			0.596612	0.0024578					0.526809	0.000325538	0.524113	0.000375079
		K00130	K00130	0.50298	0.0246144					0.566197	0.00438731	0.588207	0.000506382	0.793721	0.00371252									0.599433	1.12183e-05							0.55625	0.000461562	0.492483	0.033513									0.63268	0.00229148	0.463371	0.0284336
		K10014	K10014	0.426617	0.012525	0.454001	0.0350642			0.522442	0.000538886	0.562041	1.20129e-05	0.628128	0.00290786			0.437847	0.044588					0.623893	7.03513e-11							0.464067	0.000168502	0.461717	0.011104			0.575743	0.007342					0.567457	0.000362965	0.576454	0.000384319
		K02236	K02236	0.322427	0.0316079					0.280221	0.040117	0.320159	0.00552831	0.471934	0.0129197									0.624601	2.14504e-09							0.503311	3.05238e-05													0.500383	0.000688498
		K03583	K03583	0.308073	0.0419947	0.348073	0.0498675			0.580467	3.1288e-05	0.556718	2.00632e-06	0.668771	0.000649831					0.51165	0.0348334			0.697304	1.52379e-11							0.474636	3.51808e-05	0.405763	0.0124955			0.596723	0.0024578					0.52681	0.000325538	0.524241	0.000375079
		K12149	K12149	0.438921	0.0111179	0.42193	0.0355877			0.573801	0.000205675	0.572621	1.02357e-05	0.643908	0.00268008			0.486808	0.0332752					0.642864	3.96184e-11							0.470261	0.000154184	0.466588	0.0110715			0.628505	0.0044384					0.572859	0.000362289	0.594466	0.000302048
		K16692	K16692	0.427109	0.0124706	0.453455	0.0350642			0.522549	0.000538886	0.562633	1.17856e-05	0.628492	0.00289788			0.435821	0.0451492					0.623365	7.32229e-11							0.463407	0.000168502	0.461851	0.011104			0.576333	0.00730817					0.567904	0.000362508	0.576561	0.000384264
		K05881	K05881	0.41679	0.0106443	0.373476	0.0462712			0.504404	0.000435396	0.523147	1.68849e-05	0.605433	0.00270322			0.448856	0.0341832					0.612042	1.68501e-11							0.456664	0.000120242	0.396989	0.0179878			0.552807	0.00658001					0.497709	0.00086297	0.579428	0.000267945
		K06222	K06222	0.420519	0.0140807	0.445638	0.0350642			0.553851	0.000287672	0.556833	1.6121e-05	0.621815	0.00320692			0.482566	0.0332752					0.631375	5.56074e-11							0.475608	0.000145069	0.454293	0.0120585			0.569414	0.00842404					0.560938	0.000429736	0.569519	0.000465165
		K00758	K00758	0.406473	0.012593					0.518406	0.000350762	0.527594	1.65027e-05	0.592625	0.00313054			0.457716	0.0332752					0.586056	1.07565e-10							0.432727	0.00022305	0.356353	0.0349938			0.515541	0.0117436					0.453159	0.00272507	0.521621	0.000733585
		K02345	K02345	0.458431	0.00966199	0.407338	0.04241			0.571779	0.000219666	0.566679	1.3432e-05	0.621711	0.00339003			0.500878	0.0315589					0.6228	1.29362e-10							0.503208	3.30478e-05	0.46724	0.0110801			0.6439	0.00384876					0.568028	0.000400766	0.595632	0.000305953
		K14061	K14061	0.456402	0.0101311	0.40411	0.0454673			0.590119	0.000168622	0.568593	1.5042e-05	0.632112	0.00318527			0.504613	0.0317091					0.635683	9.31295e-11							0.47574	0.000164441	0.465647	0.0115584			0.688779	0.002257					0.56707	0.000446849	0.604129	0.000302048
		K09906	K09906	0.306866	0.0425876	0.349702	0.0486548			0.580564	3.11028e-05	0.554496	2.14042e-06	0.666639	0.000657988					0.512144	0.0348334			0.697246	1.40438e-11							0.474596	3.51808e-05	0.406324	0.012394			0.597466	0.00243445					0.526678	0.000325538	0.523763	0.000375079
		K03582	K03582	0.361712	0.014858	0.374022	0.0351926			0.623403	9.01234e-06	0.552133	1.54432e-06	0.658815	0.000649831					0.498038	0.0348334			0.698823	3.61867e-17							0.558557	2.52409e-06	0.560198	0.00165882			0.602596	0.00196762					0.638943	2.10166e-05	0.505427	0.000379915
		K02062	K02062	0.323418	0.0296708					0.554028	4.41607e-05	0.570906	7.79307e-07	0.643089	0.000713331					0.450966	0.0439318			0.678981	3.99534e-11							0.457162	3.92837e-05	0.375973	0.0161234			0.575376	0.00260381					0.492079	0.000415394	0.552753	0.000187771
		K12537	K12537	0.668739	0.00692253					0.744052	0.000432206	0.701992	0.000112143	0.789664	0.00683356			0.75811	0.0195769					0.693032	4.66807e-07							0.579516	0.00034299	0.584871	0.0164186			1.10522	0.000528729					0.69297	0.00157266	0.713514	0.0014504
		K12536	K12536	0.668739	0.00692253					0.744052	0.000432206	0.701992	0.000112143	0.789664	0.00683356			0.75811	0.0195769					0.693032	4.66807e-07							0.579516	0.00034299	0.584871	0.0164186			1.10522	0.000528729					0.69297	0.00157266	0.713514	0.0014504
		K08087	K08087	0.690548	0.00520538					0.591632	0.00507854	0.686145	0.000145697	0.782926	0.00702736			0.662381	0.0345526					0.663254	1.4294e-06							0.591658	0.00023309	0.658737	0.0110715			0.935293	0.00289716					0.774519	0.000415394	0.731696	0.00106814
		K15536	K15536	0.432369	0.0116089	0.450566	0.0350642			0.528351	0.000472101	0.564165	1.1265e-05	0.639201	0.00266739			0.429063	0.0472612					0.631553	4.76215e-11							0.461858	0.000168502	0.462754	0.0110715			0.611252	0.00499057					0.568418	0.000362289	0.585025	0.000333381
		K03119	K03119	0.432369	0.0116089	0.450566	0.0350642			0.528351	0.000472101	0.564165	1.1265e-05	0.639201	0.00266739			0.429063	0.0472612					0.631553	4.76215e-11							0.461858	0.000168502	0.462754	0.0110715			0.611252	0.00499057					0.568418	0.000362289	0.585025	0.000333381
		K09476	K09476	0.444248	0.0106443	0.421556	0.0356586			0.572718	0.000210753	0.574343	9.84339e-06	0.655131	0.0023213			0.475011	0.0342292					0.64871	3.14534e-11							0.46707	0.000164374	0.469344	0.0110715			0.657438	0.00296864					0.576451	0.000341827	0.603469	0.000302048
		K19577	K19577	0.414698	0.0152545	0.447252	0.0350642			0.546148	0.000348497	0.553697	1.77822e-05	0.636695	0.00274028			0.462205	0.0383746					0.64159	3.64344e-11							0.46743	0.000168502	0.451054	0.0125412			0.593534	0.0062469					0.557097	0.000467473	0.567394	0.000494648
		K07661	K07661	0.432034	0.0116119	0.451292	0.0350642			0.524386	0.000512304	0.565155	1.08381e-05	0.624811	0.00295809			0.436576	0.0447608					0.622063	7.71527e-11							0.462165	0.000168502	0.459276	0.0112949			0.574069	0.00748413					0.565668	0.000368849	0.575871	0.000386718
		K05522	K05522	0.42232	0.00998753	0.382368	0.0402921			0.470483	0.000946105	0.528849	1.16238e-05	0.606155	0.00250663			0.397598	0.0498706					0.602985	2.23176e-11							0.444675	0.000149313	0.399633	0.0163576			0.56251	0.0057					0.499275	0.000737209	0.586485	0.00020425
		K12973	K12973	0.440902	0.0107314	0.42366	0.0351926			0.566796	0.000219666	0.571367	9.98829e-06	0.637725	0.00271189			0.483732	0.0332752					0.636515	4.70399e-11							0.470755	0.000149313	0.466831	0.0110715			0.612947	0.00500923					0.573324	0.000344315	0.59198	0.000303853
		K06149	K06149	0.322686	0.0346492	0.356898	0.0457921			0.573152	4.12814e-05	0.567561	1.54432e-06	0.695335	0.000570227			0.394053	0.0448094	0.465176	0.0439318			0.690532	5.06372e-17							0.464621	4.71994e-05	0.434119	0.0110715			0.585711	0.00303545					0.557274	0.000231627	0.539178	0.000302048
		K00163	K00163	0.298282	0.0388029					0.527541	7.05374e-05	0.547278	1.2332e-06	0.637809	0.000661125					0.463591	0.0348334			0.667115	8.11552e-11							0.444915	5.08141e-05	0.343375	0.0246063			0.5401	0.00381307					0.458919	0.000729372	0.530161	0.000259311
		K11738	K11738	0.422287	0.00993922	0.380103	0.0409001			0.467792	0.0010067	0.526826	1.23148e-05	0.604556	0.00254773									0.602708	2.19293e-11							0.443462	0.000149313	0.396648	0.017002			0.561609	0.00571679					0.495753	0.000802481	0.5849	0.000210352
		K07687	K07687	0.462155	0.00892632	0.408081	0.0414875			0.563746	0.000245512	0.56724	1.25521e-05	0.62297	0.00326075			0.487316	0.0332752					0.619996	1.38793e-10							0.500396	3.4691e-05	0.46925	0.0110715			0.64618	0.00362607					0.569929	0.000371399	0.597851	0.000302048
		K03739	K03739	0.413743	0.00503152					0.364608	0.00451746	0.364035	0.000899049	0.479593	0.00789024									0.673607	1.73494e-11							0.466819	3.51808e-05													0.649803	1.37889e-05
		K05802	K05802	0.340372	0.0280503					0.579703	3.73805e-05	0.563291	1.9315e-06	0.668719	0.000682345			0.405238	0.0438501	0.466219	0.0443714			0.686359	7.76334e-14							0.463548	4.94219e-05	0.427059	0.0110715			0.619543	0.00200438					0.545004	0.000270163	0.54591	0.000302048
		K12289	K12289	0.427085	0.0124072	0.430962	0.0351926			0.55126	0.000283097	0.562421	1.16568e-05	0.617605	0.00318812			0.47805	0.0332752					0.622812	7.40333e-11							0.467849	0.000152086	0.461764	0.0110982			0.573367	0.00753092					0.565303	0.000369913	0.578806	0.000368243
		K07264	K07264	0.437177	0.0113995	0.423587	0.0354783			0.576019	0.000196939	0.569506	1.1265e-05	0.64257	0.00270322			0.488037	0.0332752					0.64184	4.31217e-11							0.471579	0.000149851	0.467893	0.0110715			0.63211	0.00425133					0.574384	0.000353137	0.596061	0.000302048
		K00855	K00855	0.441621	0.0106443	0.423302	0.0351926			0.567048	0.000219666	0.57211	9.84339e-06	0.638134	0.00270322			0.482112	0.0332752					0.635951	4.70399e-11							0.470269	0.000149313	0.467131	0.0110715			0.613436	0.00499057					0.573823	0.000341827	0.59237	0.000302048
		K00892	K00892	0.441621	0.0106443	0.423302	0.0351926			0.567048	0.000219666	0.57211	9.84339e-06	0.638134	0.00270322			0.482112	0.0332752					0.635951	4.70399e-11							0.470269	0.000149313	0.467131	0.0110715			0.613436	0.00499057					0.573823	0.000341827	0.59237	0.000302048
		K01146	K01146	0.441621	0.0106443	0.423302	0.0351926			0.567048	0.000219666	0.57211	9.84339e-06	0.638134	0.00270322			0.482112	0.0332752					0.635951	4.70399e-11							0.470269	0.000149313	0.467131	0.0110715			0.613436	0.00499057					0.573823	0.000341827	0.59237	0.000302048
		K01407	K01407	0.441621	0.0106443	0.423302	0.0351926			0.567048	0.000219666	0.57211	9.84339e-06	0.638134	0.00270322			0.482112	0.0332752					0.635951	4.70399e-11							0.470269	0.000149313	0.467131	0.0110715			0.613436	0.00499057					0.573823	0.000341827	0.59237	0.000302048
		K02485	K02485	0.441621	0.0106443	0.423302	0.0351926			0.567048	0.000219666	0.57211	9.84339e-06	0.638134	0.00270322			0.482112	0.0332752					0.635951	4.70399e-11							0.470269	0.000149313	0.467131	0.0110715			0.613436	0.00499057					0.573823	0.000341827	0.59237	0.000302048
		K02853	K02853	0.441621	0.0106443	0.423302	0.0351926			0.567048	0.000219666	0.57211	9.84339e-06	0.638134	0.00270322			0.482112	0.0332752					0.635951	4.70399e-11							0.470269	0.000149313	0.467131	0.0110715			0.613436	0.00499057					0.573823	0.000341827	0.59237	0.000302048
		K03184	K03184	0.441621	0.0106443	0.423302	0.0351926			0.567048	0.000219666	0.57211	9.84339e-06	0.638134	0.00270322			0.482112	0.0332752					0.635951	4.70399e-11							0.470269	0.000149313	0.467131	0.0110715			0.613436	0.00499057					0.573823	0.000341827	0.59237	0.000302048
		K03840	K03840	0.441621	0.0106443	0.423302	0.0351926			0.567048	0.000219666	0.57211	9.84339e-06	0.638134	0.00270322			0.482112	0.0332752					0.635951	4.70399e-11							0.470269	0.000149313	0.467131	0.0110715			0.613436	0.00499057					0.573823	0.000341827	0.59237	0.000302048
		K03970	K03970	0.441621	0.0106443	0.423302	0.0351926			0.567048	0.000219666	0.57211	9.84339e-06	0.638134	0.00270322			0.482112	0.0332752					0.635951	4.70399e-11							0.470269	0.000149313	0.467131	0.0110715			0.613436	0.00499057					0.573823	0.000341827	0.59237	0.000302048
		K05790	K05790	0.441621	0.0106443	0.423302	0.0351926			0.567048	0.000219666	0.57211	9.84339e-06	0.638134	0.00270322			0.482112	0.0332752					0.635951	4.70399e-11							0.470269	0.000149313	0.467131	0.0110715			0.613436	0.00499057					0.573823	0.000341827	0.59237	0.000302048
		K06006	K06006	0.441621	0.0106443	0.423302	0.0351926			0.567048	0.000219666	0.57211	9.84339e-06	0.638134	0.00270322			0.482112	0.0332752					0.635951	4.70399e-11							0.470269	0.000149313	0.467131	0.0110715			0.613436	0.00499057					0.573823	0.000341827	0.59237	0.000302048
		K06144	K06144	0.441621	0.0106443	0.423302	0.0351926			0.567048	0.000219666	0.57211	9.84339e-06	0.638134	0.00270322			0.482112	0.0332752					0.635951	4.70399e-11							0.470269	0.000149313	0.467131	0.0110715			0.613436	0.00499057					0.573823	0.000341827	0.59237	0.000302048
		K06219	K06219	0.441621	0.0106443	0.423302	0.0351926			0.567048	0.000219666	0.57211	9.84339e-06	0.638134	0.00270322			0.482112	0.0332752					0.635951	4.70399e-11							0.470269	0.000149313	0.467131	0.0110715			0.613436	0.00499057					0.573823	0.000341827	0.59237	0.000302048
		K07136	K07136	0.441621	0.0106443	0.423302	0.0351926			0.567048	0.000219666	0.57211	9.84339e-06	0.638134	0.00270322			0.482112	0.0332752					0.635951	4.70399e-11							0.470269	0.000149313	0.467131	0.0110715			0.613436	0.00499057					0.573823	0.000341827	0.59237	0.000302048
		K07251	K07251	0.441621	0.0106443	0.423302	0.0351926			0.567048	0.000219666	0.57211	9.84339e-06	0.638134	0.00270322			0.482112	0.0332752					0.635951	4.70399e-11							0.470269	0.000149313	0.467131	0.0110715			0.613436	0.00499057					0.573823	0.000341827	0.59237	0.000302048
		K07269	K07269	0.441621	0.0106443	0.423302	0.0351926			0.567048	0.000219666	0.57211	9.84339e-06	0.638134	0.00270322			0.482112	0.0332752					0.635951	4.70399e-11							0.470269	0.000149313	0.467131	0.0110715			0.613436	0.00499057					0.573823	0.000341827	0.59237	0.000302048
		K08154	K08154	0.441621	0.0106443	0.423302	0.0351926			0.567048	0.000219666	0.57211	9.84339e-06	0.638134	0.00270322			0.482112	0.0332752					0.635951	4.70399e-11							0.470269	0.000149313	0.467131	0.0110715			0.613436	0.00499057					0.573823	0.000341827	0.59237	0.000302048
		K08276	K08276	0.441621	0.0106443	0.423302	0.0351926			0.567048	0.000219666	0.57211	9.84339e-06	0.638134	0.00270322			0.482112	0.0332752					0.635951	4.70399e-11							0.470269	0.000149313	0.467131	0.0110715			0.613436	0.00499057					0.573823	0.000341827	0.59237	0.000302048
		K08993	K08993	0.441621	0.0106443	0.423302	0.0351926			0.567048	0.000219666	0.57211	9.84339e-06	0.638134	0.00270322			0.482112	0.0332752					0.635951	4.70399e-11							0.470269	0.000149313	0.467131	0.0110715			0.613436	0.00499057					0.573823	0.000341827	0.59237	0.000302048
		K09978	K09978	0.441621	0.0106443	0.423302	0.0351926			0.567048	0.000219666	0.57211	9.84339e-06	0.638134	0.00270322			0.482112	0.0332752					0.635951	4.70399e-11							0.470269	0.000149313	0.467131	0.0110715			0.613436	0.00499057					0.573823	0.000341827	0.59237	0.000302048
		K11750	K11750	0.441621	0.0106443	0.423302	0.0351926			0.567048	0.000219666	0.57211	9.84339e-06	0.638134	0.00270322			0.482112	0.0332752					0.635951	4.70399e-11							0.470269	0.000149313	0.467131	0.0110715			0.613436	0.00499057					0.573823	0.000341827	0.59237	0.000302048
		K11933	K11933	0.441621	0.0106443	0.423302	0.0351926			0.567048	0.000219666	0.57211	9.84339e-06	0.638134	0.00270322			0.482112	0.0332752					0.635951	4.70399e-11							0.470269	0.000149313	0.467131	0.0110715			0.613436	0.00499057					0.573823	0.000341827	0.59237	0.000302048
		K11940	K11940	0.441621	0.0106443	0.423302	0.0351926			0.567048	0.000219666	0.57211	9.84339e-06	0.638134	0.00270322			0.482112	0.0332752					0.635951	4.70399e-11							0.470269	0.000149313	0.467131	0.0110715			0.613436	0.00499057					0.573823	0.000341827	0.59237	0.000302048
		K12152	K12152	0.441621	0.0106443	0.423302	0.0351926			0.567048	0.000219666	0.57211	9.84339e-06	0.638134	0.00270322			0.482112	0.0332752					0.635951	4.70399e-11							0.470269	0.000149313	0.467131	0.0110715			0.613436	0.00499057					0.573823	0.000341827	0.59237	0.000302048
		K12500	K12500	0.441621	0.0106443	0.423302	0.0351926			0.567048	0.000219666	0.57211	9.84339e-06	0.638134	0.00270322			0.482112	0.0332752					0.635951	4.70399e-11							0.470269	0.000149313	0.467131	0.0110715			0.613436	0.00499057					0.573823	0.000341827	0.59237	0.000302048
		K12582	K12582	0.441621	0.0106443	0.423302	0.0351926			0.567048	0.000219666	0.57211	9.84339e-06	0.638134	0.00270322			0.482112	0.0332752					0.635951	4.70399e-11							0.470269	0.000149313	0.467131	0.0110715			0.613436	0.00499057					0.573823	0.000341827	0.59237	0.000302048
		K12961	K12961	0.441621	0.0106443	0.423302	0.0351926			0.567048	0.000219666	0.57211	9.84339e-06	0.638134	0.00270322			0.482112	0.0332752					0.635951	4.70399e-11							0.470269	0.000149313	0.467131	0.0110715			0.613436	0.00499057					0.573823	0.000341827	0.59237	0.000302048
		K14588	K14588	0.441621	0.0106443	0.423302	0.0351926			0.567048	0.000219666	0.57211	9.84339e-06	0.638134	0.00270322			0.482112	0.0332752					0.635951	4.70399e-11							0.470269	0.000149313	0.467131	0.0110715			0.613436	0.00499057					0.573823	0.000341827	0.59237	0.000302048
		K15723	K15723	0.441621	0.0106443	0.423302	0.0351926			0.567048	0.000219666	0.57211	9.84339e-06	0.638134	0.00270322			0.482112	0.0332752					0.635951	4.70399e-11							0.470269	0.000149313	0.467131	0.0110715			0.613436	0.00499057					0.573823	0.000341827	0.59237	0.000302048
		K16693	K16693	0.441621	0.0106443	0.423302	0.0351926			0.567048	0.000219666	0.57211	9.84339e-06	0.638134	0.00270322			0.482112	0.0332752					0.635951	4.70399e-11							0.470269	0.000149313	0.467131	0.0110715			0.613436	0.00499057					0.573823	0.000341827	0.59237	0.000302048
		K16704	K16704	0.441621	0.0106443	0.423302	0.0351926			0.567048	0.000219666	0.57211	9.84339e-06	0.638134	0.00270322			0.482112	0.0332752					0.635951	4.70399e-11							0.470269	0.000149313	0.467131	0.0110715			0.613436	0.00499057					0.573823	0.000341827	0.59237	0.000302048
		K18657	K18657	0.441621	0.0106443	0.423302	0.0351926			0.567048	0.000219666	0.57211	9.84339e-06	0.638134	0.00270322			0.482112	0.0332752					0.635951	4.70399e-11							0.470269	0.000149313	0.467131	0.0110715			0.613436	0.00499057					0.573823	0.000341827	0.59237	0.000302048
		K18800	K18800	0.441621	0.0106443	0.423302	0.0351926			0.567048	0.000219666	0.57211	9.84339e-06	0.638134	0.00270322			0.482112	0.0332752					0.635951	4.70399e-11							0.470269	0.000149313	0.467131	0.0110715			0.613436	0.00499057					0.573823	0.000341827	0.59237	0.000302048
		K19222	K19222	0.441621	0.0106443	0.423302	0.0351926			0.567048	0.000219666	0.57211	9.84339e-06	0.638134	0.00270322			0.482112	0.0332752					0.635951	4.70399e-11							0.470269	0.000149313	0.467131	0.0110715			0.613436	0.00499057					0.573823	0.000341827	0.59237	0.000302048
		K03087	K03087	0.441621	0.0106443	0.423302	0.0351926			0.567048	0.000219666	0.57211	9.84339e-06	0.638134	0.00270322			0.482112	0.0332752					0.635951	4.70399e-11							0.470269	0.000149313	0.467131	0.0110715			0.613436	0.00499057					0.573823	0.000341827	0.59237	0.000302048
		K05368	K05368	0.441621	0.0106443	0.423302	0.0351926			0.567048	0.000219666	0.57211	9.84339e-06	0.638134	0.00270322			0.482112	0.0332752					0.635951	4.70399e-11							0.470269	0.000149313	0.467131	0.0110715			0.613436	0.00499057					0.573823	0.000341827	0.59237	0.000302048
		K06073	K06073	0.441621	0.0106443	0.423302	0.0351926			0.567048	0.000219666	0.57211	9.84339e-06	0.638134	0.00270322			0.482112	0.0332752					0.635951	4.70399e-11							0.470269	0.000149313	0.467131	0.0110715			0.613436	0.00499057					0.573823	0.000341827	0.59237	0.000302048
		K06074	K06074	0.441621	0.0106443	0.423302	0.0351926			0.567048	0.000219666	0.57211	9.84339e-06	0.638134	0.00270322			0.482112	0.0332752					0.635951	4.70399e-11							0.470269	0.000149313	0.467131	0.0110715			0.613436	0.00499057					0.573823	0.000341827	0.59237	0.000302048
		K18890	K18890	0.441621	0.0106443	0.423302	0.0351926			0.567048	0.000219666	0.57211	9.84339e-06	0.638134	0.00270322			0.482112	0.0332752					0.635951	4.70399e-11							0.470269	0.000149313	0.467131	0.0110715			0.613436	0.00499057					0.573823	0.000341827	0.59237	0.000302048
		K19270	K19270	0.441615	0.0106443	0.423301	0.0351926			0.567048	0.000219666	0.57211	9.84339e-06	0.638134	0.00270322			0.482112	0.0332752					0.635951	4.70399e-11							0.470269	0.000149313	0.467131	0.0110715			0.613436	0.00499057					0.573823	0.000341827	0.59237	0.000302048
		K07715	K07715	0.441621	0.0106443	0.423302	0.0351926			0.567048	0.000219666	0.57211	9.84339e-06	0.638134	0.00270322			0.482112	0.0332752					0.635951	4.70399e-11							0.470269	0.000149313	0.467131	0.0110715			0.613436	0.00499057					0.573823	0.000341827	0.59237	0.000302048
		K13301	K13301	0.441621	0.0106443	0.423302	0.0351926			0.567048	0.000219666	0.57211	9.84339e-06	0.638134	0.00270322			0.482112	0.0332752					0.635951	4.70399e-11							0.470269	0.000149313	0.467131	0.0110715			0.613436	0.00499057					0.573823	0.000341827	0.59237	0.000302048
		K19236	K19236	0.441621	0.0106443	0.423302	0.0351926			0.567048	0.000219666	0.57211	9.84339e-06	0.638134	0.00270322			0.482112	0.0332752					0.635951	4.70399e-11							0.470269	0.000149313	0.467131	0.0110715			0.613436	0.00499057					0.573823	0.000341827	0.59237	0.000302048
		K07637	K07637	0.441621	0.0106443	0.423302	0.0351926			0.567048	0.000219666	0.57211	9.84339e-06	0.638134	0.00270322			0.482112	0.0332752					0.635951	4.70399e-11							0.470269	0.000149313	0.467131	0.0110715			0.613436	0.00499057					0.573823	0.000341827	0.59237	0.000302048
		K07711	K07711	0.441621	0.0106443	0.423302	0.0351926			0.567048	0.000219666	0.57211	9.84339e-06	0.638134	0.00270322			0.482112	0.0332752					0.635951	4.70399e-11							0.470269	0.000149313	0.467131	0.0110715			0.613436	0.00499057					0.573823	0.000341827	0.59237	0.000302048
		K12525	K12525	0.441621	0.0106443	0.423302	0.0351926			0.567048	0.000219666	0.57211	9.84339e-06	0.638134	0.00270322			0.482112	0.0332752					0.635951	4.70399e-11							0.470269	0.000149313	0.467131	0.0110715			0.613436	0.00499057					0.573823	0.000341827	0.59237	0.000302048
		K04065	K04065	0.434186	0.0116728	0.425356	0.0351926			0.569886	0.000219666	0.56733	1.14745e-05	0.634366	0.00281262			0.488729	0.0332752					0.636003	4.8109e-11							0.471996	0.000149313	0.466078	0.0110715			0.611329	0.00519169					0.571565	0.000362289	0.59015	0.000319109
		K10748	K10748	0.434186	0.0116728	0.425356	0.0351926			0.569886	0.000219666	0.56733	1.14745e-05	0.634366	0.00281262			0.488729	0.0332752					0.636003	4.8109e-11							0.471996	0.000149313	0.466078	0.0110715			0.611329	0.00519169					0.571565	0.000362289	0.59015	0.000319109
		K08310	K08310	0.325252	0.0315646					0.580759	2.72539e-05	0.556837	1.67794e-06	0.664954	0.000649831					0.474192	0.0363097			0.690943	1.86274e-11							0.46704	3.51808e-05	0.40816	0.0116345			0.602475	0.00205259					0.526735	0.000297629	0.539593	0.000302048
		K11893	K11893	0.386597	0.0404127					0.7169	3.44839e-05	0.60066	3.22601e-05	0.827609	0.000650889					0.680762	0.0306183			0.710763	8.05263e-12							0.631198	5.85108e-06	0.477215	0.0158355			0.747597	0.00250476					0.654849	0.000299631	0.512833	0.00416125
		K07309	K07309	0.461896	0.00928244	0.468787	0.0350642			0.606539	0.000108449	0.586988	8.5558e-06	0.6678	0.0020966									0.639775	5.34794e-11							0.43605	0.000497114	0.598048	0.00309149									0.723652	4.55126e-05	0.53437	0.00107738
		K17247	K17247	0.434609	0.0110783	0.422566	0.0351926			0.524983	0.000492437	0.60149	3.3703e-06	0.721236	0.000790228					0.522933	0.0391433			0.642068	2.98152e-11							0.476198	0.000118328	0.461944	0.0110715			0.70125	0.0015691					0.564631	0.000368337	0.588678	0.000302048
		K02399	K02399	0.442143	0.0106443	0.422757	0.0353395			0.567166	0.000219666	0.572753	9.84339e-06	0.63854	0.00270322			0.47984	0.0334253					0.63538	4.8109e-11							0.469566	0.000152086	0.467347	0.0110715			0.614041	0.00499057					0.57429	0.000341827	0.592519	0.000302048
		K02364	K02364	0.43904	0.010675	0.436782	0.0350642			0.530529	0.000438493	0.572311	9.38187e-06	0.633871	0.00270322			0.444457	0.0438501					0.619626	8.8194e-11							0.462092	0.000168502	0.474264	0.0110715			0.588443	0.00626446					0.579883	0.000325538	0.591576	0.000302048
		K18850	K18850	0.309287	0.0435708					0.582456	3.64402e-05	0.595774	7.75673e-07	0.708091	0.000531663					0.526259	0.0348334			0.69354	6.22503e-17							0.47768	3.51808e-05	0.427521	0.0110715			0.60356	0.0024905					0.556326	0.000256621	0.536562	0.000330124
		K09712	K09712	0.428723	0.0120338	0.453769	0.0350642			0.522587	0.000528615	0.561036	1.20769e-05	0.622782	0.00300393			0.434178	0.0454268					0.620478	8.11552e-11							0.462212	0.000168502	0.460172	0.0111413			0.575653	0.00730339					0.565673	0.000367057	0.576196	0.000379776
		K11746	K11746	0.428723	0.0120338	0.453769	0.0350642			0.522587	0.000528615	0.561036	1.20769e-05	0.622782	0.00300393			0.434178	0.0454268					0.620478	8.11552e-11							0.462212	0.000168502	0.460172	0.0111413			0.575653	0.00730339					0.565673	0.000367057	0.576196	0.000379776
		K00697	K00697	0.428723	0.0120338	0.453769	0.0350642			0.522587	0.000528615	0.561036	1.20769e-05	0.622782	0.00300393			0.434178	0.0454268					0.620478	8.11552e-11							0.462212	0.000168502	0.460172	0.0111413			0.575653	0.00730339					0.565673	0.000367057	0.576196	0.000379776
		K08160	K08160	0.428723	0.0120338	0.453769	0.0350642			0.522587	0.000528615	0.561036	1.20769e-05	0.622782	0.00300393			0.434178	0.0454268					0.620478	8.11552e-11							0.462212	0.000168502	0.460172	0.0111413			0.575653	0.00730339					0.565673	0.000367057	0.576196	0.000379776
		K07639	K07639	0.428723	0.0120338	0.453769	0.0350642			0.522587	0.000528615	0.561036	1.20769e-05	0.622782	0.00300393			0.434178	0.0454268					0.620478	8.11552e-11							0.462212	0.000168502	0.460172	0.0111413			0.575653	0.00730339					0.565673	0.000367057	0.576196	0.000379776
		K05839	K05839	0.437294	0.0110783	0.426413	0.0351926			0.565065	0.000220496	0.566684	1.12067e-05	0.635349	0.00273233			0.483103	0.0332752					0.635577	4.70399e-11							0.47154	0.000149313	0.467522	0.0110715			0.614397	0.00499057					0.573143	0.000341827	0.592314	0.000302048
		K07782	K07782	0.428038	0.012152	0.453844	0.0350642			0.522069	0.000534496	0.560019	1.24933e-05	0.620062	0.00307171			0.434381	0.0454268					0.620471	8.11552e-11							0.462472	0.000168502	0.459465	0.0112151			0.575824	0.00729686					0.565044	0.000368849	0.576363	0.000379158
		K12974	K12974	0.440376	0.0108851	0.424641	0.0351926			0.567933	0.000219666	0.569494	1.07459e-05	0.64391	0.00262432			0.476081	0.0342216					0.639988	4.26798e-11							0.469241	0.000152086	0.469455	0.0110715			0.634769	0.00399394					0.575625	0.000341827	0.598011	0.000302048
		K09161	K09161	0.433037	0.011338	0.418531	0.0355877			0.561581	0.000221807	0.571484	9.55228e-06	0.64655	0.00239602			0.474731	0.0335874					0.635466	3.99534e-11							0.466812	0.000150649	0.461507	0.0110715			0.618447	0.00466437					0.566784	0.000362508	0.589955	0.000302048
		K06048	K06048	0.422138	0.0100531	0.381924	0.040321			0.470177	0.000960396	0.528093	1.20769e-05	0.606911	0.00249498			0.398048	0.0498706					0.602865	2.32745e-11							0.443779	0.000149313	0.398944	0.0166228			0.562689	0.00570832					0.498954	0.000750088	0.586466	0.000206306
		K03472	K03472	0.428543	0.0126967	0.438269	0.0351926			0.559498	0.000261133	0.561263	1.45711e-05	0.63555	0.00284294			0.475775	0.0342292					0.643069	3.99534e-11							0.472122	0.000150979	0.456428	0.01194			0.601709	0.00597327					0.564819	0.000412866	0.577617	0.00040515
		K03290	K03290	0.324424	0.0256037					0.51188	0.000101078	0.532274	1.71602e-06	0.633061	0.000659942					0.442148	0.0424858			0.653982	3.42532e-11							0.441413	4.7837e-05	0.369657	0.015428			0.56462	0.0024578					0.482883	0.000385293	0.544993	0.00016496
		K04753	K04753	0.319518	0.0354639					0.586298	2.69493e-05	0.569141	1.47403e-06	0.68432	0.000637157					0.493119	0.0348334			0.692411	1.37765e-11							0.472828	3.51808e-05	0.415324	0.0112949			0.624001	0.001752					0.533677	0.000284396	0.536044	0.000302048
		K06176	K06176	0.319518	0.0354639					0.586298	2.69493e-05	0.569141	1.47403e-06	0.68432	0.000637157					0.493119	0.0348334			0.692411	1.37765e-11							0.472828	3.51808e-05	0.415324	0.0112949			0.624001	0.001752					0.533677	0.000284396	0.536044	0.000302048
		K15257	K15257	0.319518	0.0354639					0.586298	2.69493e-05	0.569141	1.47403e-06	0.68432	0.000637157					0.493119	0.0348334			0.692411	1.37765e-11							0.472828	3.51808e-05	0.415324	0.0112949			0.624001	0.001752					0.533677	0.000284396	0.536044	0.000302048
		K02336	K02336	0.43871	0.0109209	0.425711	0.0351926			0.565542	0.000220147	0.568125	1.08381e-05	0.636154	0.00271459			0.480045	0.0332752					0.634481	4.8109e-11							0.470637	0.000149313	0.468115	0.0110715			0.61535	0.00499057					0.574131	0.000341827	0.593074	0.000302048
		K03112	K03112	0.43871	0.0109209	0.425711	0.0351926			0.565542	0.000220147	0.568125	1.08381e-05	0.636154	0.00271459			0.480045	0.0332752					0.634481	4.8109e-11							0.470637	0.000149313	0.468115	0.0110715			0.61535	0.00499057					0.574131	0.000341827	0.593074	0.000302048
		K03971	K03971	0.43871	0.0109209	0.425711	0.0351926			0.565542	0.000220147	0.568125	1.08381e-05	0.636154	0.00271459			0.480045	0.0332752					0.634481	4.8109e-11							0.470637	0.000149313	0.468115	0.0110715			0.61535	0.00499057					0.574131	0.000341827	0.593074	0.000302048
		K06080	K06080	0.43871	0.0109209	0.425711	0.0351926			0.565542	0.000220147	0.568125	1.08381e-05	0.636154	0.00271459			0.480045	0.0332752					0.634481	4.8109e-11							0.470637	0.000149313	0.468115	0.0110715			0.61535	0.00499057					0.574131	0.000341827	0.593074	0.000302048
		K07490	K07490	0.43871	0.0109209	0.425711	0.0351926			0.565542	0.000220147	0.568125	1.08381e-05	0.636154	0.00271459			0.480045	0.0332752					0.634481	4.8109e-11							0.470637	0.000149313	0.468115	0.0110715			0.61535	0.00499057					0.574131	0.000341827	0.593074	0.000302048
		K08162	K08162	0.43871	0.0109209	0.425711	0.0351926			0.565542	0.000220147	0.568125	1.08381e-05	0.636154	0.00271459			0.480045	0.0332752					0.634481	4.8109e-11							0.470637	0.000149313	0.468115	0.0110715			0.61535	0.00499057					0.574131	0.000341827	0.593074	0.000302048
		K08227	K08227	0.43871	0.0109209	0.425711	0.0351926			0.565542	0.000220147	0.568125	1.08381e-05	0.636154	0.00271459			0.480045	0.0332752					0.634481	4.8109e-11							0.470637	0.000149313	0.468115	0.0110715			0.61535	0.00499057					0.574131	0.000341827	0.593074	0.000302048
		K08682	K08682	0.43871	0.0109209	0.425711	0.0351926			0.565542	0.000220147	0.568125	1.08381e-05	0.636154	0.00271459			0.480045	0.0332752					0.634481	4.8109e-11							0.470637	0.000149313	0.468115	0.0110715			0.61535	0.00499057					0.574131	0.000341827	0.593074	0.000302048
		K12148	K12148	0.43871	0.0109209	0.425711	0.0351926			0.565542	0.000220147	0.568125	1.08381e-05	0.636154	0.00271459			0.480045	0.0332752					0.634481	4.8109e-11							0.470637	0.000149313	0.468115	0.0110715			0.61535	0.00499057					0.574131	0.000341827	0.593074	0.000302048
		K13053	K13053	0.43871	0.0109209	0.425711	0.0351926			0.565542	0.000220147	0.568125	1.08381e-05	0.636154	0.00271459			0.480045	0.0332752					0.634481	4.8109e-11							0.470637	0.000149313	0.468115	0.0110715			0.61535	0.00499057					0.574131	0.000341827	0.593074	0.000302048
		K19162	K19162	0.43871	0.0109209	0.425711	0.0351926			0.565542	0.000220147	0.568125	1.08381e-05	0.636154	0.00271459			0.480045	0.0332752					0.634481	4.8109e-11							0.470637	0.000149313	0.468115	0.0110715			0.61535	0.00499057					0.574131	0.000341827	0.593074	0.000302048
		K19168	K19168	0.43871	0.0109209	0.425711	0.0351926			0.565542	0.000220147	0.568125	1.08381e-05	0.636154	0.00271459			0.480045	0.0332752					0.634481	4.8109e-11							0.470637	0.000149313	0.468115	0.0110715			0.61535	0.00499057					0.574131	0.000341827	0.593074	0.000302048
		K12963	K12963	0.43871	0.0109209	0.425711	0.0351926			0.565542	0.000220147	0.568125	1.08381e-05	0.636154	0.00271459			0.480045	0.0332752					0.634481	4.8109e-11							0.470637	0.000149313	0.468115	0.0110715			0.61535	0.00499057					0.574131	0.000341827	0.593074	0.000302048
		K18988	K18988	0.43871	0.0109209	0.425711	0.0351926			0.565542	0.000220147	0.568125	1.08381e-05	0.636154	0.00271459			0.480045	0.0332752					0.634481	4.8109e-11							0.470637	0.000149313	0.468115	0.0110715			0.61535	0.00499057					0.574131	0.000341827	0.593074	0.000302048
		K07771	K07771	0.43871	0.0109209	0.425711	0.0351926			0.565542	0.000220147	0.568125	1.08381e-05	0.636154	0.00271459			0.480045	0.0332752					0.634481	4.8109e-11							0.470637	0.000149313	0.468115	0.0110715			0.61535	0.00499057					0.574131	0.000341827	0.593074	0.000302048
		K12962	K12962	0.43871	0.0109209	0.425711	0.0351926			0.565542	0.000220147	0.568125	1.08381e-05	0.636154	0.00271459			0.480045	0.0332752					0.634481	4.8109e-11							0.470637	0.000149313	0.468115	0.0110715			0.61535	0.00499057					0.574131	0.000341827	0.593074	0.000302048
		K12975	K12975	0.43871	0.0109209	0.425711	0.0351926			0.565542	0.000220147	0.568125	1.08381e-05	0.636154	0.00271459			0.480045	0.0332752					0.634481	4.8109e-11							0.470637	0.000149313	0.468115	0.0110715			0.61535	0.00499057					0.574131	0.000341827	0.593074	0.000302048
		K13014	K13014	0.43871	0.0109209	0.425711	0.0351926			0.565542	0.000220147	0.568125	1.08381e-05	0.636154	0.00271459			0.480045	0.0332752					0.634481	4.8109e-11							0.470637	0.000149313	0.468115	0.0110715			0.61535	0.00499057					0.574131	0.000341827	0.593074	0.000302048
		K07806	K07806	0.43871	0.0109209	0.425711	0.0351926			0.565542	0.000220147	0.568125	1.08381e-05	0.636154	0.00271459			0.480045	0.0332752					0.634481	4.8109e-11							0.470637	0.000149313	0.468115	0.0110715			0.61535	0.00499057					0.574131	0.000341827	0.593074	0.000302048
		K07676	K07676	0.43871	0.0109209	0.425711	0.0351926			0.565542	0.000220147	0.568125	1.08381e-05	0.636154	0.00271459			0.480045	0.0332752					0.634481	4.8109e-11							0.470637	0.000149313	0.468115	0.0110715			0.61535	0.00499057					0.574131	0.000341827	0.593074	0.000302048
		K07677	K07677	0.43871	0.0109209	0.425711	0.0351926			0.565542	0.000220147	0.568125	1.08381e-05	0.636154	0.00271459			0.480045	0.0332752					0.634481	4.8109e-11							0.470637	0.000149313	0.468115	0.0110715			0.61535	0.00499057					0.574131	0.000341827	0.593074	0.000302048
		K16957	K16957	0.447726	0.00539862					0.357866	0.0106532	0.33489	0.00536377											0.733455	9.50082e-12							0.406332	0.00064882
		K03837	K03837	0.328866	0.031913					0.605031	2.30211e-05	0.564235	1.75511e-06	0.698122	0.000556329					0.497587	0.0348334			0.695227	3.7579e-17							0.474887	3.51808e-05	0.433529	0.0110715			0.643748	0.00134262					0.556874	0.000231604	0.544084	0.000302048
		K03740	K03740	0.416051	0.00499749					0.36722	0.00438731	0.365144	0.000913076	0.47962	0.00813174									0.674266	1.76337e-11							0.468633	3.51808e-05											0.273821	0.0498497	0.652379	1.37889e-05
		K03774	K03774	0.429127	0.0126546	0.43787	0.0351926			0.55992	0.000258891	0.561941	1.42884e-05	0.638514	0.00273859			0.475652	0.0342292					0.642947	4.03936e-11							0.471301	0.000154124	0.456919	0.0119385			0.601523	0.00597866					0.565364	0.000412616	0.577416	0.000407607
		K09911	K09911	0.318465	0.0361614					0.593669	2.51302e-05	0.562987	1.65426e-06	0.666688	0.000656826			0.381061	0.0498706	0.477249	0.0366284			0.691765	7.55281e-12							0.47083	3.54464e-05	0.415481	0.0113097			0.605276	0.00218268					0.53375	0.000284396	0.534551	0.000302048
		K11107	K11107	0.318465	0.0361614					0.593669	2.51302e-05	0.562987	1.65426e-06	0.666688	0.000656826			0.381061	0.0498706	0.477249	0.0366284			0.691765	7.55281e-12							0.47083	3.54464e-05	0.415481	0.0113097			0.605276	0.00218268					0.53375	0.000284396	0.534551	0.000302048
		K08363	K08363	0.441124	0.0300416					0.668919	0.000222764	0.602547	9.78168e-05	0.503377	0.044621					0.626933	0.0382396			0.738029	6.04827e-10							0.673359	8.26246e-06					0.68124	0.00858403							0.472355	0.0133044
		K08364	K08364	0.441124	0.0300416					0.668919	0.000222764	0.602547	9.78168e-05	0.503377	0.044621					0.626933	0.0382396			0.738029	6.04827e-10							0.673359	8.26246e-06					0.68124	0.00858403							0.472355	0.0133044
		K00383	K00383	0.321761	0.0173855					0.521905	2.8599e-05	0.495468	1.89422e-06	0.595647	0.000667668			0.347012	0.0447608					0.641569	2.71665e-12							0.449774	2.68201e-05	0.301327	0.0359409			0.498578	0.00391399					0.401166	0.00165948	0.526043	0.000126808
		K12984	K12984							0.795207	1.42858e-05	0.63761	2.16021e-05	0.870281	0.000649831					0.695878	0.0332807			0.73076	1.31379e-11							0.635962	6.07003e-06	0.520822	0.0126075			0.61909	0.0140859					0.720768	0.000202873	0.55388	0.00273434
		K04774	K04774	0.296889	0.0493027					0.594296	2.51302e-05	0.562221	1.67794e-06	0.66974	0.000649831					0.535226	0.0332807			0.69737	1.693e-12							0.487502	2.99498e-05	0.397337	0.0137138			0.59127	0.00262957					0.520938	0.000325538	0.517592	0.000419976
		K03607	K03607	0.325122	0.0333831					0.593012	2.51302e-05	0.56323	1.65925e-06	0.66988	0.000649831					0.488261	0.0348334			0.692391	3.7579e-17							0.465978	4.0008e-05	0.419463	0.0110715			0.62119	0.00184985					0.539193	0.000270163	0.543777	0.000302048
		K02553	K02553	0.316578	0.0369035					0.594439	2.51302e-05	0.550861	2.66586e-06	0.67323	0.000649831					0.505949	0.0348334			0.69437	3.7579e-17							0.478561	3.51808e-05	0.419961	0.0110715			0.605211	0.00223868					0.544833	0.000270163	0.526278	0.000367218
		K08163	K08163	0.428466	0.0120157	0.431115	0.0351926			0.551174	0.000276378	0.5605	1.20186e-05	0.611327	0.00341178			0.47589	0.0334253					0.619785	8.22573e-11							0.466409	0.000153378	0.459826	0.0111413			0.572725	0.00750306					0.562954	0.000378015	0.578235	0.000364058
		K04691	K04691	0.322931	0.0339588					0.589643	2.51302e-05	0.565527	1.54432e-06	0.672865	0.000649831					0.481509	0.0348334			0.690962	3.7579e-17							0.469737	3.54948e-05	0.418108	0.0110715			0.609908	0.00200623					0.537204	0.000270163	0.537468	0.000302048
		K07241	K07241	0.406983	0.0236506							0.305366	0.0258123											0.579578	4.12882e-08							0.53802	3.42551e-05											0.407792	0.0150057
		K01175	K01175	0.322225	0.0339588					0.58904	2.51302e-05	0.564444	1.54432e-06	0.67005	0.000649831					0.481604	0.0348334			0.690832	3.7579e-17							0.469929	3.51808e-05	0.417388	0.0110715			0.610067	0.00200438					0.536531	0.000270163	0.537584	0.000302048
		K01766	K01766	0.322225	0.0339588					0.58904	2.51302e-05	0.564444	1.54432e-06	0.67005	0.000649831					0.481604	0.0348334			0.690832	3.7579e-17							0.469929	3.51808e-05	0.417388	0.0110715			0.610067	0.00200438					0.536531	0.000270163	0.537584	0.000302048
		K02742	K02742	0.322225	0.0339588					0.58904	2.51302e-05	0.564444	1.54432e-06	0.67005	0.000649831					0.481604	0.0348334			0.690832	3.7579e-17							0.469929	3.51808e-05	0.417388	0.0110715			0.610067	0.00200438					0.536531	0.000270163	0.537584	0.000302048
		K03314	K03314	0.322225	0.0339588					0.58904	2.51302e-05	0.564444	1.54432e-06	0.67005	0.000649831					0.481604	0.0348334			0.690832	3.7579e-17							0.469929	3.51808e-05	0.417388	0.0110715			0.610067	0.00200438					0.536531	0.000270163	0.537584	0.000302048
		K03548	K03548	0.322225	0.0339588					0.58904	2.51302e-05	0.564444	1.54432e-06	0.67005	0.000649831					0.481604	0.0348334			0.690832	3.7579e-17							0.469929	3.51808e-05	0.417388	0.0110715			0.610067	0.00200438					0.536531	0.000270163	0.537584	0.000302048
		K03591	K03591	0.322225	0.0339588					0.58904	2.51302e-05	0.564444	1.54432e-06	0.67005	0.000649831					0.481604	0.0348334			0.690832	3.7579e-17							0.469929	3.51808e-05	0.417388	0.0110715			0.610067	0.00200438					0.536531	0.000270163	0.537584	0.000302048
		K03632	K03632	0.322225	0.0339588					0.58904	2.51302e-05	0.564444	1.54432e-06	0.67005	0.000649831					0.481604	0.0348334			0.690832	3.7579e-17							0.469929	3.51808e-05	0.417388	0.0110715			0.610067	0.00200438					0.536531	0.000270163	0.537584	0.000302048
		K03633	K03633	0.322225	0.0339588					0.58904	2.51302e-05	0.564444	1.54432e-06	0.67005	0.000649831					0.481604	0.0348334			0.690832	3.7579e-17							0.469929	3.51808e-05	0.417388	0.0110715			0.610067	0.00200438					0.536531	0.000270163	0.537584	0.000302048
		K03674	K03674	0.322225	0.0339588					0.58904	2.51302e-05	0.564444	1.54432e-06	0.67005	0.000649831					0.481604	0.0348334			0.690832	3.7579e-17							0.469929	3.51808e-05	0.417388	0.0110715			0.610067	0.00200438					0.536531	0.000270163	0.537584	0.000302048
		K03804	K03804	0.322225	0.0339588					0.58904	2.51302e-05	0.564444	1.54432e-06	0.67005	0.000649831					0.481604	0.0348334			0.690832	3.7579e-17							0.469929	3.51808e-05	0.417388	0.0110715			0.610067	0.00200438					0.536531	0.000270163	0.537584	0.000302048
		K04770	K04770	0.322225	0.0339588					0.58904	2.51302e-05	0.564444	1.54432e-06	0.67005	0.000649831					0.481604	0.0348334			0.690832	3.7579e-17							0.469929	3.51808e-05	0.417388	0.0110715			0.610067	0.00200438					0.536531	0.000270163	0.537584	0.000302048
		K05590	K05590	0.322225	0.0339588					0.58904	2.51302e-05	0.564444	1.54432e-06	0.67005	0.000649831					0.481604	0.0348334			0.690832	3.7579e-17							0.469929	3.51808e-05	0.417388	0.0110715			0.610067	0.00200438					0.536531	0.000270163	0.537584	0.000302048
		K05803	K05803	0.322225	0.0339588					0.58904	2.51302e-05	0.564444	1.54432e-06	0.67005	0.000649831					0.481604	0.0348334			0.690832	3.7579e-17							0.469929	3.51808e-05	0.417388	0.0110715			0.610067	0.00200438					0.536531	0.000270163	0.537584	0.000302048
		K05809	K05809	0.322225	0.0339588					0.58904	2.51302e-05	0.564444	1.54432e-06	0.67005	0.000649831					0.481604	0.0348334			0.690832	3.7579e-17							0.469929	3.51808e-05	0.417388	0.0110715			0.610067	0.00200438					0.536531	0.000270163	0.537584	0.000302048
		K06205	K06205	0.322225	0.0339588					0.58904	2.51302e-05	0.564444	1.54432e-06	0.67005	0.000649831					0.481604	0.0348334			0.690832	3.7579e-17							0.469929	3.51808e-05	0.417388	0.0110715			0.610067	0.00200438					0.536531	0.000270163	0.537584	0.000302048
		K06866	K06866	0.322225	0.0339588					0.58904	2.51302e-05	0.564444	1.54432e-06	0.67005	0.000649831					0.481604	0.0348334			0.690832	3.7579e-17							0.469929	3.51808e-05	0.417388	0.0110715			0.610067	0.00200438					0.536531	0.000270163	0.537584	0.000302048
		K06899	K06899	0.322225	0.0339588					0.58904	2.51302e-05	0.564444	1.54432e-06	0.67005	0.000649831					0.481604	0.0348334			0.690832	3.7579e-17							0.469929	3.51808e-05	0.417388	0.0110715			0.610067	0.00200438					0.536531	0.000270163	0.537584	0.000302048
		K06918	K06918	0.322225	0.0339588					0.58904	2.51302e-05	0.564444	1.54432e-06	0.67005	0.000649831					0.481604	0.0348334			0.690832	3.7579e-17							0.469929	3.51808e-05	0.417388	0.0110715			0.610067	0.00200438					0.536531	0.000270163	0.537584	0.000302048
		K06957	K06957	0.322225	0.0339588					0.58904	2.51302e-05	0.564444	1.54432e-06	0.67005	0.000649831					0.481604	0.0348334			0.690832	3.7579e-17							0.469929	3.51808e-05	0.417388	0.0110715			0.610067	0.00200438					0.536531	0.000270163	0.537584	0.000302048
		K07184	K07184	0.322225	0.0339588					0.58904	2.51302e-05	0.564444	1.54432e-06	0.67005	0.000649831					0.481604	0.0348334			0.690832	3.7579e-17							0.469929	3.51808e-05	0.417388	0.0110715			0.610067	0.00200438					0.536531	0.000270163	0.537584	0.000302048
		K07186	K07186	0.322225	0.0339588					0.58904	2.51302e-05	0.564444	1.54432e-06	0.67005	0.000649831					0.481604	0.0348334			0.690832	3.7579e-17							0.469929	3.51808e-05	0.417388	0.0110715			0.610067	0.00200438					0.536531	0.000270163	0.537584	0.000302048
		K07286	K07286	0.322225	0.0339588					0.58904	2.51302e-05	0.564444	1.54432e-06	0.67005	0.000649831					0.481604	0.0348334			0.690832	3.7579e-17							0.469929	3.51808e-05	0.417388	0.0110715			0.610067	0.00200438					0.536531	0.000270163	0.537584	0.000302048
		K07479	K07479	0.322225	0.0339588					0.58904	2.51302e-05	0.564444	1.54432e-06	0.67005	0.000649831					0.481604	0.0348334			0.690832	3.7579e-17							0.469929	3.51808e-05	0.417388	0.0110715			0.610067	0.00200438					0.536531	0.000270163	0.537584	0.000302048
		K08312	K08312	0.322225	0.0339588					0.58904	2.51302e-05	0.564444	1.54432e-06	0.67005	0.000649831					0.481604	0.0348334			0.690832	3.7579e-17							0.469929	3.51808e-05	0.417388	0.0110715			0.610067	0.00200438					0.536531	0.000270163	0.537584	0.000302048
		K08990	K08990	0.322225	0.0339588					0.58904	2.51302e-05	0.564444	1.54432e-06	0.67005	0.000649831					0.481604	0.0348334			0.690832	3.7579e-17							0.469929	3.51808e-05	0.417388	0.0110715			0.610067	0.00200438					0.536531	0.000270163	0.537584	0.000302048
		K08992	K08992	0.322225	0.0339588					0.58904	2.51302e-05	0.564444	1.54432e-06	0.67005	0.000649831					0.481604	0.0348334			0.690832	3.7579e-17							0.469929	3.51808e-05	0.417388	0.0110715			0.610067	0.00200438					0.536531	0.000270163	0.537584	0.000302048
		K09890	K09890	0.322225	0.0339588					0.58904	2.51302e-05	0.564444	1.54432e-06	0.67005	0.000649831					0.481604	0.0348334			0.690832	3.7579e-17							0.469929	3.51808e-05	0.417388	0.0110715			0.610067	0.00200438					0.536531	0.000270163	0.537584	0.000302048
		K09891	K09891	0.322225	0.0339588					0.58904	2.51302e-05	0.564444	1.54432e-06	0.67005	0.000649831					0.481604	0.0348334			0.690832	3.7579e-17							0.469929	3.51808e-05	0.417388	0.0110715			0.610067	0.00200438					0.536531	0.000270163	0.537584	0.000302048
		K09893	K09893	0.322225	0.0339588					0.58904	2.51302e-05	0.564444	1.54432e-06	0.67005	0.000649831					0.481604	0.0348334			0.690832	3.7579e-17							0.469929	3.51808e-05	0.417388	0.0110715			0.610067	0.00200438					0.536531	0.000270163	0.537584	0.000302048
		K09894	K09894	0.322225	0.0339588					0.58904	2.51302e-05	0.564444	1.54432e-06	0.67005	0.000649831					0.481604	0.0348334			0.690832	3.7579e-17							0.469929	3.51808e-05	0.417388	0.0110715			0.610067	0.00200438					0.536531	0.000270163	0.537584	0.000302048
		K09896	K09896	0.322225	0.0339588					0.58904	2.51302e-05	0.564444	1.54432e-06	0.67005	0.000649831					0.481604	0.0348334			0.690832	3.7579e-17							0.469929	3.51808e-05	0.417388	0.0110715			0.610067	0.00200438					0.536531	0.000270163	0.537584	0.000302048
		K09897	K09897	0.322225	0.0339588					0.58904	2.51302e-05	0.564444	1.54432e-06	0.67005	0.000649831					0.481604	0.0348334			0.690832	3.7579e-17							0.469929	3.51808e-05	0.417388	0.0110715			0.610067	0.00200438					0.536531	0.000270163	0.537584	0.000302048
		K09898	K09898	0.322225	0.0339588					0.58904	2.51302e-05	0.564444	1.54432e-06	0.67005	0.000649831					0.481604	0.0348334			0.690832	3.7579e-17							0.469929	3.51808e-05	0.417388	0.0110715			0.610067	0.00200438					0.536531	0.000270163	0.537584	0.000302048
		K09899	K09899	0.322225	0.0339588					0.58904	2.51302e-05	0.564444	1.54432e-06	0.67005	0.000649831					0.481604	0.0348334			0.690832	3.7579e-17							0.469929	3.51808e-05	0.417388	0.0110715			0.610067	0.00200438					0.536531	0.000270163	0.537584	0.000302048
		K09901	K09901	0.322225	0.0339588					0.58904	2.51302e-05	0.564444	1.54432e-06	0.67005	0.000649831					0.481604	0.0348334			0.690832	3.7579e-17							0.469929	3.51808e-05	0.417388	0.0110715			0.610067	0.00200438					0.536531	0.000270163	0.537584	0.000302048
		K09904	K09904	0.322225	0.0339588					0.58904	2.51302e-05	0.564444	1.54432e-06	0.67005	0.000649831					0.481604	0.0348334			0.690832	3.7579e-17							0.469929	3.51808e-05	0.417388	0.0110715			0.610067	0.00200438					0.536531	0.000270163	0.537584	0.000302048
		K09907	K09907	0.322225	0.0339588					0.58904	2.51302e-05	0.564444	1.54432e-06	0.67005	0.000649831					0.481604	0.0348334			0.690832	3.7579e-17							0.469929	3.51808e-05	0.417388	0.0110715			0.610067	0.00200438					0.536531	0.000270163	0.537584	0.000302048
		K09908	K09908	0.322225	0.0339588					0.58904	2.51302e-05	0.564444	1.54432e-06	0.67005	0.000649831					0.481604	0.0348334			0.690832	3.7579e-17							0.469929	3.51808e-05	0.417388	0.0110715			0.610067	0.00200438					0.536531	0.000270163	0.537584	0.000302048
		K09910	K09910	0.322225	0.0339588					0.58904	2.51302e-05	0.564444	1.54432e-06	0.67005	0.000649831					0.481604	0.0348334			0.690832	3.7579e-17							0.469929	3.51808e-05	0.417388	0.0110715			0.610067	0.00200438					0.536531	0.000270163	0.537584	0.000302048
		K09917	K09917	0.322225	0.0339588					0.58904	2.51302e-05	0.564444	1.54432e-06	0.67005	0.000649831					0.481604	0.0348334			0.690832	3.7579e-17							0.469929	3.51808e-05	0.417388	0.0110715			0.610067	0.00200438					0.536531	0.000270163	0.537584	0.000302048
		K14055	K14055	0.322225	0.0339588					0.58904	2.51302e-05	0.564444	1.54432e-06	0.67005	0.000649831					0.481604	0.0348334			0.690832	3.7579e-17							0.469929	3.51808e-05	0.417388	0.0110715			0.610067	0.00200438					0.536531	0.000270163	0.537584	0.000302048
		K00998	K00998	0.322225	0.0339588					0.58904	2.51302e-05	0.564444	1.54432e-06	0.67005	0.000649831					0.481604	0.0348334			0.690832	3.7579e-17							0.469929	3.51808e-05	0.417388	0.0110715			0.610067	0.00200438					0.536531	0.000270163	0.537584	0.000302048
		K02560	K02560	0.322225	0.0339588					0.58904	2.51302e-05	0.564444	1.54432e-06	0.67005	0.000649831					0.481604	0.0348334			0.690832	3.7579e-17							0.469929	3.51808e-05	0.417388	0.0110715			0.610067	0.00200438					0.536531	0.000270163	0.537584	0.000302048
		K03645	K03645	0.322225	0.0339588					0.58904	2.51302e-05	0.564444	1.54432e-06	0.67005	0.000649831					0.481604	0.0348334			0.690832	3.7579e-17							0.469929	3.51808e-05	0.417388	0.0110715			0.610067	0.00200438					0.536531	0.000270163	0.537584	0.000302048
		K04067	K04067	0.322225	0.0339588					0.58904	2.51302e-05	0.564444	1.54432e-06	0.67005	0.000649831					0.481604	0.0348334			0.690832	3.7579e-17							0.469929	3.51808e-05	0.417388	0.0110715			0.610067	0.00200438					0.536531	0.000270163	0.537584	0.000302048
		K05851	K05851	0.322225	0.0339588					0.58904	2.51302e-05	0.564444	1.54432e-06	0.67005	0.000649831					0.481604	0.0348334			0.690832	3.7579e-17							0.469929	3.51808e-05	0.417388	0.0110715			0.610067	0.00200438					0.536531	0.000270163	0.537584	0.000302048
		K07236	K07236	0.322225	0.0339588					0.58904	2.51302e-05	0.564444	1.54432e-06	0.67005	0.000649831					0.481604	0.0348334			0.690832	3.7579e-17							0.469929	3.51808e-05	0.417388	0.0110715			0.610067	0.00200438					0.536531	0.000270163	0.537584	0.000302048
		K07237	K07237	0.322225	0.0339588					0.58904	2.51302e-05	0.564444	1.54432e-06	0.67005	0.000649831					0.481604	0.0348334			0.690832	3.7579e-17							0.469929	3.51808e-05	0.417388	0.0110715			0.610067	0.00200438					0.536531	0.000270163	0.537584	0.000302048
		K07751	K07751	0.322225	0.0339588					0.58904	2.51302e-05	0.564444	1.54432e-06	0.67005	0.000649831					0.481604	0.0348334			0.690832	3.7579e-17							0.469929	3.51808e-05	0.417388	0.0110715			0.610067	0.00200438					0.536531	0.000270163	0.537584	0.000302048
		K09997	K09997	0.322225	0.0339588					0.58904	2.51302e-05	0.564444	1.54432e-06	0.67005	0.000649831					0.481604	0.0348334			0.690832	3.7579e-17							0.469929	3.51808e-05	0.417388	0.0110715			0.610067	0.00200438					0.536531	0.000270163	0.537584	0.000302048
		K09998	K09998	0.322225	0.0339588					0.58904	2.51302e-05	0.564444	1.54432e-06	0.67005	0.000649831					0.481604	0.0348334			0.690832	3.7579e-17							0.469929	3.51808e-05	0.417388	0.0110715			0.610067	0.00200438					0.536531	0.000270163	0.537584	0.000302048
		K09999	K09999	0.322225	0.0339588					0.58904	2.51302e-05	0.564444	1.54432e-06	0.67005	0.000649831					0.481604	0.0348334			0.690832	3.7579e-17							0.469929	3.51808e-05	0.417388	0.0110715			0.610067	0.00200438					0.536531	0.000270163	0.537584	0.000302048
		K10000	K10000	0.322225	0.0339588					0.58904	2.51302e-05	0.564444	1.54432e-06	0.67005	0.000649831					0.481604	0.0348334			0.690832	3.7579e-17							0.469929	3.51808e-05	0.417388	0.0110715			0.610067	0.00200438					0.536531	0.000270163	0.537584	0.000302048
		K07648	K07648	0.322225	0.0339588					0.58904	2.51302e-05	0.564444	1.54432e-06	0.67005	0.000649831					0.481604	0.0348334			0.690832	3.7579e-17							0.469929	3.51808e-05	0.417388	0.0110715			0.610067	0.00200438					0.536531	0.000270163	0.537584	0.000302048
		K11258	K11258	0.322225	0.0339588					0.58904	2.51302e-05	0.564444	1.54432e-06	0.67005	0.000649831					0.481604	0.0348334			0.690832	3.7579e-17							0.469929	3.51808e-05	0.417388	0.0110715			0.610067	0.00200438					0.536531	0.000270163	0.537584	0.000302048
		K07773	K07773	0.322225	0.0339588					0.58904	2.51302e-05	0.564444	1.54432e-06	0.67005	0.000649831					0.481604	0.0348334			0.690832	3.7579e-17							0.469929	3.51808e-05	0.417388	0.0110715			0.610067	0.00200438					0.536531	0.000270163	0.537584	0.000302048
		K19226	K19226	0.322225	0.0339588					0.58904	2.51302e-05	0.564444	1.54432e-06	0.67005	0.000649831					0.481604	0.0348334			0.690832	3.7579e-17							0.469929	3.51808e-05	0.417388	0.0110715			0.610067	0.00200438					0.536531	0.000270163	0.537584	0.000302048
		K19227	K19227	0.322225	0.0339588					0.58904	2.51302e-05	0.564444	1.54432e-06	0.67005	0.000649831					0.481604	0.0348334			0.690832	3.7579e-17							0.469929	3.51808e-05	0.417388	0.0110715			0.610067	0.00200438					0.536531	0.000270163	0.537584	0.000302048
		K19228	K19228	0.322225	0.0339588					0.58904	2.51302e-05	0.564444	1.54432e-06	0.67005	0.000649831					0.481604	0.0348334			0.690832	3.7579e-17							0.469929	3.51808e-05	0.417388	0.0110715			0.610067	0.00200438					0.536531	0.000270163	0.537584	0.000302048
		K19229	K19229	0.322225	0.0339588					0.58904	2.51302e-05	0.564444	1.54432e-06	0.67005	0.000649831					0.481604	0.0348334			0.690832	3.7579e-17							0.469929	3.51808e-05	0.417388	0.0110715			0.610067	0.00200438					0.536531	0.000270163	0.537584	0.000302048
		K19230	K19230	0.322225	0.0339588					0.58904	2.51302e-05	0.564444	1.54432e-06	0.67005	0.000649831					0.481604	0.0348334			0.690832	3.7579e-17							0.469929	3.51808e-05	0.417388	0.0110715			0.610067	0.00200438					0.536531	0.000270163	0.537584	0.000302048
		K00247	K00247	0.322225	0.0339588					0.58904	2.51302e-05	0.564444	1.54432e-06	0.67005	0.000649831					0.481604	0.0348334			0.690832	3.7579e-17							0.469929	3.51808e-05	0.417388	0.0110715			0.610067	0.00200438					0.536531	0.000270163	0.537584	0.000302048
		K02344	K02344	0.322225	0.0339588					0.58904	2.51302e-05	0.564444	1.54432e-06	0.67005	0.000649831					0.481604	0.0348334			0.690832	3.7579e-17							0.469929	3.51808e-05	0.417388	0.0110715			0.610067	0.00200438					0.536531	0.000270163	0.537584	0.000302048
		K04091	K04091	0.412621	0.0148289	0.465329	0.0350642			0.528556	0.000441063	0.56533	1.00997e-05	0.63914	0.00257748			0.433548	0.0452301					0.631105	4.43984e-11							0.460652	0.000170798	0.465816	0.0110715			0.549211	0.0102755					0.577008	0.000325538	0.575589	0.000378424
		K03573	K03573	0.322839	0.0339588					0.589463	2.51302e-05	0.564809	1.54432e-06	0.66989	0.000649831					0.481505	0.0348334			0.690834	3.7579e-17							0.470161	3.51808e-05	0.418044	0.0110715			0.609897	0.00200623					0.537087	0.000270163	0.537681	0.000302048
		K08225	K08225	0.440328	0.0106443	0.43686	0.0350642			0.530493	0.000429601	0.570638	9.55228e-06	0.628365	0.00280914			0.442579	0.0438501					0.616872	9.80742e-11							0.460834	0.000168502	0.472475	0.0110715			0.587778	0.0062469					0.577679	0.000325538	0.590955	0.000302048
		K00137	K00137	0.440328	0.0106443	0.43686	0.0350642			0.530493	0.000429601	0.570638	9.55228e-06	0.628365	0.00280914			0.442579	0.0438501					0.616872	9.80742e-11							0.460834	0.000168502	0.472475	0.0110715			0.587778	0.0062469					0.577679	0.000325538	0.590955	0.000302048
		K07781	K07781	0.440328	0.0106443	0.43686	0.0350642			0.530493	0.000429601	0.570638	9.55228e-06	0.628365	0.00280914			0.442579	0.0438501					0.616872	9.80742e-11							0.460834	0.000168502	0.472475	0.0110715			0.587778	0.0062469					0.577679	0.000325538	0.590955	0.000302048
		K00090	K00090	0.434024	0.011775	0.436089	0.0351926			0.573565	0.000201291	0.552382	2.06715e-05	0.64014	0.00271459			0.475916	0.0345257					0.640258	4.21213e-11							0.474569	0.000148884	0.472137	0.0110715			0.611428	0.00536594					0.580908	0.000335493	0.580578	0.000391297
		K00673	K00673	0.413664	0.0149694	0.438406	0.0350642			0.518324	0.000597802	0.61868	2.00652e-06	0.651606	0.00226467			0.438627	0.0442668					0.61839	8.57699e-11							0.465015	0.000164357	0.457963	0.011365			0.547994	0.0108125					0.575737	0.000341827	0.567174	0.000450396
		K13069	K13069	0.47559	0.0071916	0.412825	0.0394348			0.549109	0.000338408	0.575785	9.84339e-06	0.64647	0.00262903			0.452922	0.0436181					0.612488	2.3444e-10							0.499625	3.51808e-05	0.491682	0.0110715			0.613166	0.00540186					0.607883	0.000270163	0.609094	0.000286592
		K03812	K03812	0.443814	0.0105626	0.423048	0.0351926			0.567205	0.000219666	0.571135	9.91822e-06	0.632457	0.00282568			0.478204	0.03349					0.632421	5.43643e-11							0.468366	0.000153075	0.465527	0.0110715			0.613323	0.00499057					0.572072	0.000348908	0.592349	0.000302048
		K00427	K00427	0.430097	0.0117175	0.453944	0.0350642			0.522482	0.000518804	0.559158	1.2492e-05	0.616638	0.00317327			0.431976	0.0458722					0.617492	9.04477e-11							0.460811	0.000168502	0.458243	0.0112565			0.575071	0.00728614					0.563296	0.000371399	0.575541	0.000378424
		K12957	K12957	0.430097	0.0117175	0.453944	0.0350642			0.522482	0.000518804	0.559158	1.2492e-05	0.616638	0.00317327			0.431976	0.0458722					0.617492	9.04477e-11							0.460811	0.000168502	0.458243	0.0112565			0.575071	0.00728614					0.563296	0.000371399	0.575541	0.000378424
		K02504	K02504	0.321083	0.0344671					0.589031	2.51302e-05	0.56196	1.63834e-06	0.668157	0.000649831					0.481949	0.0348334			0.690124	3.7579e-17							0.46961	3.51808e-05	0.41782	0.0110715			0.610913	0.00200438					0.536395	0.000270163	0.537252	0.000302048
		K02679	K02679	0.321083	0.0344671					0.589031	2.51302e-05	0.56196	1.63834e-06	0.668157	0.000649831					0.481949	0.0348334			0.690124	3.7579e-17							0.46961	3.51808e-05	0.41782	0.0110715			0.610913	0.00200438					0.536395	0.000270163	0.537252	0.000302048
		K02680	K02680	0.321083	0.0344671					0.589031	2.51302e-05	0.56196	1.63834e-06	0.668157	0.000649831					0.481949	0.0348334			0.690124	3.7579e-17							0.46961	3.51808e-05	0.41782	0.0110715			0.610913	0.00200438					0.536395	0.000270163	0.537252	0.000302048
		K02682	K02682	0.321083	0.0344671					0.589031	2.51302e-05	0.56196	1.63834e-06	0.668157	0.000649831					0.481949	0.0348334			0.690124	3.7579e-17							0.46961	3.51808e-05	0.41782	0.0110715			0.610913	0.00200438					0.536395	0.000270163	0.537252	0.000302048
		K06039	K06039	0.321083	0.0344671					0.589031	2.51302e-05	0.56196	1.63834e-06	0.668157	0.000649831					0.481949	0.0348334			0.690124	3.7579e-17							0.46961	3.51808e-05	0.41782	0.0110715			0.610913	0.00200438					0.536395	0.000270163	0.537252	0.000302048
		K03214	K03214	0.321083	0.0344671					0.589031	2.51302e-05	0.56196	1.63834e-06	0.668157	0.000649831					0.481949	0.0348334			0.690124	3.7579e-17							0.46961	3.51808e-05	0.41782	0.0110715			0.610913	0.00200438					0.536395	0.000270163	0.537252	0.000302048
		K16959	K16959	0.444318	0.00522685					0.351905	0.0110743	0.334686	0.00486058											0.725809	8.77568e-12							0.403461	0.000605799
		K06447	K06447	0.418178	0.0139107	0.433596	0.0351926			0.521544	0.000541442	0.62085	1.8687e-06	0.650649	0.00226467			0.440175	0.0438501					0.616943	9.05662e-11							0.46481	0.000161292	0.461684	0.0110715			0.551358	0.0102647					0.579588	0.000325538	0.572548	0.000399073
		K09900	K09900	0.31656	0.0362751					0.583168	2.74133e-05	0.566896	1.47903e-06	0.670331	0.000649831					0.468955	0.0395626			0.687821	4.05253e-17							0.476675	3.51808e-05	0.413341	0.0113338			0.592205	0.00253417					0.531713	0.000284396	0.526919	0.000336335
		K13629	K13629	0.440195	0.0106952	0.425888	0.0351926			0.565475	0.00022013	0.566194	1.11838e-05	0.629845	0.00289788			0.477959	0.0334399					0.63149	5.51033e-11							0.469261	0.000149313	0.466262	0.0110715			0.614793	0.00499057					0.571888	0.000344315	0.592588	0.000302048
		K09470	K09470	0.3524	0.0384103	0.514419	0.0350642			0.54287	0.00039762	0.570556	1.11838e-05	0.703759	0.00119547			0.431509	0.0482805					0.654565	2.4394e-07							0.466964	0.000196645	0.483174	0.0110715			0.445886	0.0425908					0.622479	0.000240572	0.546367	0.000819837
		K03668	K03668	0.445006	0.0101311	0.434461	0.0350642			0.53227	0.000420593	0.572983	8.77705e-06	0.624581	0.00291405			0.442962	0.0438501					0.615611	1.02754e-10							0.459396	0.000168502	0.469728	0.0110715			0.5856	0.00634017					0.575384	0.000325538	0.589991	0.000302048
		K03807	K03807	0.445006	0.0101311	0.434461	0.0350642			0.53227	0.000420593	0.572983	8.77705e-06	0.624581	0.00291405			0.442962	0.0438501					0.615611	1.02754e-10							0.459396	0.000168502	0.469728	0.0110715			0.5856	0.00634017					0.575384	0.000325538	0.589991	0.000302048
		K07589	K07589	0.445006	0.0101311	0.434461	0.0350642			0.53227	0.000420593	0.572983	8.77705e-06	0.624581	0.00291405			0.442962	0.0438501					0.615611	1.02754e-10							0.459396	0.000168502	0.469728	0.0110715			0.5856	0.00634017					0.575384	0.000325538	0.589991	0.000302048
		K07740	K07740	0.445006	0.0101311	0.434461	0.0350642			0.53227	0.000420593	0.572983	8.77705e-06	0.624581	0.00291405			0.442962	0.0438501					0.615611	1.02754e-10							0.459396	0.000168502	0.469728	0.0110715			0.5856	0.00634017					0.575384	0.000325538	0.589991	0.000302048
		K08320	K08320	0.445006	0.0101311	0.434461	0.0350642			0.53227	0.000420593	0.572983	8.77705e-06	0.624581	0.00291405			0.442962	0.0438501					0.615611	1.02754e-10							0.459396	0.000168502	0.469728	0.0110715			0.5856	0.00634017					0.575384	0.000325538	0.589991	0.000302048
		K09918	K09918	0.445006	0.0101311	0.434461	0.0350642			0.53227	0.000420593	0.572983	8.77705e-06	0.624581	0.00291405			0.442962	0.0438501					0.615611	1.02754e-10							0.459396	0.000168502	0.469728	0.0110715			0.5856	0.00634017					0.575384	0.000325538	0.589991	0.000302048
		K09920	K09920	0.445006	0.0101311	0.434461	0.0350642			0.53227	0.000420593	0.572983	8.77705e-06	0.624581	0.00291405			0.442962	0.0438501					0.615611	1.02754e-10							0.459396	0.000168502	0.469728	0.0110715			0.5856	0.00634017					0.575384	0.000325538	0.589991	0.000302048
		K18765	K18765	0.445006	0.0101311	0.434461	0.0350642			0.53227	0.000420593	0.572983	8.77705e-06	0.624581	0.00291405			0.442962	0.0438501					0.615611	1.02754e-10							0.459396	0.000168502	0.469728	0.0110715			0.5856	0.00634017					0.575384	0.000325538	0.589991	0.000302048
		K13938	K13938	0.445006	0.0101311	0.434461	0.0350642			0.53227	0.000420593	0.572983	8.77705e-06	0.624581	0.00291405			0.442962	0.0438501					0.615611	1.02754e-10							0.459396	0.000168502	0.469728	0.0110715			0.5856	0.00634017					0.575384	0.000325538	0.589991	0.000302048
		K19303	K19303	0.445006	0.0101311	0.434461	0.0350642			0.53227	0.000420593	0.572983	8.77705e-06	0.624581	0.00291405			0.442962	0.0438501					0.615611	1.02754e-10							0.459396	0.000168502	0.469728	0.0110715			0.5856	0.00634017					0.575384	0.000325538	0.589991	0.000302048
		K09475	K09475	0.445006	0.0101311	0.434461	0.0350642			0.53227	0.000420593	0.572983	8.77705e-06	0.624581	0.00291405			0.442962	0.0438501					0.615611	1.02754e-10							0.459396	0.000168502	0.469728	0.0110715			0.5856	0.00634017					0.575384	0.000325538	0.589991	0.000302048
		K07395	K07395							0.668027	0.0032378	0.651121	0.000771077	1.30607	0.000119302									0.86094	2.05608e-09							0.709242	4.62899e-05	0.655045	0.0141512									0.93601	0.00019447
		K03566	K03566	0.327456	0.0365333					0.5793	5.29992e-05	0.622448	4.49731e-07	0.733201	0.000430883			0.395498	0.0485679	0.533712	0.0348334			0.677185	8.88389e-14							0.489333	3.51808e-05	0.433833	0.0110715			0.627262	0.00213555					0.564744	0.00025312	0.536393	0.000378424
		K12265	K12265	0.450078	0.00968156	0.431121	0.0351926			0.537585	0.000376317	0.574299	8.52137e-06	0.634861	0.00270322			0.435882	0.044588					0.623843	6.75953e-11							0.457642	0.000170899	0.470409	0.0110715			0.620303	0.00445992					0.575678	0.000325538	0.598045	0.000302048
		K07703	K07703	0.440953	0.0104376	0.43735	0.0350642			0.530176	0.000423456	0.568097	9.63488e-06	0.622104	0.00292986			0.44219	0.0438501					0.614564	1.05024e-10							0.459961	0.000168502	0.470302	0.0110715			0.586633	0.0062469					0.57487	0.000325538	0.589935	0.000302048
		K07498	K07498	0.678613	0.00666777					0.710515	0.000994377	0.484703	0.00913938	0.886469	0.00324341									0.880349	7.75266e-09							0.66783	0.000138111					0.899184	0.00426773					0.496095	0.031273	0.685081	0.00293376
		K02466	K02466	0.441702	0.0103344	0.43699	0.0350642			0.530443	0.00042253	0.568848	9.55228e-06	0.622512	0.00292228			0.440566	0.0438501					0.61399	1.07565e-10							0.459524	0.000168502	0.470621	0.0110715			0.587095	0.0062469					0.575418	0.000325538	0.590325	0.000302048
		K02467	K02467	0.441702	0.0103344	0.43699	0.0350642			0.530443	0.00042253	0.568848	9.55228e-06	0.622512	0.00292228			0.440566	0.0438501					0.61399	1.07565e-10							0.459524	0.000168502	0.470621	0.0110715			0.587095	0.0062469					0.575418	0.000325538	0.590325	0.000302048
		K02846	K02846	0.441702	0.0103344	0.43699	0.0350642			0.530443	0.00042253	0.568848	9.55228e-06	0.622512	0.00292228			0.440566	0.0438501					0.61399	1.07565e-10							0.459524	0.000168502	0.470621	0.0110715			0.587095	0.0062469					0.575418	0.000325538	0.590325	0.000302048
		K03468	K03468	0.441702	0.0103344	0.43699	0.0350642			0.530443	0.00042253	0.568848	9.55228e-06	0.622512	0.00292228			0.440566	0.0438501					0.61399	1.07565e-10							0.459524	0.000168502	0.470621	0.0110715			0.587095	0.0062469					0.575418	0.000325538	0.590325	0.000302048
		K04064	K04064	0.441702	0.0103344	0.43699	0.0350642			0.530443	0.00042253	0.568848	9.55228e-06	0.622512	0.00292228			0.440566	0.0438501					0.61399	1.07565e-10							0.459524	0.000168502	0.470621	0.0110715			0.587095	0.0062469					0.575418	0.000325538	0.590325	0.000302048
		K04081	K04081	0.441702	0.0103344	0.43699	0.0350642			0.530443	0.00042253	0.568848	9.55228e-06	0.622512	0.00292228			0.440566	0.0438501					0.61399	1.07565e-10							0.459524	0.000168502	0.470621	0.0110715			0.587095	0.0062469					0.575418	0.000325538	0.590325	0.000302048
		K04775	K04775	0.441702	0.0103344	0.43699	0.0350642			0.530443	0.00042253	0.568848	9.55228e-06	0.622512	0.00292228			0.440566	0.0438501					0.61399	1.07565e-10							0.459524	0.000168502	0.470621	0.0110715			0.587095	0.0062469					0.575418	0.000325538	0.590325	0.000302048
		K05775	K05775	0.441702	0.0103344	0.43699	0.0350642			0.530443	0.00042253	0.568848	9.55228e-06	0.622512	0.00292228			0.440566	0.0438501					0.61399	1.07565e-10							0.459524	0.000168502	0.470621	0.0110715			0.587095	0.0062469					0.575418	0.000325538	0.590325	0.000302048
		K07290	K07290	0.441702	0.0103344	0.43699	0.0350642			0.530443	0.00042253	0.568848	9.55228e-06	0.622512	0.00292228			0.440566	0.0438501					0.61399	1.07565e-10							0.459524	0.000168502	0.470621	0.0110715			0.587095	0.0062469					0.575418	0.000325538	0.590325	0.000302048
		K07470	K07470	0.441702	0.0103344	0.43699	0.0350642			0.530443	0.00042253	0.568848	9.55228e-06	0.622512	0.00292228			0.440566	0.0438501					0.61399	1.07565e-10							0.459524	0.000168502	0.470621	0.0110715			0.587095	0.0062469					0.575418	0.000325538	0.590325	0.000302048
		K09612	K09612	0.441702	0.0103344	0.43699	0.0350642			0.530443	0.00042253	0.568848	9.55228e-06	0.622512	0.00292228			0.440566	0.0438501					0.61399	1.07565e-10							0.459524	0.000168502	0.470621	0.0110715			0.587095	0.0062469					0.575418	0.000325538	0.590325	0.000302048
		K11736	K11736	0.441702	0.0103344	0.43699	0.0350642			0.530443	0.00042253	0.568848	9.55228e-06	0.622512	0.00292228			0.440566	0.0438501					0.61399	1.07565e-10							0.459524	0.000168502	0.470621	0.0110715			0.587095	0.0062469					0.575418	0.000325538	0.590325	0.000302048
		K11938	K11938	0.441702	0.0103344	0.43699	0.0350642			0.530443	0.00042253	0.568848	9.55228e-06	0.622512	0.00292228			0.440566	0.0438501					0.61399	1.07565e-10							0.459524	0.000168502	0.470621	0.0110715			0.587095	0.0062469					0.575418	0.000325538	0.590325	0.000302048
		K11941	K11941	0.441702	0.0103344	0.43699	0.0350642			0.530443	0.00042253	0.568848	9.55228e-06	0.622512	0.00292228			0.440566	0.0438501					0.61399	1.07565e-10							0.459524	0.000168502	0.470621	0.0110715			0.587095	0.0062469					0.575418	0.000325538	0.590325	0.000302048
		K12147	K12147	0.441702	0.0103344	0.43699	0.0350642			0.530443	0.00042253	0.568848	9.55228e-06	0.622512	0.00292228			0.440566	0.0438501					0.61399	1.07565e-10							0.459524	0.000168502	0.470621	0.0110715			0.587095	0.0062469					0.575418	0.000325538	0.590325	0.000302048
		K14054	K14054	0.441702	0.0103344	0.43699	0.0350642			0.530443	0.00042253	0.568848	9.55228e-06	0.622512	0.00292228			0.440566	0.0438501					0.61399	1.07565e-10							0.459524	0.000168502	0.470621	0.0110715			0.587095	0.0062469					0.575418	0.000325538	0.590325	0.000302048
		K14064	K14064	0.441702	0.0103344	0.43699	0.0350642			0.530443	0.00042253	0.568848	9.55228e-06	0.622512	0.00292228			0.440566	0.0438501					0.61399	1.07565e-10							0.459524	0.000168502	0.470621	0.0110715			0.587095	0.0062469					0.575418	0.000325538	0.590325	0.000302048
		K15548	K15548	0.441702	0.0103344	0.43699	0.0350642			0.530443	0.00042253	0.568848	9.55228e-06	0.622512	0.00292228			0.440566	0.0438501					0.61399	1.07565e-10							0.459524	0.000168502	0.470621	0.0110715			0.587095	0.0062469					0.575418	0.000325538	0.590325	0.000302048
		K16348	K16348	0.441702	0.0103344	0.43699	0.0350642			0.530443	0.00042253	0.568848	9.55228e-06	0.622512	0.00292228			0.440566	0.0438501					0.61399	1.07565e-10							0.459524	0.000168502	0.470621	0.0110715			0.587095	0.0062469					0.575418	0.000325538	0.590325	0.000302048
		K10109	K10109	0.441702	0.0103344	0.43699	0.0350642			0.530443	0.00042253	0.568848	9.55228e-06	0.622512	0.00292228			0.440566	0.0438501					0.61399	1.07565e-10							0.459524	0.000168502	0.470621	0.0110715			0.587095	0.0062469					0.575418	0.000325538	0.590325	0.000302048
		K10110	K10110	0.441702	0.0103344	0.43699	0.0350642			0.530443	0.00042253	0.568848	9.55228e-06	0.622512	0.00292228			0.440566	0.0438501					0.61399	1.07565e-10							0.459524	0.000168502	0.470621	0.0110715			0.587095	0.0062469					0.575418	0.000325538	0.590325	0.000302048
		K18324	K18324	0.441702	0.0103344	0.43699	0.0350642			0.530443	0.00042253	0.568848	9.55228e-06	0.622512	0.00292228			0.440566	0.0438501					0.61399	1.07565e-10							0.459524	0.000168502	0.470621	0.0110715			0.587095	0.0062469					0.575418	0.000325538	0.590325	0.000302048
		K18326	K18326	0.441702	0.0103344	0.43699	0.0350642			0.530443	0.00042253	0.568848	9.55228e-06	0.622512	0.00292228			0.440566	0.0438501					0.61399	1.07565e-10							0.459524	0.000168502	0.470621	0.0110715			0.587095	0.0062469					0.575418	0.000325538	0.590325	0.000302048
		K19235	K19235	0.441702	0.0103344	0.43699	0.0350642			0.530443	0.00042253	0.568848	9.55228e-06	0.622512	0.00292228			0.440566	0.0438501					0.61399	1.07565e-10							0.459524	0.000168502	0.470621	0.0110715			0.587095	0.0062469					0.575418	0.000325538	0.590325	0.000302048
		K03425	K03425	0.441702	0.0103344	0.43699	0.0350642			0.530443	0.00042253	0.568848	9.55228e-06	0.622512	0.00292228			0.440566	0.0438501					0.61399	1.07565e-10							0.459524	0.000168502	0.470621	0.0110715			0.587095	0.0062469					0.575418	0.000325538	0.590325	0.000302048
		K07701	K07701	0.441702	0.0103344	0.43699	0.0350642			0.530443	0.00042253	0.568848	9.55228e-06	0.622512	0.00292228			0.440566	0.0438501					0.61399	1.07565e-10							0.459524	0.000168502	0.470621	0.0110715			0.587095	0.0062469					0.575418	0.000325538	0.590325	0.000302048
		K07643	K07643	0.441702	0.0103344	0.43699	0.0350642			0.530443	0.00042253	0.568848	9.55228e-06	0.622512	0.00292228			0.440566	0.0438501					0.61399	1.07565e-10							0.459524	0.000168502	0.470621	0.0110715			0.587095	0.0062469					0.575418	0.000325538	0.590325	0.000302048
		K03788	K03788	0.322026	0.0339588					0.588945	2.51302e-05	0.56049	1.67794e-06	0.662696	0.000666008					0.479955	0.0349346			0.687767	4.22987e-17							0.468685	3.51808e-05	0.416848	0.0110715			0.610849	0.00200438					0.535156	0.000270163	0.537162	0.000302048
		K11208	K11208	0.441921	0.0103344	0.437195	0.0350642			0.530602	0.00042253	0.569013	9.55228e-06	0.622536	0.00292418			0.440971	0.0438501					0.613928	1.08919e-10							0.459738	0.000168502	0.470754	0.0110715			0.586963	0.0062469					0.575494	0.000325538	0.590616	0.000302048
		K09915	K09915	0.444708	0.0101311	0.43402	0.0351926			0.531707	0.00042253	0.572272	9.14865e-06	0.625083	0.00291405			0.443152	0.0438501					0.615582	1.0583e-10							0.458449	0.000171045	0.468972	0.0110715			0.585456	0.00637689					0.574819	0.000327045	0.590021	0.000302048
		K06141	K06141	0.469958	0.00736285	0.417249	0.035918			0.530321	0.000449107	0.570556	9.82627e-06	0.606591	0.00370593			0.447496	0.0438501					0.598706	4.00576e-10							0.48693	3.51808e-05	0.470692	0.0110715			0.616753	0.00494509					0.57107	0.000341827	0.596376	0.000302048
		K02681	K02681	0.328472	0.0303601					0.560529	4.71212e-05	0.566843	1.35195e-06	0.673763	0.000649831					0.495533	0.0348334			0.685781	3.47191e-11							0.456518	4.76747e-05	0.423327	0.0110715			0.621315	0.00168846					0.541446	0.000270163	0.544998	0.000279562
		K16263	K16263	0.447355	0.00940394	0.430419	0.0350642			0.529627	0.000393319	0.566723	8.77705e-06	0.614006	0.00300393			0.434618	0.0438586					0.605914	1.19206e-10							0.469755	0.000126274	0.462483	0.0110715			0.582175	0.0062469					0.568452	0.000325538	0.604614	0.000239872
		K07261	K07261	0.323272	0.03244					0.552537	5.83474e-05	0.572174	1.09792e-06	0.67523	0.000649831					0.483227	0.0348334			0.684243	3.89918e-17							0.463125	3.77363e-05	0.418229	0.0110715			0.602789	0.00203754					0.537121	0.000270163	0.534996	0.000302048
		K18934	K18934											0.575358	0.034716									0.587357	6.26141e-05													0.642466	0.0214182
		K03516	K03516	0.442444	0.0103344	0.436623	0.0350642			0.530754	0.00042253	0.569658	9.55228e-06	0.622948	0.00292228			0.438691	0.0439747					0.613361	1.13983e-10							0.459036	0.000168502	0.470967	0.0110715			0.58759	0.0062469					0.575982	0.000325538	0.590765	0.000302048
		K05982	K05982	0.450526	0.0101311	0.417143	0.0369347			0.582728	0.000154539	0.564863	1.28692e-05	0.642071	0.00270322			0.484937	0.0332752					0.635799	4.8109e-11							0.473162	0.000149313	0.481857	0.0110715			0.621594	0.00485691					0.590563	0.000305975	0.594501	0.000302048
		K05787	K05787	0.314311	0.0369226					0.601647	2.21103e-05	0.558061	1.69126e-06	0.663316	0.000649831					0.471499	0.0380181			0.679996	6.38385e-17							0.459308	4.53792e-05	0.410134	0.0115238			0.603557	0.0020869					0.529302	0.000287157	0.531459	0.000302048
		K12151	K12151	0.443236	0.0103785	0.430965	0.0351926			0.55193	0.000276302	0.567636	1.02498e-05	0.624992	0.00294911			0.469499	0.0348237					0.621359	8.5136e-11							0.469351	0.000149313	0.47001	0.0110715			0.589386	0.00629269					0.576934	0.000325538	0.590813	0.000302048
		K06858	K06858	0.443053	0.0106443	0.420967	0.0355877			0.567952	0.000219666	0.570425	1.0393e-05	0.638236	0.00270731			0.482354	0.0332752					0.637022	4.90968e-11							0.46936	0.000153075	0.467725	0.0110715			0.613769	0.00499057					0.575192	0.000341827	0.59205	0.000305109
		K07340	K07340	0.306554	0.0420536					0.574789	3.47177e-05	0.592794	5.68619e-07	0.664501	0.000655151					0.509302	0.0348334			0.687901	3.85571e-17							0.470162	3.51808e-05	0.399064	0.013151			0.592725	0.00249348					0.519628	0.000325538	0.52064	0.000379129
		K09160	K09160	0.306554	0.0420536					0.574789	3.47177e-05	0.592794	5.68619e-07	0.664501	0.000655151					0.509302	0.0348334			0.687901	3.85571e-17							0.470162	3.51808e-05	0.399064	0.013151			0.592725	0.00249348					0.519628	0.000325538	0.52064	0.000379129
		K09780	K09780	0.302256	0.0346659					0.47988	0.000220147	0.554344	7.83578e-07	0.626495	0.000682345					0.458904	0.0348334			0.6523	6.18334e-11							0.438861	5.3095e-05	0.327428	0.0303737			0.527628	0.00424995					0.441632	0.00101996	0.523738	0.000258484
		K00712	K00712	0.408929	0.0192603									0.6508	0.00358003							-3.18496	0.0435114	0.692731	2.66959e-08							0.473889	0.000474288											0.350191	0.0407599	0.360436	0.0383086
		K03838	K03838	0.446926	0.0100531	0.433601	0.0351926			0.535898	0.000386801	0.570041	9.47926e-06	0.63263	0.00270322			0.433547	0.0451115					0.622154	7.28324e-11							0.45782	0.000168958	0.471363	0.0110715			0.621995	0.00434119					0.575798	0.000325538	0.598417	0.000302048
		K05517	K05517	0.467897	0.00758205	0.41947	0.0354783			0.528896	0.000461672	0.566758	1.04676e-05	0.604413	0.00379306			0.445842	0.0438501					0.597269	4.30198e-10							0.486158	3.51808e-05	0.472048	0.0110715			0.618051	0.00483421					0.571534	0.000341827	0.596454	0.000302048
		K10108	K10108	0.467897	0.00758205	0.41947	0.0354783			0.528896	0.000461672	0.566758	1.04676e-05	0.604413	0.00379306			0.445842	0.0438501					0.597269	4.30198e-10							0.486158	3.51808e-05	0.472048	0.0110715			0.618051	0.00483421					0.571534	0.000341827	0.596454	0.000302048
		K08348	K08348	0.460371	0.00833679	0.423588	0.0351926			0.534542	0.000411977	0.568443	9.84339e-06	0.621661	0.00300393			0.436675	0.044588					0.612436	1.33975e-10							0.461202	0.000168502	0.470903	0.0110715			0.639331	0.00352233					0.571848	0.000341827	0.600611	0.000297866
		K03690	K03690	0.443627	0.0106443	0.420572	0.0356229			0.56835	0.000219666	0.571095	1.02498e-05	0.641182	0.00270322			0.482219	0.0332752					0.636908	4.97932e-11							0.468487	0.000156683	0.468206	0.0110715			0.613588	0.00500281					0.575703	0.000341827	0.591833	0.000306544
		K05591	K05591	0.44294	0.0106443	0.420654	0.0355877			0.567798	0.000219666	0.570078	1.05388e-05	0.638467	0.00270322			0.48242	0.0332752					0.636927	4.97415e-11							0.46872	0.00015537	0.467501	0.0110715			0.613757	0.00499057					0.575065	0.000341827	0.591992	0.000305639
		K09933	K09933	0.441312	0.0104376	0.436564	0.0350642			0.529873	0.000429601	0.568145	9.70135e-06	0.623009	0.00292228			0.440754	0.0438501					0.613988	1.10669e-10							0.458556	0.000169385	0.469855	0.0110715			0.586966	0.00626446					0.574827	0.000325538	0.590362	0.000302048
		K00117	K00117	0.341092	0.0457004	0.515622	0.0350642			0.573034	0.000219666	0.562365	1.61592e-05	0.698138	0.00139365			0.472464	0.0362379					0.658257	2.31445e-07							0.478594	0.0001583	0.472774	0.0110715			0.437389	0.0484926					0.611746	0.000270163	0.532359	0.00115028
		K00885	K00885	0.31622	0.0361614					0.58303	2.69493e-05	0.562842	1.54432e-06	0.66294	0.000651888					0.467012	0.0400179			0.68475	4.50454e-17							0.475378	3.51808e-05	0.412702	0.0112998			0.59302	0.0024578					0.530227	0.000284396	0.526224	0.000332177
		K08970	K08970	0.447692	0.00999508	0.433232	0.0351926			0.536179	0.000386187	0.570842	9.31292e-06	0.633058	0.00270322			0.431674	0.0457754					0.621522	7.65009e-11							0.457304	0.000170899	0.471694	0.0110715			0.622495	0.00433196					0.576348	0.000325538	0.598838	0.000302048
		K03181	K03181	0.43514	0.011058	0.416097	0.0360783			0.563022	0.000220147	0.570806	9.63488e-06	0.649364	0.00230879			0.474788	0.0336139					0.636534	4.31217e-11							0.465565	0.000156267	0.462781	0.0110715			0.618575	0.00467103					0.568747	0.000352912	0.589432	0.000302048
		K10015	K10015	0.429615	0.0119092	0.451116	0.0350642			0.523172	0.000522054	0.559149	1.29081e-05	0.622728	0.00301309			0.434222	0.0454268					0.620372	8.41517e-11							0.460425	0.000170899	0.460443	0.0111413			0.575317	0.0073294					0.566525	0.000363222	0.575269	0.000387033
		K10016	K10016	0.429615	0.0119092	0.451116	0.0350642			0.523172	0.000522054	0.559149	1.29081e-05	0.622728	0.00301309			0.434222	0.0454268					0.620372	8.41517e-11							0.460425	0.000170899	0.460443	0.0111413			0.575317	0.0073294					0.566525	0.000363222	0.575269	0.000387033
		K10017	K10017	0.429615	0.0119092	0.451116	0.0350642			0.523172	0.000522054	0.559149	1.29081e-05	0.622728	0.00301309			0.434222	0.0454268					0.620372	8.41517e-11							0.460425	0.000170899	0.460443	0.0111413			0.575317	0.0073294					0.566525	0.000363222	0.575269	0.000387033
		K03672	K03672	0.432777	0.0115517	0.44827	0.0350642			0.524556	0.000514299	0.562587	1.18844e-05	0.625292	0.00296054			0.436868	0.0447608					0.622133	8.17023e-11							0.459638	0.000177357	0.458854	0.0113431			0.573706	0.00755682					0.566131	0.000368849	0.57515	0.000396305
		K07312	K07312	0.462939	0.00853158	0.410628	0.0395774			0.56072	0.000245613	0.56079	1.41012e-05	0.597211	0.00443342			0.490419	0.0332752					0.604497	3.25497e-10							0.494277	3.51808e-05	0.464702	0.0110715			0.612606	0.00519364					0.564948	0.000385124	0.590544	0.000305639
		K12266	K12266	0.446866	0.0100531	0.433308	0.0351926			0.535797	0.000388266	0.56972	9.55228e-06	0.632858	0.00270322			0.433658	0.0450989					0.622081	7.36066e-11							0.457233	0.000170798	0.471149	0.0110715			0.621996	0.00434611					0.57568	0.000325538	0.598398	0.000302048
		K09823	K09823	0.4223	0.0133761	0.422035	0.0351926			0.561537	0.000234446	0.620867	2.01187e-06	0.668204	0.00190187			0.479672	0.0332752					0.632361	4.70399e-11							0.478712	0.000123826	0.463559	0.0110715			0.58352	0.00685649					0.583154	0.000325538	0.578912	0.000372964
		K09019	K09019	0.369381	0.0268053	0.465302	0.0350642			0.516266	0.000489562	0.53647	2.00918e-05	0.659833	0.00173817									0.627213	2.06078e-08							0.447185	0.00024811	0.447907	0.0118014									0.581122	0.000296398	0.56866	0.000378424
		K11747	K11747							0.587259	2.60112e-05	0.590265	6.51042e-07	0.666791	0.000649831					0.542526	0.0306183			0.692099	7.32692e-12							0.48594	3.05238e-05	0.388278	0.015428			0.585511	0.00282146					0.512294	0.000357849	0.511221	0.00047142
		K08349	K08349	0.471243	0.00715383	0.416076	0.0362098			0.533923	0.000420593	0.567382	1.03134e-05	0.613821	0.00335736			0.439166	0.0442668					0.604582	2.63228e-10							0.48583	3.51808e-05	0.471573	0.0110715			0.651931	0.00303966					0.570122	0.000341827	0.602373	0.00029282
		K08350	K08350	0.471243	0.00715383	0.416076	0.0362098			0.533923	0.000420593	0.567382	1.03134e-05	0.613821	0.00335736			0.439166	0.0442668					0.604582	2.63228e-10							0.48583	3.51808e-05	0.471573	0.0110715			0.651931	0.00303966					0.570122	0.000341827	0.602373	0.00029282
		K03304	K03304	0.329473	0.0297051					0.560501	4.65596e-05	0.565357	1.38963e-06	0.668327	0.000649831					0.493491	0.0348334			0.683363	2.82786e-11							0.455612	4.78173e-05	0.422373	0.0110715			0.621165	0.00168107					0.540224	0.000270163	0.544839	0.000276976
		K01460	K01460	0.324458	0.032999					0.590336	2.51302e-05	0.561919	1.59764e-06	0.662708	0.000661125					0.48186	0.0348334			0.685146	4.99245e-17							0.466448	3.67624e-05	0.418468	0.0110715			0.612716	0.00200438					0.537105	0.000270163	0.538694	0.000302048
		K08315	K08315	0.324458	0.032999					0.590336	2.51302e-05	0.561919	1.59764e-06	0.662708	0.000661125					0.48186	0.0348334			0.685146	4.99245e-17							0.466448	3.67624e-05	0.418468	0.0110715			0.612716	0.00200438					0.537105	0.000270163	0.538694	0.000302048
		K00932	K00932	0.442339	0.0102445	0.437541	0.0350642			0.530094	0.000420723	0.566193	9.80823e-06	0.615851	0.00307994			0.440012	0.0438501					0.611539	1.15994e-10							0.458617	0.000168502	0.468402	0.0110715			0.585929	0.0062469					0.572538	0.000327045	0.589301	0.000302048
		K02494	K02494	0.355264	0.0187656					0.59182	2.51302e-05	0.546376	2.49253e-06	0.638826	0.000889328					0.50662	0.0348334			0.683607	3.7579e-17							0.446205	7.03753e-05	0.464207	0.00787213			0.56967	0.00345666					0.579134	0.000129459	0.500992	0.000552878
		K14287	K14287	0.429938	0.0119028	0.450916	0.0350642			0.522794	0.000530134	0.558917	1.31951e-05	0.623496	0.00300393			0.434203	0.0455145					0.620829	8.44963e-11							0.459929	0.000173394	0.459504	0.0112565			0.575731	0.0073294					0.565991	0.000368207	0.575662	0.000387033
		K02255	K02255	0.443078	0.0101311	0.437182	0.0350642			0.530381	0.000420593	0.566941	9.63488e-06	0.616259	0.00307171			0.438386	0.0438501					0.610962	1.18966e-10							0.458177	0.000168502	0.468714	0.0110715			0.586392	0.0062469					0.573071	0.000325538	0.589686	0.000302048
		K03805	K03805	0.443078	0.0101311	0.437182	0.0350642			0.530381	0.000420593	0.566941	9.63488e-06	0.616259	0.00307171			0.438386	0.0438501					0.610962	1.18966e-10							0.458177	0.000168502	0.468714	0.0110715			0.586392	0.0062469					0.573071	0.000325538	0.589686	0.000302048
		K04333	K04333	0.443078	0.0101311	0.437182	0.0350642			0.530381	0.000420593	0.566941	9.63488e-06	0.616259	0.00307171			0.438386	0.0438501					0.610962	1.18966e-10							0.458177	0.000168502	0.468714	0.0110715			0.586392	0.0062469					0.573071	0.000325538	0.589686	0.000302048
		K07229	K07229	0.443078	0.0101311	0.437182	0.0350642			0.530381	0.000420593	0.566941	9.63488e-06	0.616259	0.00307171			0.438386	0.0438501					0.610962	1.18966e-10							0.458177	0.000168502	0.468714	0.0110715			0.586392	0.0062469					0.573071	0.000325538	0.589686	0.000302048
		K08137	K08137	0.443078	0.0101311	0.437182	0.0350642			0.530381	0.000420593	0.566941	9.63488e-06	0.616259	0.00307171			0.438386	0.0438501					0.610962	1.18966e-10							0.458177	0.000168502	0.468714	0.0110715			0.586392	0.0062469					0.573071	0.000325538	0.589686	0.000302048
		K11391	K11391	0.443078	0.0101311	0.437182	0.0350642			0.530381	0.000420593	0.566941	9.63488e-06	0.616259	0.00307171			0.438386	0.0438501					0.610962	1.18966e-10							0.458177	0.000168502	0.468714	0.0110715			0.586392	0.0062469					0.573071	0.000325538	0.589686	0.000302048
		K11685	K11685	0.443078	0.0101311	0.437182	0.0350642			0.530381	0.000420593	0.566941	9.63488e-06	0.616259	0.00307171			0.438386	0.0438501					0.610962	1.18966e-10							0.458177	0.000168502	0.468714	0.0110715			0.586392	0.0062469					0.573071	0.000325538	0.589686	0.000302048
		K11732	K11732	0.443078	0.0101311	0.437182	0.0350642			0.530381	0.000420593	0.566941	9.63488e-06	0.616259	0.00307171			0.438386	0.0438501					0.610962	1.18966e-10							0.458177	0.000168502	0.468714	0.0110715			0.586392	0.0062469					0.573071	0.000325538	0.589686	0.000302048
		K12290	K12290	0.443078	0.0101311	0.437182	0.0350642			0.530381	0.000420593	0.566941	9.63488e-06	0.616259	0.00307171			0.438386	0.0438501					0.610962	1.18966e-10							0.458177	0.000168502	0.468714	0.0110715			0.586392	0.0062469					0.573071	0.000325538	0.589686	0.000302048
		K12945	K12945	0.443078	0.0101311	0.437182	0.0350642			0.530381	0.000420593	0.566941	9.63488e-06	0.616259	0.00307171			0.438386	0.0438501					0.610962	1.18966e-10							0.458177	0.000168502	0.468714	0.0110715			0.586392	0.0062469					0.573071	0.000325538	0.589686	0.000302048
		K13255	K13255	0.443078	0.0101311	0.437182	0.0350642			0.530381	0.000420593	0.566941	9.63488e-06	0.616259	0.00307171			0.438386	0.0438501					0.610962	1.18966e-10							0.458177	0.000168502	0.468714	0.0110715			0.586392	0.0062469					0.573071	0.000325538	0.589686	0.000302048
		K13650	K13650	0.443078	0.0101311	0.437182	0.0350642			0.530381	0.000420593	0.566941	9.63488e-06	0.616259	0.00307171			0.438386	0.0438501					0.610962	1.18966e-10							0.458177	0.000168502	0.468714	0.0110715			0.586392	0.0062469					0.573071	0.000325538	0.589686	0.000302048
		K15827	K15827	0.443078	0.0101311	0.437182	0.0350642			0.530381	0.000420593	0.566941	9.63488e-06	0.616259	0.00307171			0.438386	0.0438501					0.610962	1.18966e-10							0.458177	0.000168502	0.468714	0.0110715			0.586392	0.0062469					0.573071	0.000325538	0.589686	0.000302048
		K15828	K15828	0.443078	0.0101311	0.437182	0.0350642			0.530381	0.000420593	0.566941	9.63488e-06	0.616259	0.00307171			0.438386	0.0438501					0.610962	1.18966e-10							0.458177	0.000168502	0.468714	0.0110715			0.586392	0.0062469					0.573071	0.000325538	0.589686	0.000302048
		K15829	K15829	0.443078	0.0101311	0.437182	0.0350642			0.530381	0.000420593	0.566941	9.63488e-06	0.616259	0.00307171			0.438386	0.0438501					0.610962	1.18966e-10							0.458177	0.000168502	0.468714	0.0110715			0.586392	0.0062469					0.573071	0.000325538	0.589686	0.000302048
		K15830	K15830	0.443078	0.0101311	0.437182	0.0350642			0.530381	0.000420593	0.566941	9.63488e-06	0.616259	0.00307171			0.438386	0.0438501					0.610962	1.18966e-10							0.458177	0.000168502	0.468714	0.0110715			0.586392	0.0062469					0.573071	0.000325538	0.589686	0.000302048
		K15831	K15831	0.443078	0.0101311	0.437182	0.0350642			0.530381	0.000420593	0.566941	9.63488e-06	0.616259	0.00307171			0.438386	0.0438501					0.610962	1.18966e-10							0.458177	0.000168502	0.468714	0.0110715			0.586392	0.0062469					0.573071	0.000325538	0.589686	0.000302048
		K15832	K15832	0.443078	0.0101311	0.437182	0.0350642			0.530381	0.000420593	0.566941	9.63488e-06	0.616259	0.00307171			0.438386	0.0438501					0.610962	1.18966e-10							0.458177	0.000168502	0.468714	0.0110715			0.586392	0.0062469					0.573071	0.000325538	0.589686	0.000302048
		K15833	K15833	0.443078	0.0101311	0.437182	0.0350642			0.530381	0.000420593	0.566941	9.63488e-06	0.616259	0.00307171			0.438386	0.0438501					0.610962	1.18966e-10							0.458177	0.000168502	0.468714	0.0110715			0.586392	0.0062469					0.573071	0.000325538	0.589686	0.000302048
		K15834	K15834	0.443078	0.0101311	0.437182	0.0350642			0.530381	0.000420593	0.566941	9.63488e-06	0.616259	0.00307171			0.438386	0.0438501					0.610962	1.18966e-10							0.458177	0.000168502	0.468714	0.0110715			0.586392	0.0062469					0.573071	0.000325538	0.589686	0.000302048
		K19238	K19238	0.443078	0.0101311	0.437182	0.0350642			0.530381	0.000420593	0.566941	9.63488e-06	0.616259	0.00307171			0.438386	0.0438501					0.610962	1.18966e-10							0.458177	0.000168502	0.468714	0.0110715			0.586392	0.0062469					0.573071	0.000325538	0.589686	0.000302048
		K02317	K02317	0.443078	0.0101311	0.437182	0.0350642			0.530381	0.000420593	0.566941	9.63488e-06	0.616259	0.00307171			0.438386	0.0438501					0.610962	1.18966e-10							0.458177	0.000168502	0.468714	0.0110715			0.586392	0.0062469					0.573071	0.000325538	0.589686	0.000302048
		K10538	K10538	0.443078	0.0101311	0.437182	0.0350642			0.530381	0.000420593	0.566941	9.63488e-06	0.616259	0.00307171			0.438386	0.0438501					0.610962	1.18966e-10							0.458177	0.000168502	0.468714	0.0110715			0.586392	0.0062469					0.573071	0.000325538	0.589686	0.000302048
		K16291	K16291	0.443078	0.0101311	0.437182	0.0350642			0.530381	0.000420593	0.566941	9.63488e-06	0.616259	0.00307171			0.438386	0.0438501					0.610962	1.18966e-10							0.458177	0.000168502	0.468714	0.0110715			0.586392	0.0062469					0.573071	0.000325538	0.589686	0.000302048
		K19234	K19234	0.443078	0.0101311	0.437182	0.0350642			0.530381	0.000420593	0.566941	9.63488e-06	0.616259	0.00307171			0.438386	0.0438501					0.610962	1.18966e-10							0.458177	0.000168502	0.468714	0.0110715			0.586392	0.0062469					0.573071	0.000325538	0.589686	0.000302048
		K08324	K08324	0.443078	0.0101311	0.437182	0.0350642			0.530381	0.000420593	0.566941	9.63488e-06	0.616259	0.00307171			0.438386	0.0438501					0.610962	1.18966e-10							0.458177	0.000168502	0.468714	0.0110715			0.586392	0.0062469					0.573071	0.000325538	0.589686	0.000302048
		K08723	K08723	0.443078	0.0101311	0.437182	0.0350642			0.530381	0.000420593	0.566941	9.63488e-06	0.616259	0.00307171			0.438386	0.0438501					0.610962	1.18966e-10							0.458177	0.000168502	0.468714	0.0110715			0.586392	0.0062469					0.573071	0.000325538	0.589686	0.000302048
		K03759	K03759	0.489205	0.00562432	0.403309	0.0426873			0.537633	0.000420593	0.56652	1.17856e-05	0.610433	0.00365644			0.443323	0.0441363					0.598486	5.63376e-10							0.479398	4.53792e-05	0.474452	0.0110715			0.689606	0.00200438					0.569701	0.000355796	0.60897	0.000273459
		K03445	K03445	0.32236	0.0325777					0.552463	5.64453e-05	0.567533	1.2209e-06	0.66743	0.000649831					0.481615	0.0348334			0.681923	4.16432e-17							0.461619	3.82078e-05	0.418555	0.0110715			0.603152	0.00200438					0.536149	0.000270163	0.532871	0.000302048
		K18862	K18862	0.443131	0.0101311	0.436206	0.0350642			0.530236	0.000420834	0.567296	9.63488e-06	0.616662	0.00307171			0.435322	0.0443926					0.610505	1.21992e-10							0.457059	0.000170899	0.468689	0.0110715			0.587304	0.0062469					0.573415	0.000325538	0.589274	0.000302048
		K11735	K11735	0.437578	0.0109099	0.452065	0.0350642			0.538462	0.00037762	0.551815	1.75296e-05	0.624622	0.00300393			0.430955	0.046973					0.619856	8.96389e-11							0.463344	0.000168502	0.471052	0.0110715			0.582429	0.00693129					0.578546	0.000325538	0.573953	0.000402802
		K11745	K11745	0.323774	0.0320029					0.553854	5.47981e-05	0.570348	1.13611e-06	0.672926	0.000649831					0.485486	0.0348334			0.681635	1.72244e-16							0.460139	4.00117e-05	0.421173	0.0110715			0.605077	0.00200438					0.539315	0.000270163	0.534471	0.000302048
		K14062	K14062	0.44386	0.0101311	0.436807	0.0350642			0.530681	0.000420593	0.567747	9.61998e-06	0.61669	0.00307171			0.436511	0.0442668					0.610328	1.2563e-10							0.457679	0.000169385	0.469052	0.0110715			0.586889	0.0062469					0.573646	0.000325538	0.590122	0.000302048
		K07663	K07663	0.44386	0.0101311	0.436807	0.0350642			0.530681	0.000420593	0.567747	9.61998e-06	0.61669	0.00307171			0.436511	0.0442668					0.610328	1.2563e-10							0.457679	0.000169385	0.469052	0.0110715			0.586889	0.0062469					0.573646	0.000325538	0.590122	0.000302048
		K18141	K18141	0.44386	0.0101311	0.436807	0.0350642			0.530681	0.000420593	0.567747	9.61998e-06	0.61669	0.00307171			0.436511	0.0442668					0.610328	1.2563e-10							0.457679	0.000169385	0.469052	0.0110715			0.586889	0.0062469					0.573646	0.000325538	0.590122	0.000302048
		K18142	K18142	0.44386	0.0101311	0.436807	0.0350642			0.530681	0.000420593	0.567747	9.61998e-06	0.61669	0.00307171			0.436511	0.0442668					0.610328	1.2563e-10							0.457679	0.000169385	0.469052	0.0110715			0.586889	0.0062469					0.573646	0.000325538	0.590122	0.000302048
		K07641	K07641	0.44386	0.0101311	0.436807	0.0350642			0.530681	0.000420593	0.567747	9.61998e-06	0.61669	0.00307171			0.436511	0.0442668					0.610328	1.2563e-10							0.457679	0.000169385	0.469052	0.0110715			0.586889	0.0062469					0.573646	0.000325538	0.590122	0.000302048
		K03367	K03367	0.405754	0.00549103					0.361112	0.00455473	0.360817	0.000901822	0.453939	0.0111662									0.661778	2.1229e-11							0.455722	3.93887e-05													0.638485	1.55424e-05
		K02423	K02423	0.440782	0.0107639	0.422712	0.0353071			0.566551	0.000220147	0.56689	1.14309e-05	0.6369	0.00271459			0.47847	0.0335262					0.634735	5.58978e-11							0.468512	0.00015537	0.468805	0.0110715			0.616168	0.00499057					0.575863	0.000341827	0.593129	0.000302048
		K02402	K02402	0.440782	0.0107639	0.422712	0.0353071			0.566551	0.000220147	0.56689	1.14309e-05	0.6369	0.00271459			0.47847	0.0335262					0.634735	5.58978e-11							0.468512	0.00015537	0.468805	0.0110715			0.616168	0.00499057					0.575863	0.000341827	0.593129	0.000302048
		K02403	K02403	0.440782	0.0107639	0.422712	0.0353071			0.566551	0.000220147	0.56689	1.14309e-05	0.6369	0.00271459			0.47847	0.0335262					0.634735	5.58978e-11							0.468512	0.00015537	0.468805	0.0110715			0.616168	0.00499057					0.575863	0.000341827	0.593129	0.000302048
		K03834	K03834	0.305653	0.0439865					0.611107	2.01344e-05	0.573418	1.43983e-06	0.673698	0.000649831					0.520354	0.0348334			0.692004	1.1256e-12							0.494461	2.43411e-05	0.401893	0.0132051			0.603995	0.00231917					0.52632	0.000325538	0.526812	0.000375079
		K03554	K03554	0.317768	0.0362694					0.592857	2.51302e-05	0.559576	1.82155e-06	0.666143	0.000659206					0.473802	0.0381142			0.684843	6.12015e-17							0.467567	3.87146e-05	0.41513	0.0113338			0.603739	0.00223243					0.533566	0.000284396	0.532594	0.000312922
		K00906	K00906	0.438885	0.0109209	0.422749	0.0352716			0.564009	0.000225667	0.567194	1.11865e-05	0.624772	0.00306977			0.489655	0.0332752					0.626698	7.96176e-11							0.469964	0.000150979	0.463946	0.0110832			0.580636	0.00723792					0.571746	0.000353054	0.583415	0.00035571
		K01087	K01087	0.430979	0.0116119	0.451264	0.0350642			0.523013	0.000513512	0.557241	1.32541e-05	0.616579	0.00318438			0.432002	0.0458722					0.617411	9.45917e-11							0.458964	0.000172445	0.458491	0.01125			0.574714	0.00730817					0.564129	0.000368849	0.57458	0.000383403
		K01682	K01682	0.398735	0.0183949	0.41874	0.0352856			0.529688	0.000433436	0.635749	1.22872e-06	0.701241	0.00104823			0.4486	0.0418969	0.530997	0.0358887			0.637313	2.93044e-11							0.472245	0.000138741	0.427531	0.0156954			0.663361	0.00238833					0.530605	0.000709324	0.551546	0.000597851
		K07784	K07784	0.456679	0.00811494	0.446459	0.0350642			0.544167	0.000274506	0.571682	7.42719e-06	0.618577	0.00288662			0.440928	0.0437515					0.613423	8.46013e-11							0.493143	2.99498e-05	0.476109	0.0110715			0.608811	0.00482058					0.584842	0.000270163	0.606992	0.000220883
		K03893	K03893	0.46207	0.00892632	0.393592	0.0479393			0.566519	0.000229526	0.58103	9.30903e-06	0.69805	0.00130451			0.470018	0.0362761	0.516259	0.0449415			0.635554	6.47907e-11							0.514642	2.20815e-05	0.469302	0.0110715			0.748208	0.000915547					0.570247	0.000369913	0.595296	0.000302048
		K01637	K01637	0.434224	0.0117423	0.433452	0.0351926			0.57174	0.000208004	0.551906	2.0921e-05	0.628716	0.00305552			0.485407	0.0332752					0.633002	6.03321e-11							0.474166	0.000149313	0.467924	0.0110715			0.576478	0.00795052					0.578206	0.000341827	0.570915	0.000469634
		K05874	K05874	0.483766	0.00661266					0.567728	0.000240983	0.563768	1.58624e-05	0.6187	0.00359731			0.481125	0.0342292					0.612606	3.1964e-10							0.48856	3.88217e-05	0.471112	0.0110715			0.696682	0.00200438					0.568906	0.000398425	0.606338	0.000302048
		K03747	K03747	0.445922	0.0101311	0.431725	0.0351926			0.532782	0.000420593	0.571116	9.37102e-06	0.624539	0.00291604			0.443014	0.0438501					0.615693	1.07565e-10							0.457679	0.000174802	0.469991	0.0110715			0.585347	0.00637148					0.576218	0.000325538	0.589117	0.000302048
		K01497	K01497	0.301647	0.0450625					0.570296	3.91997e-05	0.594085	5.31886e-07	0.677743	0.000649831					0.51734	0.0348334			0.684002	5.95436e-10							0.469111	3.61822e-05	0.395783	0.0137238			0.604071	0.0020869					0.515456	0.000341827	0.516196	0.000406025
		K13590	K13590	0.675835	0.00389903					0.51319	0.0110854	0.536931	0.00178261											0.769599	5.23607e-09							0.625495	9.35106e-05													0.713665	0.000794963
		K05952	K05952							0.78433	1.61373e-05	0.671759	9.0635e-06	0.864427	0.000649831					0.689938	0.0346039			0.719753	2.55645e-11							0.625489	8.47533e-06	0.516701	0.0129684			0.614962	0.0147906					0.73267	0.000145848	0.552774	0.00272652
		K10680	K10680	0.437248	0.0109099	0.409168	0.0388767			0.548427	0.000297688	0.623226	1.82614e-06	0.675504	0.00162901			0.439167	0.0442668					0.62001	8.1866e-11							0.463347	0.00016488	0.489487	0.0110393			0.606324	0.0053323					0.608834	0.000251202	0.595526	0.000302048
		K03749	K03749	0.409078	0.014974	0.448887	0.0350642			0.550284	0.000245707	0.57688	6.6859e-06	0.700924	0.00097494									0.640471	3.63627e-11							0.519523	3.51808e-05	0.542026	0.00494606			0.665363	0.002257					0.593231	0.000270163	0.574615	0.000357412
		K14188	K14188	0.373939	0.0106443					0.363874	0.00514481	0.344708	0.00185032	0.483727	0.00815032									0.659828	7.28324e-11							0.450776	7.05066e-05													0.638914	2.11632e-05
		K05596	K05596	0.413878	0.0146833	0.425939	0.0351926			0.54412	0.000332605	0.611996	2.45316e-06	0.630334	0.00274721			0.466734	0.0351249					0.627103	4.90707e-11							0.453653	0.000207708	0.438973	0.0136884			0.603706	0.00524301					0.544213	0.000531595	0.567009	0.000439835
		K00322	K00322	0.412114	0.0149463	0.427132	0.0351926			0.541353	0.000347875	0.61062	2.49679e-06	0.622097	0.00298015			0.470728	0.0342292					0.622093	6.30189e-11							0.455524	0.000196645	0.437443	0.0137978			0.584012	0.00636096					0.542484	0.000541375	0.561624	0.000486021
		K08484	K08484	0.412114	0.0149463	0.427132	0.0351926			0.541353	0.000347875	0.61062	2.49679e-06	0.622097	0.00298015			0.470728	0.0342292					0.622093	6.30189e-11							0.455524	0.000196645	0.437443	0.0137978			0.584012	0.00636096					0.542484	0.000541375	0.561624	0.000486021
		K12369	K12369	0.319334	0.0346012					0.583822	2.69493e-05	0.59686	4.76435e-07	0.66314	0.000649831					0.479217	0.0348334			0.680236	6.22503e-17							0.464782	3.82078e-05	0.411837	0.0113431			0.607153	0.00200438					0.530507	0.000284396	0.532356	0.000302048
		K12370	K12370	0.319334	0.0346012					0.583822	2.69493e-05	0.59686	4.76435e-07	0.66314	0.000649831					0.479217	0.0348334			0.680236	6.22503e-17							0.464782	3.82078e-05	0.411837	0.0113431			0.607153	0.00200438					0.530507	0.000284396	0.532356	0.000302048
		K12371	K12371	0.319334	0.0346012					0.583822	2.69493e-05	0.59686	4.76435e-07	0.66314	0.000649831					0.479217	0.0348334			0.680236	6.22503e-17							0.464782	3.82078e-05	0.411837	0.0113431			0.607153	0.00200438					0.530507	0.000284396	0.532356	0.000302048
		K12372	K12372	0.319334	0.0346012					0.583822	2.69493e-05	0.59686	4.76435e-07	0.66314	0.000649831					0.479217	0.0348334			0.680236	6.22503e-17							0.464782	3.82078e-05	0.411837	0.0113431			0.607153	0.00200438					0.530507	0.000284396	0.532356	0.000302048
		K09016	K09016	0.356016	0.0358753	0.515285	0.0350642			0.543059	0.000370062	0.56578	1.17566e-05	0.685343	0.00149881			0.426438	0.0497284					0.647204	1.73212e-07							0.462746	0.000201112	0.476908	0.0110715			0.446151	0.041326					0.6148	0.000252724	0.545844	0.000778888
		K19416	K19416	0.352199	0.0157013					0.518791	9.04389e-05	0.544389	1.47403e-06	0.663592	0.000560698					0.47248	0.0348334			0.681754	3.7579e-17							0.430128	7.14829e-05	0.369747	0.0158053			0.590058	0.00192092					0.488847	0.000362508	0.520169	0.000302048
		K00363	K00363	0.449772	0.0101311	0.420762	0.0355877			0.578193	0.000176507	0.561978	1.38648e-05	0.640799	0.00270322			0.483902	0.0332752					0.63204	5.8525e-11							0.484458	0.000160372	0.479107	0.0110715			0.6287	0.00442198					0.588638	0.00031623	0.598165	0.000302048
		K11530	K11530	0.372083	0.0295401	0.493044	0.0350642			0.552252	0.000299486	0.578438	8.7919e-06	0.711535	0.000991479			0.428432	0.0485847					0.647422	4.29353e-08							0.456262	0.000234936	0.492916	0.0110715			0.493688	0.0229878					0.629193	0.00019971	0.570463	0.000454745
		K00216	K00216	0.440292	0.0106443	0.445171	0.0350642			0.540914	0.000354607	0.552748	1.69828e-05	0.627258	0.00292228			0.437808	0.0447608					0.622288	8.37889e-11							0.463713	0.000164594	0.475907	0.0110715			0.58467	0.00671112					0.583918	0.000322325	0.57882	0.000375079
		K01252	K01252	0.440292	0.0106443	0.445171	0.0350642			0.540914	0.000354607	0.552748	1.69828e-05	0.627258	0.00292228			0.437808	0.0447608					0.622288	8.37889e-11							0.463713	0.000164594	0.475907	0.0110715			0.58467	0.00671112					0.583918	0.000322325	0.57882	0.000375079
		K07270	K07270							0.609446	2.51302e-05	0.564157	2.79795e-06	0.612654	0.00204925					0.505941	0.0348334			0.689467	6.59434e-12							0.497592	3.18107e-05					0.653232	0.00147642					0.406551	0.00571764	0.517465	0.000619047
		K09456	K09456	0.442271	0.0103344	0.433845	0.0351926			0.530373	0.000426352	0.566273	9.95832e-06	0.622955	0.00292607			0.440792	0.0438501					0.614093	1.15994e-10							0.456816	0.000177357	0.470085	0.0110715			0.586689	0.00630199					0.575619	0.000325538	0.58946	0.000302048
		K09473	K09473	0.366686	0.0316018	0.496119	0.0350642			0.547017	0.000338408	0.57568	9.5446e-06	0.692597	0.00133469			0.432494	0.0467734					0.644171	1.97835e-07							0.458729	0.000226043	0.487482	0.0110715			0.455675	0.0373221					0.623979	0.000222055	0.558291	0.00059098
		K10906	K10906	0.552329	0.00196575					0.57895	0.000192102	0.565148	1.72331e-05	0.597159	0.00510394			0.468651	0.0393266					0.581131	4.15693e-09							0.465829	9.60892e-05	0.491326	0.0110715			0.743544	0.00119998					0.590636	0.000298562	0.636842	0.0001493
		K15034	K15034	0.416728	0.0102714	0.374074	0.0434992			0.464677	0.00107193	0.585157	1.70582e-06	0.596003	0.00270322			0.395767	0.0498706					0.586778	5.34794e-11							0.43015	0.000197234	0.387609	0.0191865			0.549547	0.00633331					0.487271	0.000960657	0.568971	0.000280686
		K11144	K11144	0.300595	0.0375162					0.280478	0.0340422	0.306028	0.0063561	0.454241	0.0138128									0.601607	3.57865e-09							0.457498	6.23806e-05													0.47441	0.00090532
		K05984	K05984	0.365582	0.0320521	0.495666	0.0350642			0.54645	0.000342543	0.574761	9.55228e-06	0.691808	0.00135194			0.432218	0.0468272					0.643162	9.54743e-08							0.457987	0.000229712	0.487179	0.0110715			0.45409	0.0379303					0.624157	0.000222055	0.557532	0.000598977
		K06197	K06197	0.365582	0.0320521	0.495666	0.0350642			0.54645	0.000342543	0.574761	9.55228e-06	0.691808	0.00135194			0.432218	0.0468272					0.643162	9.54743e-08							0.457987	0.000229712	0.487179	0.0110715			0.45409	0.0379303					0.624157	0.000222055	0.557532	0.000598977
		K02441	K02441	0.308899	0.0320139					0.557828	2.51302e-05	0.519579	2.50672e-06	0.635441	0.000649831					0.440622	0.0419886			0.663461	1.40438e-11							0.461316	3.05238e-05	0.39378	0.0111977			0.570189	0.00218268					0.509054	0.000270163	0.552879	0.000132436
		K03291	K03291	0.336833	0.0269389	0.349902	0.0467395			0.534785	0.000101078	0.600831	3.91606e-07	0.66124	0.000649831					0.462486	0.0421119			0.659207	7.92999e-14							0.44778	6.55268e-05	0.419805	0.0110715			0.608088	0.00200438					0.537803	0.000270163	0.536977	0.000302048
		K16074	K16074	0.423984	0.0125462	0.40903	0.0383713			0.550169	0.000275221	0.618158	1.89422e-06	0.627709	0.00277959			0.480919	0.0332752					0.619133	7.49708e-11							0.452684	0.00020379	0.450419	0.01194			0.596161	0.00572957					0.554891	0.000428736	0.575919	0.000367218
		K04046	K04046	0.422175	0.0126759	0.406358	0.0391473			0.557692	0.000227729	0.615536	1.97132e-06	0.619142	0.00299039			0.474157	0.0332752					0.612904	9.86872e-11							0.44909	0.000218662	0.444054	0.0126364			0.594063	0.00578124					0.548357	0.000473727	0.574053	0.000368473
		K05523	K05523	0.355661	0.0363277	0.515529	0.0350642			0.535733	0.000438957	0.570442	1.07134e-05	0.692269	0.00138052									0.652089	2.06828e-12							0.470863	0.000168502	0.473579	0.0110715			0.447172	0.0413613					0.613063	0.000270163	0.546617	0.000782033
		K07675	K07675	0.432185	0.011338	0.429424	0.0351926			0.538287	0.000370263	0.555095	1.38648e-05	0.589287	0.00454607			0.466141	0.0351249					0.613813	1.13983e-10							0.449491	0.000226782	0.448862	0.0121749			0.606305	0.00504374					0.541709	0.000536773	0.578627	0.000355789
		K07686	K07686	0.432185	0.011338	0.429424	0.0351926			0.538287	0.000370263	0.555095	1.38648e-05	0.589287	0.00454607			0.466141	0.0351249					0.613813	1.13983e-10							0.449491	0.000226782	0.448862	0.0121749			0.606305	0.00504374					0.541709	0.000536773	0.578627	0.000355789
		K11192	K11192	0.37488	0.0282087	0.493911	0.0350642			0.552826	0.000287301	0.578032	8.67882e-06	0.706143	0.00104984			0.426935	0.0489535					0.645476	1.13985e-07							0.455514	0.00023239	0.491529	0.0110715			0.494627	0.0224469					0.627317	0.000202312	0.571035	0.000438228
		K00285	K00285	0.41474	0.015703	0.419951	0.0364626			0.564159	0.000242175	0.611145	3.43274e-06	0.667159	0.00204925			0.475752	0.0346766					0.629997	6.53738e-11							0.472582	0.000149313	0.467589	0.0110715			0.582871	0.00734968					0.587624	0.000325538	0.569197	0.000491313
		K08306	K08306	0.307756	0.0371083					0.585938	2.44456e-05	0.553946	1.48293e-06	0.650609	0.000649831			0.372511	0.049047	0.475111	0.0348334			0.679496	2.37328e-14							0.472457	2.85989e-05	0.415226	0.0110715			0.601471	0.00195001					0.535078	0.000251202	0.523019	0.000302048
		K01484	K01484	0.414873	0.0136476	0.438473	0.0350642			0.505735	0.000702591	0.610403	2.00652e-06	0.607318	0.00329847			0.433768	0.0441675					0.603711	1.28597e-10							0.445239	0.000233967	0.438999	0.0129684			0.555903	0.00863115					0.542917	0.000497337	0.558507	0.000465165
		K06212	K06212	0.32263	0.0326223	0.355955	0.0434992			0.566242	3.91997e-05	0.555343	1.6754e-06	0.641911	0.000812596			0.377201	0.0495751	0.445183	0.049262			0.67404	1.08382e-09							0.449059	6.52047e-05	0.405499	0.0118891			0.582721	0.0027156					0.520286	0.000325538	0.527332	0.000306544
		K09018	K09018	0.368167	0.0306992	0.496452	0.0350642			0.54732	0.000328622	0.57434	9.55228e-06	0.686968	0.00142057			0.430659	0.0471304					0.641104	2.58456e-07							0.45723	0.000227529	0.485589	0.0110715			0.455761	0.0368772					0.621772	0.000222189	0.558073	0.000577528
		K09020	K09020	0.368167	0.0306992	0.496452	0.0350642			0.54732	0.000328622	0.57434	9.55228e-06	0.686968	0.00142057			0.430659	0.0471304					0.641104	2.58456e-07							0.45723	0.000227529	0.485589	0.0110715			0.455761	0.0368772					0.621772	0.000222189	0.558073	0.000577528
		K09021	K09021	0.368167	0.0306992	0.496452	0.0350642			0.54732	0.000328622	0.57434	9.55228e-06	0.686968	0.00142057			0.430659	0.0471304					0.641104	2.58456e-07							0.45723	0.000227529	0.485589	0.0110715			0.455761	0.0368772					0.621772	0.000222189	0.558073	0.000577528
		K09023	K09023	0.368167	0.0306992	0.496452	0.0350642			0.54732	0.000328622	0.57434	9.55228e-06	0.686968	0.00142057			0.430659	0.0471304					0.641104	2.58456e-07							0.45723	0.000227529	0.485589	0.0110715			0.455761	0.0368772					0.621772	0.000222189	0.558073	0.000577528
		K12297	K12297	0.335961	0.0218292	0.346944	0.0423518			0.566548	2.51302e-05	0.555439	1.02344e-06	0.63539	0.000682345					0.479489	0.0348334			0.679709	3.7579e-17							0.466984	3.05238e-05	0.389479	0.0123957			0.590829	0.00194686					0.497393	0.000341827	0.495398	0.0004266
		K08997	K08997	0.407768	0.015298	0.46771	0.0350642			0.5114	0.000621728	0.554031	1.25521e-05	0.596728	0.00388903			0.421771	0.0483573					0.614006	8.53458e-11							0.44181	0.000284573	0.443873	0.0124977			0.551637	0.00928169					0.542702	0.000503911	0.561935	0.000454348
		K03831	K03831	0.315992	0.0361614					0.5791	2.97481e-05	0.600732	4.20019e-07	0.679348	0.00064645					0.486667	0.0348334			0.67626	9.00986e-17							0.463654	3.99307e-05	0.407482	0.0119176			0.617767	0.00180457					0.525542	0.00031623	0.52974	0.000307978
		K07285	K07285	0.321444	0.0331971	0.356915	0.0426768			0.566074	3.91912e-05	0.553521	1.74778e-06	0.640803	0.00082225			0.375601	0.0499778	0.445289	0.049063			0.673441	8.1656e-10							0.448768	6.52047e-05	0.405586	0.0118611			0.583381	0.00266287					0.520024	0.000325538	0.527111	0.000305978
		K19745	K19745	0.426902	0.0119247	0.408937	0.0382272			0.551104	0.000263974	0.618395	1.83315e-06	0.624769	0.00286003			0.4772	0.0332752					0.616116	8.41517e-11							0.451175	0.000207774	0.449824	0.0119385			0.595856	0.00570306					0.553988	0.000428736	0.575757	0.000360854
		K06078	K06078	0.417479	0.0136201	0.444437	0.0350642			0.543632	0.000319013	0.560531	1.11698e-05	0.605216	0.00358354			0.459358	0.0370444					0.626401	6.12201e-11							0.448277	0.000239131	0.449922	0.0119522			0.575526	0.00697977					0.549656	0.000469945	0.573444	0.00037983
		K18895	K18895	0.369493	0.0303523	0.496282	0.0350642			0.548109	0.000326306	0.575763	9.30903e-06	0.68787	0.00141736			0.429734	0.0476214					0.640941	3.80644e-07							0.457145	0.000229711	0.486475	0.0110715			0.456693	0.0366676					0.622914	0.000222189	0.559192	0.000570518
		K16322	K16322	0.417094	0.0136934	0.444291	0.0350642			0.5435	0.000319571	0.560216	1.12392e-05	0.605053	0.00358909			0.459427	0.0370287					0.626157	6.18947e-11							0.448048	0.00024081	0.449951	0.0119522			0.575175	0.00701253					0.549601	0.000470117	0.573247	0.000380175
		K07147	K07147	0.419287	0.0126614	0.408347	0.036745			0.508546	0.00063979	0.646732	6.81645e-07	0.704771	0.000880068					0.515591	0.039593			0.623521	4.70399e-11							0.457013	0.000164594	0.443656	0.0123235			0.683335	0.00177428					0.5441	0.000474613	0.571855	0.000359809
		K19611	K19611			0.353984	0.0437355			0.562764	3.91997e-05	0.563904	1.31681e-06	0.680617	0.000577109					0.522811	0.0345283			0.681212	9.73253e-12							0.471566	3.51808e-05	0.406333	0.0116288			0.554586	0.00411197					0.532497	0.000270163	0.507346	0.000455673
		K02170	K02170	0.419554	0.0134812	0.42025	0.0351926			0.555501	0.000247438	0.602639	3.44578e-06	0.626198	0.00291405			0.471637	0.0342292					0.620009	7.38963e-11							0.455735	0.000191406	0.450993	0.0119534			0.592212	0.00616846					0.558243	0.000415394	0.562778	0.000486021
		K06445	K06445	0.412676	0.0148289	0.424511	0.0351926			0.541554	0.000346755	0.608607	2.68326e-06	0.622218	0.00298015			0.470633	0.0342292					0.623067	6.42496e-11							0.453674	0.00020721	0.43745	0.0137979			0.583881	0.00637689					0.543185	0.000535887	0.56077	0.000496413
		K02498	K02498	0.318624	0.0348144					0.581682	2.75017e-05	0.596002	4.82713e-07	0.665067	0.000649831					0.475085	0.036514			0.674288	1.03876e-16							0.460737	4.357e-05	0.409508	0.0115949			0.603813	0.00206217					0.528308	0.000296398	0.531283	0.000302048
		K05844	K05844	0.36231	0.0131599					0.512264	0.000112871	0.569602	5.90104e-07	0.658669	0.000624827					0.432551	0.0490541			0.671529	2.64409e-12							0.403076	0.000180294	0.362189	0.0179495			0.568186	0.00251219					0.475463	0.000496742	0.491657	0.000484076
		K03782	K03782	0.430217	0.00758205	0.402941	0.0350642			0.493264	0.000411977	0.532371	8.70169e-06	0.588408	0.00270322			0.415207	0.0431114					0.604373	9.95427e-12							0.411857	0.000254205	0.399862	0.0144913			0.549531	0.00614476					0.512562	0.000432338	0.569193	0.000229184
		K01070	K01070	0.412954	0.0147855	0.423987	0.0351926			0.541744	0.000345437	0.609121	2.64185e-06	0.62501	0.00291405			0.470117	0.0342292					0.622859	6.47366e-11							0.452765	0.000212815	0.437766	0.0137895			0.583819	0.00637689					0.543613	0.000531595	0.560332	0.000502435
		K12700	K12700	0.406781	0.0097899					0.46166	0.000749968	0.473322	4.21673e-05	0.563847	0.00305552			0.44252	0.0318472					0.570567	1.3408e-08							0.394829	0.000502194	0.334645	0.0376707			0.516494	0.00722334					0.435157	0.00244259	0.542906	0.000302048
		K07225	K07225	0.42398	0.0124158	0.411354	0.0369025			0.549167	0.000274506	0.61355	2.07403e-06	0.620455	0.00294051			0.475553	0.0332752					0.614759	8.95167e-11							0.451453	0.00020368	0.44976	0.0119385			0.59816	0.00550691					0.55351	0.000428736	0.577049	0.000348917
		K07156	K07156	0.423824	0.0124433	0.410991	0.03702			0.549419	0.000272777	0.613972	2.03657e-06	0.622926	0.00291034			0.475164	0.0332752					0.614514	9.04346e-11							0.450737	0.00020768	0.450467	0.0118809			0.597616	0.00554586					0.554087	0.000424903	0.576326	0.000353743
		K07245	K07245	0.423824	0.0124433	0.410991	0.03702			0.549419	0.000272777	0.613972	2.03657e-06	0.622926	0.00291034			0.475164	0.0332752					0.614514	9.04346e-11							0.450737	0.00020768	0.450467	0.0118809			0.597616	0.00554586					0.554087	0.000424903	0.576326	0.000353743
		K09471	K09471			0.367736	0.0396743			0.568493	4.55345e-05	0.608119	4.26235e-07	0.762013	0.00019228					0.469328	0.0425886			0.6738	1.1153e-08							0.466243	4.62899e-05	0.461683	0.00901775			0.488032	0.0118473					0.611892	7.77298e-05	0.507768	0.000543208
		K12288	K12288	0.412185	0.0146343	0.447606	0.0350642			0.540794	0.000334108	0.556311	1.24933e-05	0.594788	0.0040988			0.462393	0.0357493					0.618249	8.35636e-11							0.449291	0.000230775	0.447525	0.0122228			0.555958	0.00902373					0.546835	0.000488106	0.567676	0.000411682
		K17463	K17463	0.446505	0.0479459					0.558692	0.00550732	0.570121	0.000915339	0.842632	0.00270322									0.501476	0.000136228							0.499699	0.00119965	0.528688	0.0218829			0.607265	0.040895					0.647978	0.00183542
		K17468	K17468	0.446505	0.0479459					0.558692	0.00550732	0.570121	0.000915339	0.842632	0.00270322									0.501476	0.000136228							0.499699	0.00119965	0.528688	0.0218829			0.607265	0.040895					0.647978	0.00183542
		K12292	K12292	0.433569	0.0127486					0.492353	0.00143649	0.292509	0.0277373	0.489507	0.0241375									0.613707	2.03052e-07							0.377765	0.00361664													0.527868	0.00163002
		K07034	K07034	0.470861	0.000761569					0.465373	0.000137762	0.45297	9.98829e-06	0.573929	0.000953957									0.672408	4.46231e-14							0.387186	0.000149313					0.491466	0.00425133					0.387262	0.00226947	0.487018	0.000302048
		K08170	K08170							0.522823	0.013632	0.651749	0.000331757	0.91747	0.0021123									0.614082	5.94242e-06							0.572459	0.000344114	0.626405	0.0121829									0.784581	0.000383403	0.626413	0.00514206
		K09921	K09921	0.321038	0.0339588					0.583069	2.69493e-05	0.597272	4.61266e-07	0.665089	0.000649831					0.476971	0.0357854			0.671691	1.36906e-16							0.458471	4.62899e-05	0.411232	0.0113465			0.605727	0.00200623					0.530342	0.000284396	0.532833	0.000302048
		K13283	K13283	0.419481	0.0120198	0.415437	0.0351926			0.508706	0.000563952	0.620811	1.36303e-06	0.624709	0.00262764			0.427478	0.0443926					0.598434	1.2614e-10							0.440109	0.000232038	0.444352	0.01174			0.582824	0.00592331					0.546947	0.000412616	0.570011	0.00033789
		K11209	K11209	0.376789	0.0141567	0.362955	0.0426998			0.485122	0.000417517	0.515731	9.68539e-06	0.577731	0.00270322			0.408014	0.0415969					0.590804	3.79242e-09							0.419888	0.000201112	0.376496	0.0189403			0.526576	0.00638054					0.480293	0.000779713	0.544291	0.000302048
		K03095	K03095	0.335219	0.0312097							0.259038	0.0313352	0.54554	0.00556886									0.649915	2.03977e-09							0.499763	4.00145e-05													0.327724	0.0326643
		K05782	K05782	0.412208	0.0143502	0.438809	0.0350642			0.50726	0.000702591	0.606533	2.49466e-06	0.625817	0.00273859			0.421936	0.0482688					0.614504	8.24855e-11							0.441452	0.000273513	0.438807	0.013151			0.590489	0.00586454					0.543086	0.000503911	0.561798	0.000450396
		K08172	K08172	0.417404	0.013066	0.455371	0.0350642			0.516077	0.000530134	0.557978	1.04845e-05	0.591313	0.00406355			0.424383	0.0464404					0.607226	1.15994e-10							0.43775	0.00030202	0.449722	0.0115999			0.559007	0.00817655					0.547188	0.000451886	0.571192	0.000371104
		K03656	K03656							0.553734	4.55526e-05	0.536602	2.56965e-06	0.65695	0.000649831					0.491055	0.0348334			0.673411	1.49545e-11							0.457617	4.21718e-05	0.388043	0.0137978			0.577213	0.0025763					0.505814	0.000341827	0.503046	0.000449628
		K00938	K00938	0.309812	0.0369771							0.276345	0.0166515	0.527349	0.00540915									0.629811	1.7515e-09							0.486468	3.51808e-05													0.338007	0.0217402
		K01597	K01597	0.309812	0.0369771							0.276345	0.0166515	0.527349	0.00540915									0.629811	1.7515e-09							0.486468	3.51808e-05													0.338007	0.0217402
		K00869	K00869	0.309812	0.0369771							0.276345	0.0166515	0.527349	0.00540915									0.629811	1.7515e-09							0.486468	3.51808e-05													0.338007	0.0217402
		K01641	K01641	0.309812	0.0369771							0.276345	0.0166515	0.527349	0.00540915									0.629811	1.7515e-09							0.486468	3.51808e-05													0.338007	0.0217402
		K12555	K12555	0.326315	0.0330748							0.261726	0.0269981	0.534645	0.00577852									0.638556	2.12093e-09							0.486885	4.5938e-05													0.353865	0.0188549
		K03670	K03670	0.425072	0.0116218	0.422733	0.0351926			0.513197	0.000551037	0.613392	1.75511e-06	0.604943	0.00328978			0.435057	0.0438501					0.595501	2.05005e-10							0.440619	0.0002483	0.450983	0.0113431			0.569161	0.00708847					0.554347	0.000380973	0.573083	0.000339508
		K03669	K03669	0.425072	0.0116218	0.422733	0.0351926			0.513197	0.000551037	0.613392	1.75511e-06	0.604943	0.00328978			0.435057	0.0438501					0.595501	2.05005e-10							0.440619	0.0002483	0.450983	0.0113431			0.569161	0.00708847					0.554347	0.000380973	0.573083	0.000339508
		K09909	K09909							0.531369	0.00012981	0.55158	2.39724e-06	0.603384	0.00179879					0.481501	0.0348334			0.650855	2.51643e-11							0.468477	3.92837e-05					0.632915	0.0015244					0.40625	0.00450648	0.503434	0.00060209
		K03808	K03808	0.321805	0.0340166	0.377188	0.0354783			0.541426	9.51684e-05	0.580512	9.29964e-07	0.636694	0.000987922			0.401257	0.0436099					0.663113	5.44855e-16							0.440949	0.000101149	0.397337	0.0136319			0.568919	0.00365438					0.511243	0.000363586	0.513772	0.000440421
		K12733	K12733	0.629228	0.00259866					0.384793	0.0352922	0.449583	0.0038276	0.599445	0.0185188									0.872587	2.60394e-10							0.476659	0.00187365					0.519477	0.0446238					0.391879	0.0443864	0.539583	0.00605863
		K01716	K01716	0.316987	0.0351006					0.583929	2.51302e-05	0.592236	5.14793e-07	0.66052	0.000649831					0.471152	0.0371264			0.669688	1.49987e-16							0.45638	4.53792e-05	0.409442	0.0113465			0.608253	0.00200438					0.531873	0.000270163	0.53039	0.000302048
		K07113	K07113	0.425624	0.0117376	0.397894	0.041712			0.559584	0.000216343	0.610163	2.18699e-06	0.637649	0.0024759			0.471149	0.0334399					0.61409	7.67066e-11							0.448788	0.000201848	0.457591	0.0110715			0.609079	0.00486442					0.562709	0.000351079	0.574528	0.000353743
		K17938	K17938	0.384482	0.0202317	0.426335	0.0350642			0.480728	0.00110724	0.630421	9.52104e-07	0.68255	0.00109844					0.501758	0.0434168			0.60603	7.62352e-11							0.450093	0.000168502	0.416937	0.0158053			0.65052	0.00236351					0.518385	0.000709914	0.536536	0.000641924
		K08351	K08351	0.492789	0.00412677	0.414138	0.0351926			0.553937	0.000219666	0.609349	1.8082e-06	0.564576	0.00560762			0.431388	0.0438501					0.592041	1.95065e-10							0.424931	0.00040287	0.528617	0.00593071			0.525709	0.0123512					0.621765	0.000169207	0.538482	0.00062804
		K02391	K02391	0.427169	0.0119092	0.405616	0.0395774			0.550616	0.000267834	0.615763	1.97392e-06	0.622871	0.00291604			0.475049	0.0332752					0.616379	9.04346e-11							0.448376	0.000227529	0.449104	0.012043			0.596597	0.00567125					0.554351	0.000428736	0.575263	0.000367052
		K16012	K16012	0.284022	0.0343554					0.494185	6.25084e-05	0.450917	1.01323e-05	0.577332	0.000816451			0.335191	0.0499456					0.599798	4.8109e-11							0.426812	3.51808e-05	0.299996	0.0353292			0.499639	0.00378801					0.397599	0.00169559	0.543231	7.19098e-05
		K01467	K01467	0.303589	0.0379427	0.414624	0.0350642			0.459117	0.000486782	0.467432	2.95201e-05	0.641731	0.000719809									0.616841	1.99395e-10							0.440098	8.7018e-05	0.385814	0.0138002			0.372616	0.0488443					0.516526	0.000306913	0.507487	0.000387033
		K05778	K05778	0.426566	0.0112646	0.423046	0.0351926			0.513313	0.00053901	0.611377	1.80385e-06	0.598831	0.00351651			0.43302	0.0438501					0.592503	2.37733e-10							0.439203	0.000251092	0.449204	0.011365			0.568425	0.00707303					0.552078	0.000390403	0.572451	0.000336335
		K05779	K05779	0.426566	0.0112646	0.423046	0.0351926			0.513313	0.00053901	0.611377	1.80385e-06	0.598831	0.00351651			0.43302	0.0438501					0.592503	2.37733e-10							0.439203	0.000251092	0.449204	0.011365			0.568425	0.00707303					0.552078	0.000390403	0.572451	0.000336335
		K07685	K07685							0.556396	7.61828e-05	0.529223	6.98824e-06	0.525212	0.00567094					0.455063	0.0487971			0.660529	5.34831e-11							0.476567	3.51808e-05					0.652731	0.00121993					0.397522	0.00606197	0.519164	0.000474972
		K13498	K13498	0.381759	0.00331132					0.489517	2.51302e-05	0.38991	3.79719e-05	0.446433	0.00373802									0.592761	4.06041e-14							0.381256	4.06507e-05	0.403111	0.00551679			0.357984	0.0248488					0.404887	0.000510008	0.380039	0.00144805
		K12368	K12368	0.318846	0.0251271					0.518638	6.2979e-05	0.53674	1.18641e-06	0.666591	0.00042792			0.372873	0.0438501					0.661313	2.41987e-12							0.397084	0.000168502	0.347017	0.0199906			0.542618	0.00289071					0.461734	0.000507985	0.463401	0.000695345
		K01085	K01085	0.321027	0.0310802					0.545233	5.64453e-05	0.553285	1.5359e-06	0.662856	0.000649831					0.484422	0.0348334			0.666302	6.16032e-12							0.447719	5.01982e-05	0.410868	0.0110715			0.609256	0.00171243					0.528683	0.000270163	0.535587	0.000279074
		K00799	K00799	0.367356	0.0272361	0.413553	0.0351926			0.528742	0.000364314	0.605751	1.97392e-06	0.646452	0.00204925			0.497311	0.0265034					0.635344	2.30061e-11							0.450366	0.000196645	0.431667	0.013613			0.560143	0.0073564					0.546303	0.000432652	0.54431	0.000577445
		K07140	K07140	0.425701	0.0122066	0.40436	0.0402999			0.549312	0.00027946	0.620549	1.76072e-06	0.620579	0.00298015			0.477408	0.0332752					0.614344	1.0445e-10							0.446948	0.000236412	0.447285	0.0123626			0.594491	0.00583315					0.552022	0.000451886	0.573664	0.000375617
		K11751	K11751	0.321825	0.0320407	0.353565	0.0435016			0.561565	4.12814e-05	0.590207	4.68773e-07	0.636219	0.000835367					0.444627	0.0486625			0.662534	1.84607e-16							0.441698	7.79713e-05	0.40039	0.0122966			0.579259	0.00271251					0.515354	0.000325538	0.522995	0.000312922
		K08994	K08994	0.379899	0.0229633	0.455745	0.0350642			0.510205	0.000580576	0.588698	3.6833e-06	0.580983	0.00452951			0.444546	0.0405778					0.605726	9.31134e-11							0.435792	0.000329366	0.417564	0.0162977			0.522453	0.0128825					0.514793	0.000869342	0.533124	0.000766261
		K02246	K02246	0.306625	0.0417716							0.267745	0.02247	0.530018	0.00582001									0.64348	1.30812e-09							0.500613	3.51808e-05													0.316234	0.0352623
		K02248	K02248	0.306625	0.0417716							0.267745	0.02247	0.530018	0.00582001									0.64348	1.30812e-09							0.500613	3.51808e-05													0.316234	0.0352623
		K07127	K07127			0.496115	0.0350642			0.503478	0.000818362	0.648217	7.79307e-07	0.768299	0.000542805					0.513933	0.0436119			0.631482	2.13291e-08							0.465212	0.000168502	0.440209	0.0135547			0.519602	0.0146878					0.572481	0.000341827	0.507218	0.00152818
		K11073	K11073	0.429477	0.0110316	0.41732	0.0351926			0.515003	0.000536095	0.615495	1.68538e-06	0.607489	0.00320615			0.438209	0.0438501					0.597387	1.93428e-10							0.438159	0.000274496	0.450699	0.011365			0.567164	0.00730339					0.554373	0.000385298	0.571411	0.00035617
		K11074	K11074	0.429477	0.0110316	0.41732	0.0351926			0.515003	0.000536095	0.615495	1.68538e-06	0.607489	0.00320615			0.438209	0.0438501					0.597387	1.93428e-10							0.438159	0.000274496	0.450699	0.011365			0.567164	0.00730339					0.554373	0.000385298	0.571411	0.00035617
		K11075	K11075	0.429477	0.0110316	0.41732	0.0351926			0.515003	0.000536095	0.615495	1.68538e-06	0.607489	0.00320615			0.438209	0.0438501					0.597387	1.93428e-10							0.438159	0.000274496	0.450699	0.011365			0.567164	0.00730339					0.554373	0.000385298	0.571411	0.00035617
		K00316	K00316	0.673527	0.00570649					0.550044	0.00821181	0.65845	0.000221567	0.728761	0.0110226			0.636635	0.0388361					0.628103	3.70183e-06							0.56536	0.000365241	0.625708	0.0110715			0.913527	0.00317277					0.732788	0.000641579	0.705464	0.00136497
		K12972	K12972	0.422003	0.0127494	0.40705	0.0389751			0.54752	0.000287758	0.615692	1.97392e-06	0.618067	0.00304616			0.47693	0.0332752					0.613639	1.05522e-10							0.447429	0.000229712	0.44783	0.0122069			0.595744	0.00570866					0.551702	0.000447858	0.573783	0.000372901
		K03919	K03919	0.430363	0.0109284	0.416278	0.0351926			0.519338	0.000489562	0.614617	1.75511e-06	0.622418	0.00273859			0.43125	0.0443926					0.607029	1.15994e-10							0.4376	0.000276706	0.454524	0.0111413			0.604563	0.00495353					0.557596	0.000368477	0.581189	0.000302048
		K07039	K07039	0.545114	0.00112838	0.457954	0.0350642			0.609381	3.43448e-05	0.590953	1.83508e-06	0.634452	0.00204388					0.508443	0.036514			0.604089	8.53458e-11							0.504393	1.55891e-05	0.66678	0.000584267			0.630972	0.00299618					0.69537	1.92405e-05	0.545321	0.000351927
		K01406	K01406							0.73791	0.00033823	0.678039	0.000107035	1.1507	0.000182112			0.662862	0.0332752					0.820402	9.40094e-09							0.50877	0.00242927	0.620506	0.0117808			0.641621	0.0294375					0.856744	0.000185401	0.49906	0.0238421
		K00389	K00389	0.41059	0.0129953	0.468452	0.0350642			0.501826	0.00058739	0.561594	7.24347e-06	0.642812	0.00190532			0.415958	0.0468272					0.556512	1.90419e-09							0.440883	0.000177357	0.444216	0.0111413			0.564552	0.00677967					0.548616	0.000356896	0.550587	0.000418696
		K13574	K13574	0.537393	0.00121451	0.444549	0.0350642			0.603713	3.46812e-05	0.594931	1.51617e-06	0.657692	0.00125648					0.483122	0.0451587			0.599108	8.11552e-11							0.50291	1.51365e-05	0.658679	0.000584267			0.692751	0.00111799					0.690396	1.92405e-05	0.562523	0.00028179
		K16210	K16210									0.273411	0.0487118											0.59865	1.07709e-07							0.472638	0.000235282											0.438936	0.00941808
		K07119	K07119	0.425793	0.0116037	0.422667	0.0351926			0.508424	0.000637439	0.613273	1.77408e-06	0.605297	0.00326992			0.434233	0.0438501					0.593958	2.35125e-10							0.447572	0.000207628	0.44348	0.0122069			0.572145	0.00684126					0.548063	0.000431965	0.574014	0.000332177
		K06198	K06198	0.31742	0.0367778							0.26221	0.0264953	0.532118	0.00588138									0.638223	1.94743e-09							0.491494	3.92837e-05													0.340137	0.0239219
		K08068	K08068	0.624087	0.00246959					0.389908	0.0304007	0.402148	0.00874837											0.869893	1.6669e-10							0.477609	0.00158012					0.519954	0.0415171					0.389807	0.0428998	0.51631	0.00782775
		K07232	K07232	0.425838	0.0115959	0.419432	0.0351926			0.512618	0.000564512	0.610604	1.94081e-06	0.605829	0.00327219			0.435954	0.0438501					0.59569	2.16916e-10							0.437334	0.000279135	0.450731	0.011365			0.56841	0.00720042					0.553824	0.000389189	0.571764	0.000353743
		K00101	K00101	0.311218	0.0367824	0.345762	0.047305			0.54686	6.17632e-05	0.585566	5.6422e-07	0.66084	0.000649831					0.513826	0.0348334			0.663097	1.78928e-16							0.441938	7.01986e-05	0.405037	0.0115635			0.605825	0.00197473					0.527848	0.000270163	0.522271	0.000323475
		K00154	K00154							0.533542	0.00468072	0.667827	3.00511e-05	1.18415	3.40733e-05					0.653037	0.0403902	3.68676	0.0414742	0.676978	8.21067e-06							0.446016	0.00488117	0.550708	0.0140472									0.756843	0.000270163
		K00508	K00508							0.626663	0.00425522	0.735709	7.43268e-05	1.34487	4.34994e-05									0.89901	7.03513e-11			0.939266	0.04241			0.61232	0.000724917	0.717059	0.010847									0.97806	8.05001e-05
		K07674	K07674							0.523696	0.000151758	0.533085	4.78596e-06	0.536784	0.00426043					0.453268	0.0465285			0.64051	4.31217e-11							0.469368	3.67624e-05					0.64796	0.00117961					0.39728	0.00547647	0.52071	0.00040281
		K16235	K16235	0.385948	0.0175246							0.246264	0.0479882											0.550954	1.51853e-07							0.462914	0.000100645											0.403707	0.00816747
		K02506	K02506	0.451289	0.0174375					0.611821	0.000254359	0.664849	5.28164e-06	0.832792	0.000649831					0.681177	0.0306183			0.67139	8.35636e-11							0.633026	4.06074e-06	0.520684	0.0110715			0.673937	0.00601318					0.696715	0.000157704	0.549869	0.00200072
		K07067	K07067	0.398276	0.0126546	0.479485	0.0350642			0.431503	0.00230804	0.46166	0.000120927	0.664496	0.000899766									0.481946	6.48525e-07	0.708413	0.0458954					0.404274	0.000328759					0.440069	0.0304111							0.548029	0.000312537
		K03557	K03557							0.558762	2.81197e-05	0.533737	1.86196e-06	0.644803	0.000649831					0.48687	0.0348334			0.665188	3.7579e-17							0.452495	3.51808e-05	0.389498	0.0122811			0.577658	0.00215464					0.50455	0.000322325	0.506162	0.000336335
		K00362	K00362	0.450805	0.00648763	0.378089	0.0437355			0.531195	0.000227766	0.531775	1.33406e-05	0.633379	0.00190532			0.451485	0.0337527					0.631889	4.03201e-12							0.458694	0.000122297	0.449215	0.0110715			0.555089	0.00661897					0.568197	0.000270163	0.568344	0.000302048
		K01669	K01669	0.390466	0.0147586	0.372171	0.0453793			0.483716	0.000702591	0.561778	4.43875e-06	0.588897	0.0029982			0.438527	0.0356719					0.595966	3.82083e-11							0.430419	0.00021891	0.362152	0.0301389			0.554278	0.0062469					0.469011	0.00165948	0.552077	0.000333381
		K04080	K04080	0.409683	0.0147586	0.399256	0.0409869			0.547145	0.000268418	0.61346	1.96575e-06	0.608643	0.00327332			0.491304	0.0303947					0.605692	1.29223e-10							0.435482	0.000314048	0.439017	0.0130102			0.588408	0.00600782					0.545079	0.000479622	0.563095	0.000422524
		K18997	K18997	0.393296	0.0149104	0.401898	0.0351926			0.543749	0.000185518	0.599899	1.4869e-06	0.590068	0.00300393			0.487632	0.0252824					0.585183	1.14866e-10							0.488114	2.01866e-05	0.450496	0.0110715			0.577005	0.00519196					0.54973	0.000325538	0.557879	0.000302048
		K10011	K10011	0.411486	0.0130102	0.417083	0.0351926			0.530008	0.000332212	0.544734	1.26329e-05	0.615316	0.00271459			0.46394	0.0332752					0.604331	7.79874e-11							0.449607	0.000168502	0.44236	0.01174			0.593367	0.00499057					0.545887	0.000401863	0.564964	0.000353743
		K02572	K02572							0.522666	0.000153291	0.532906	4.75031e-06	0.528035	0.0048959					0.449248	0.0487971			0.636211	4.8109e-11							0.467118	3.85478e-05					0.64771	0.00117664					0.390908	0.00623614	0.518963	0.000412071
		K14052	K14052	0.345812	0.040005	0.517199	0.0350642			0.543821	0.000339029	0.551715	1.76877e-05	0.661242	0.00204925									0.625458	1.49555e-07							0.446773	0.000306697	0.467147	0.0110715									0.60473	0.000270163	0.525484	0.00114372
		K02244	K02244	0.308564	0.039055							0.289348	0.0124837	0.529729	0.00533926									0.624524	2.03382e-09							0.493206	3.51808e-05													0.347598	0.0189443
		K15268	K15268	0.416721	0.0124661	0.410715	0.0351926			0.510264	0.00053901	0.607786	1.86018e-06	0.608972	0.00299039			0.433031	0.0438501					0.59581	1.62696e-10							0.423091	0.000392896	0.445113	0.0115635			0.601415	0.00485691					0.550465	0.000380973	0.572287	0.000323283
		K06916	K06916	0.398477	0.0178482	0.406619	0.0384664			0.544209	0.000294475	0.605834	2.68326e-06	0.655316	0.00204872			0.478002	0.0332752					0.621676	7.44678e-11							0.454567	0.000182096	0.448133	0.0120068			0.571866	0.00720559					0.569731	0.000341827	0.562198	0.000445277
		K05811	K05811	0.454443	0.00715734	0.411819	0.0351926			0.552028	0.000191849	0.589672	2.76064e-06	0.611808	0.00273233			0.463669	0.0332752					0.606124	6.6452e-11							0.477164	3.48758e-05	0.471845	0.0110715			0.604314	0.00438126					0.577177	0.000270163	0.578231	0.000302048
		K05777	K05777	0.404417	0.0146833	0.44306	0.0350642			0.502126	0.000650679	0.598312	2.28075e-06	0.576146	0.00452958			0.420543	0.0458722					0.591117	1.90251e-10							0.422694	0.000427524	0.433346	0.0129684			0.543374	0.00919631					0.529471	0.000549116	0.555761	0.000422214
		K11710	K11710	0.631434	0.00101945					0.389174	0.0198273	0.406788	0.00477114	0.521218	0.0255052									0.853717	1.21181e-11							0.430606	0.0021076					0.615984	0.00896866					0.380214	0.0337472	0.383501	0.0346007
		K01061	K01061	0.410329	0.013859	0.435251	0.0350642			0.489936	0.000944387	0.587665	3.66609e-06	0.563007	0.00573698			0.423757	0.0456329					0.586193	3.17183e-10							0.42308	0.00043605	0.422835	0.015106			0.563279	0.00725665					0.51364	0.000844946	0.549265	0.000514563
		K03809	K03809	0.46995	0.00359767	0.387282	0.0354783			0.470803	0.000746805	0.483906	4.31433e-05	0.580074	0.00291626			0.437583	0.0335863					0.609951	7.18672e-12							0.376839	0.00107086	0.362734	0.0264391			0.524406	0.0076815					0.46827	0.00131668	0.50505	0.000734938
		K03757	K03757	0.350263	0.0375932	0.531476	0.0350642			0.52911	0.000439809	0.544764	2.08435e-05	0.670949	0.00171735									0.61857	3.29327e-07							0.49559	7.97368e-05	0.595531	0.00290132									0.660155	9.45622e-05	0.543882	0.00075826
		K07390	K07390	0.291556	0.0482256					0.563365	3.46295e-05	0.577667	6.69016e-07	0.654175	0.000649831					0.494392	0.0348334			0.655781	2.11053e-16							0.450524	5.01982e-05	0.388574	0.0137078			0.584688	0.00238833					0.511025	0.000325538	0.508468	0.000397752
		K09159	K09159	0.291556	0.0482256					0.563365	3.46295e-05	0.577667	6.69016e-07	0.654175	0.000649831					0.494392	0.0348334			0.655781	2.11053e-16							0.450524	5.01982e-05	0.388574	0.0137078			0.584688	0.00238833					0.511025	0.000325538	0.508468	0.000397752
		K02192	K02192	0.365318	0.00994227					0.463527	0.000213687	0.488075	4.14685e-06	0.560307	0.00155002			0.41566	0.0263226					0.580486	5.23745e-10							0.360386	0.000528052					0.529962	0.00278355					0.348697	0.00775306	0.475514	0.000396378
		K01575	K01575							0.299095	0.0315289			0.453243	0.0181295									0.564377	1.01804e-08							0.502423	2.11996e-05											0.327003	0.0259985
		K07250	K07250	0.439705	0.00318298					0.506208	0.000108449	0.454384	3.34331e-05	0.576635	0.001665			0.364967	0.0481792	0.456731	0.0348334			0.569647	3.07647e-12							0.398943	0.000152291	0.327239	0.0293086			0.509662	0.00578124					0.458142	0.000609659	0.491261	0.000397572
		K07660	K07660	0.429131	0.00942724	0.40418	0.0351926			0.556637	0.000131551	0.556723	5.83614e-06	0.609023	0.00252941			0.487214	0.0252824					0.594092	6.03135e-11							0.477901	2.50244e-05	0.460134	0.0110715			0.605804	0.00358568					0.604748	0.000104074	0.585438	0.000206988
		K15777	K15777	0.392964	0.00137283					0.518421	7.51546e-06	0.360783	6.87483e-05	0.527605	0.000674987			0.377438	0.0195769	0.358567	0.0465285			0.625716	5.92816e-15							0.385373	3.51808e-05	0.301663	0.0167583			0.376975	0.0117826					0.39295	0.000474569	0.324458	0.00507217
		K08357	K08357	0.696322	0.0101311					0.751665	0.00132821	0.710103	0.000402495	0.792557	0.0140317			0.761181	0.0332752					0.692844	4.98503e-06							0.588924	0.00102319	0.59488	0.0269543			1.17064	0.000915547					0.692204	0.00445373	0.743088	0.00262225
		K08358	K08358	0.696322	0.0101311					0.751665	0.00132821	0.710103	0.000402495	0.792557	0.0140317			0.761181	0.0332752					0.692844	4.98503e-06							0.588924	0.00102319	0.59488	0.0269543			1.17064	0.000915547					0.692204	0.00445373	0.743088	0.00262225
		K08359	K08359	0.696322	0.0101311					0.751665	0.00132821	0.710103	0.000402495	0.792557	0.0140317			0.761181	0.0332752					0.692844	4.98503e-06							0.588924	0.00102319	0.59488	0.0269543			1.17064	0.000915547					0.692204	0.00445373	0.743088	0.00262225
		K03825	K03825	0.467455	0.00142232					0.513959	7.03329e-05	0.536718	1.30655e-06	0.587244	0.00119133			0.392678	0.0359099					0.603143	6.22684e-14							0.397626	0.000149313	0.346415	0.0191988			0.54143	0.00329975					0.457226	0.000531235	0.543745	0.00013299
		K04013	K04013	0.438645	0.0300996					0.571949	0.00136567	0.621651	5.29229e-05	0.539647	0.029561					0.661688	0.0348334			0.69472	4.21102e-09							0.645015	1.26043e-05					0.701162	0.00681572					0.409527	0.0303635	0.472988	0.0130214
		K04016	K04016	0.438645	0.0300996					0.571949	0.00136567	0.621651	5.29229e-05	0.539647	0.029561					0.661688	0.0348334			0.69472	4.21102e-09							0.645015	1.26043e-05					0.701162	0.00681572					0.409527	0.0303635	0.472988	0.0130214
		K01638	K01638	0.394936	0.0180908	0.437912	0.0350642			0.531188	0.000370263	0.585953	4.50202e-06	0.586559	0.00428655			0.4567	0.0362761					0.606516	1.15994e-10							0.434879	0.000331481	0.431761	0.0137979			0.537272	0.0109675					0.532994	0.000576078	0.542626	0.000636267
		K11076	K11076	0.416271	0.0125049	0.408954	0.0354649			0.505925	0.000595006	0.606702	1.89422e-06	0.594684	0.00356236			0.440389	0.0418546					0.586383	3.05295e-10							0.421826	0.000414208	0.441102	0.0119698			0.56421	0.00715874					0.547668	0.000402892	0.562145	0.000382864
		K02063	K02063	0.294344	0.0383911	0.35663	0.0351926			0.555682	2.51302e-05	0.537435	1.22085e-06	0.627829	0.000649831									0.593021	2.96953e-13							0.434694	3.51808e-05	0.300452	0.0435972			0.495344	0.00633657					0.41795	0.00161454	0.484903	0.000379776
		K06211	K06211	0.288301	0.0434474					0.552511	2.78392e-05	0.531427	1.61238e-06	0.637259	0.000649831					0.447778	0.0380208			0.653146	3.7579e-17							0.444067	3.72772e-05	0.395681	0.0110715			0.583959	0.001861					0.505613	0.000276972	0.510787	0.000302048
		K02568	K02568							0.517125	0.000180497	0.573237	1.2209e-06	0.53776	0.00410866					0.457342	0.0449415			0.633295	7.78032e-11							0.465903	3.90682e-05					0.658461	0.0009455					0.381681	0.0075957	0.51382	0.000456695
		K06929	K06929	0.41775	0.000834658					0.431116	7.88248e-05	0.357618	8.32096e-05	0.527198	0.00069326			0.383931	0.0176726					0.588836	1.27547e-13							0.40346	2.02684e-05	0.308501	0.0152466			0.378066	0.0116838					0.37649	0.000782026	0.389259	0.000831231
		K09946	K09946			0.348929	0.0351926			0.5043	6.98326e-05	0.477283	7.0569e-06	0.681476	0.000245992					0.434114	0.0388047			0.647139	2.75332e-12							0.384665	0.00021225	0.334451	0.0224331			0.404553	0.0211059					0.480905	0.000325538	0.404712	0.00244716
		K02064	K02064	0.288455	0.0383616	0.341976	0.0362098			0.537378	2.8591e-05	0.523766	1.35195e-06	0.612376	0.000649831									0.587378	1.60498e-13							0.418882	4.53792e-05					0.477606	0.00707109					0.394533	0.00249527	0.479839	0.000353743
		K15551	K15551	0.369141	0.0194231	0.413833	0.0350642			0.472086	0.000770027	0.537115	8.20257e-06	0.594798	0.00270322			0.438808	0.0342292					0.599563	2.1229e-11							0.413353	0.00032496	0.410766	0.0135622			0.553887	0.00591415					0.513819	0.000482687	0.520235	0.000580232
		K09923	K09923	0.322832	0.0254779	0.329475	0.0479729			0.582177	1.52747e-05	0.558339	6.0252e-07	0.658213	0.000508551					0.455411	0.0348334			0.64382	7.19705e-14							0.461633	2.07403e-05	0.405402	0.0110715			0.603763	0.00134858					0.52928	0.000190649	0.522206	0.000233095
		K09975	K09975	0.42683	0.0104823	0.392568	0.0403045			0.539485	0.000228426	0.521991	2.59977e-05	0.57385	0.00443559			0.445009	0.0383746					0.604001	7.99717e-11							0.453205	0.000149313	0.45957	0.0110715			0.548157	0.00840814					0.570798	0.000281266	0.564068	0.00033771
		K13853	K13853	0.59384	0.00827792	0.593521	0.0350642			0.40835	0.0378732	0.471012	0.00487346	0.625161	0.0200491					0.752191	0.0348334			0.645819	1.11274e-06							0.48426	0.00187321	0.47017	0.0384296											0.817303	0.000154387
		K16868	K16868	0.285458	0.0272256					0.479251	4.93924e-05	0.422717	1.41089e-05	0.580322	0.000649831									0.589657	1.10808e-11							0.396463	6.21233e-05	0.304901	0.0251865			0.497207	0.00253556					0.400938	0.000917602	0.474453	0.000250389
		K11636	K11636	0.618619	0.00232509	0.579215	0.0350642			0.516835	0.00295686	0.439915	0.00341985											0.5932	2.53862e-07							0.346017	0.0101162	0.395912	0.048888			0.536146	0.0371999					0.411351	0.0245944	0.800927	4.39199e-05
		K01139	K01139	0.289559	0.046513	0.383387	0.0350642			0.585069	1.9972e-05	0.533287	1.97392e-06	0.658319	0.000572931									0.602497	5.05191e-13							0.441723	3.51808e-05	0.335472	0.0269895			0.526044	0.00509054					0.457993	0.000700017	0.460633	0.000881094
		K11894	K11894							0.612771	0.00197876	0.450567	0.00838646							0.715299	0.0348334			0.722616	7.04017e-08							0.547844	0.000405911
		K11909	K11909							0.612771	0.00197876	0.450567	0.00838646							0.715299	0.0348334			0.722616	7.04017e-08							0.547844	0.000405911
		K01457	K01457							0.628476	0.00636201	0.735965	0.00017209	1.25692	0.000229992									0.828552	1.26201e-08							0.607926	0.00115906	0.604844	0.0239314									0.868687	0.000341827
		K07274	K07274	0.347914	0.035428	0.437826	0.0350642			0.552441	0.000219666	0.528586	2.30552e-05	0.641208	0.00200939									0.541547	7.75795e-09							0.391506	0.000940573	0.386785	0.0236221			0.590143	0.00540395					0.475168	0.00194722	0.515544	0.000936748
		K03762	K03762	0.432855	0.0106443	0.44666	0.0350642			0.55986	0.000204674	0.545032	1.70735e-05	0.640775	0.00231363			0.459617	0.0360123					0.604085	1.78709e-10							0.489322	3.23651e-05	0.455747	0.0110715			0.621314	0.00415392					0.567676	0.000325538	0.571443	0.000353743
		K02570	K02570	0.329221	0.0276693	0.34751	0.0441872			0.551195	4.41607e-05	0.54478	1.81836e-06	0.491421	0.00681376									0.646234	1.12368e-13							0.517579	6.07003e-06	0.442718	0.00888677			0.635426	0.00116221					0.505473	0.000325538	0.491963	0.000533912
		K06878	K06878	0.284463	0.0426339	0.336118	0.0430508			0.474387	0.000219666	0.453922	2.55072e-05	0.621761	0.000700236			0.397701	0.0337594					0.582233	6.05432e-10							0.403861	0.000168502	0.308879	0.0401663									0.435249	0.00113101	0.483271	0.000450396
		K03201	K03201	0.3499	0.0356434	0.474363	0.0350642			0.524467	0.000438493	0.594759	3.51301e-06	0.778715	0.000440072									0.617301	1.57698e-08							0.469604	0.000145557	0.471015	0.0110715			0.573468	0.00671112					0.606455	0.00024358	0.558661	0.000457699
		K00228	K00228	0.392826	0.0180683	0.408072	0.0358633			0.526704	0.000388333	0.594292	3.00365e-06	0.609205	0.00305552			0.470287	0.0332752					0.607946	1.49751e-10							0.432849	0.000318006	0.423234	0.0151315			0.575238	0.0062469					0.532268	0.000552751	0.547026	0.000541576
		K00242	K00242	0.392826	0.0180683	0.408072	0.0358633			0.526704	0.000388333	0.594292	3.00365e-06	0.609205	0.00305552			0.470287	0.0332752					0.607946	1.49751e-10							0.432849	0.000318006	0.423234	0.0151315			0.575238	0.0062469					0.532268	0.000552751	0.547026	0.000541576
		K02363	K02363	0.437728	0.00664509	0.387597	0.0354783			0.466779	0.000822018	0.48009	5.20467e-05	0.58324	0.00284951			0.441402	0.0332752					0.587969	2.93044e-11							0.385174	0.00078584	0.369315	0.023568			0.523855	0.00800998					0.473575	0.0011446	0.487452	0.00111406
		K07678	K07678	0.404964	0.0103344	0.408359	0.0350642			0.420306	0.00246964	0.490063	2.88015e-05	0.596372	0.00230275			0.429317	0.0342322					0.550582	4.41097e-08							0.370429	0.00121614	0.335035	0.039133			0.497422	0.010862					0.43952	0.00244259	0.455805	0.00203901
		K01031	K01031	0.454618	0.0394137					0.474983	0.0165364	0.413734	0.0147567	0.954753	0.000759838									0.551391	6.88823e-05							0.439378	0.00578563	0.478216	0.038748									0.626386	0.00249512	0.48879	0.021321
		K09802	K09802	0.286607	0.0488706	0.378809	0.0350642			0.588148	1.84036e-05	0.526412	2.60582e-06	0.658621	0.000572766									0.59748	8.21278e-13							0.44019	3.51808e-05	0.341427	0.0242087			0.531646	0.00492843					0.462549	0.000617705	0.465433	0.000791342
		K01160	K01160	0.347287	0.0348144	0.504435	0.0350642			0.52915	0.000341275	0.595845	2.56342e-06	0.672641	0.00127639									0.615098	6.17513e-12							0.466916	0.00012826	0.562436	0.00358758			0.441683	0.0372274					0.639008	0.000106582	0.539868	0.000597851
		K03185	K03185	0.392329	0.018296	0.407029	0.0362454			0.525828	0.00040212	0.600456	2.53436e-06	0.607224	0.00311564			0.470492	0.0332752					0.605662	1.76006e-10							0.431953	0.0003302	0.422241	0.0153538			0.574356	0.00634017					0.530887	0.000576458	0.546201	0.000552878
		K01920	K01920	0.391154	0.0187534	0.406482	0.0366929			0.52459	0.000418744	0.590983	3.51765e-06	0.605666	0.00320622			0.468112	0.0332752					0.604124	1.89206e-10							0.429312	0.000365241	0.421889	0.0154757			0.572671	0.00650854					0.53064	0.000584811	0.543686	0.00059098
		K11066	K11066	0.33374	0.0424116	0.435006	0.0350642			0.573131	0.000136173	0.524667	2.62686e-05	0.663543	0.00141295									0.553581	3.08188e-09							0.391832	0.000974895	0.396657	0.0205313			0.569004	0.00668818					0.489528	0.00140547	0.525874	0.000765375
		K00687	K00687									0.299993	0.00759921	0.563059	0.00271459									0.602445	4.37912e-09							0.483017	3.51808e-05													0.403862	0.00492151
		K12556	K12556									0.299993	0.00759921	0.563059	0.00271459									0.602445	4.37912e-09							0.483017	3.51808e-05													0.403862	0.00492151
		K14982	K14982									0.299993	0.00759921	0.563059	0.00271459									0.602445	4.37912e-09							0.483017	3.51808e-05													0.403862	0.00492151
		K09806	K09806	0.39397	0.0136657	0.396161	0.0351926			0.509911	0.000345978	0.57321	2.65864e-06	0.587761	0.00292228			0.436681	0.0359099					0.590011	5.56074e-11							0.472483	2.48779e-05	0.42412	0.0120612			0.558684	0.00598979					0.526297	0.000412554	0.535654	0.000413857
		K18555	K18555	0.660139	0.00659465					0.670207	0.00125496	0.627699	0.000426551	0.704216	0.0139887			0.744252	0.0195769					0.651593	1.44089e-06							0.549253	0.000544072	0.562966	0.0182901			1.09765	0.000442476					0.649629	0.00258826	0.694836	0.00157141
		K17948	K17948							0.609686	0.000379348	0.584448	5.97139e-05	1.0618	3.88359e-05									0.777603	2.99364e-10							0.439019	0.00202672					0.491235	0.0456801							0.383002	0.0395756
		K02168	K02168	0.284311	0.0423545					0.492798	0.000124817	0.369965	0.000639084	0.622179	0.000682345					0.551355	0.0306183			0.679091	2.96953e-13							0.395408	0.000162561					0.364834	0.0448998					0.376338	0.0049878
		K05819	K05819	0.648089	0.00987831					0.475722	0.0286264	0.595638	0.00115632											0.556642	7.76304e-05							0.432838	0.00873069					0.844468	0.00695694					0.481595	0.033201	0.537695	0.0180489
		K03796	K03796			0.430802	0.0350642			0.544843	0.000219666	0.54711	9.84339e-06	0.727742	0.000636026									0.547978	2.90014e-09							0.395625	0.000715767	0.382868	0.0235027			0.638204	0.00254834					0.477408	0.00162184	0.498194	0.00123778
		K06191	K06191	0.353623	0.00933512					0.418385	0.00042212	0.371337	0.000223358	0.522097	0.00203159			0.334472	0.0475887					0.531264	7.56236e-10							0.405109	5.90926e-05					0.457701	0.0062458					0.354382	0.00463509	0.444944	0.000532145
		K04093	K04093							0.547183	0.00640945	0.694812	4.04885e-05	1.30458	1.71948e-05									0.823961	6.03321e-11			0.864085	0.04241			0.552814	0.000956325	0.652579	0.0110715									0.894457	8.05001e-05
		K05548	K05548							0.547183	0.00640945	0.694812	4.04885e-05	1.30458	1.71948e-05									0.823961	6.03321e-11			0.864085	0.04241			0.552814	0.000956325	0.652579	0.0110715									0.894457	8.05001e-05
		K17228	K17228							0.547183	0.00640945	0.694812	4.04885e-05	1.30458	1.71948e-05									0.823961	6.03321e-11			0.864085	0.04241			0.552814	0.000956325	0.652579	0.0110715									0.894457	8.05001e-05
		K04062	K04062							0.669354	4.51247e-05	0.600075	1.38554e-05	0.7721	0.000778117					0.605547	0.0348334			0.659404	3.95897e-11							0.606452	5.85108e-06	0.370788	0.0492291			0.602475	0.00964779					0.53501	0.0013828	0.395199	0.0210123
		K03623	K03623	0.389869	0.0132986	0.392736	0.0351926			0.490774	0.000447694	0.510569	1.70735e-05	0.572383	0.00323695			0.478176	0.0249539					0.576086	9.91413e-09							0.397367	0.000520548	0.404528	0.0143165			0.546803	0.00622792					0.505944	0.000528457	0.515107	0.000596641
		K05594	K05594	0.362056	0.0399544	0.423884	0.0403045			0.437444	0.00575331	0.484442	0.000294703					0.471052	0.0414784					0.552574	6.53958e-07							0.399807	0.00195621	0.366617	0.0469295			0.650916	0.00425274					0.436831	0.00839359	0.567326	0.000770033
		K05362	K05362									0.322725	0.00375221	0.552573	0.00288843									0.595118	3.5634e-09							0.508656	1.55891e-05													0.396613	0.00531879
		K00261	K00261	0.54898	0.000227894					0.471537	0.000240807	0.367785	0.00079149	0.631159	0.000725807			0.500376	0.00945179					0.641983	2.19293e-11							0.400061	0.000196645	0.335642	0.0263838			0.488305	0.00674752					0.373234	0.00593109	0.441575	0.00157441
		K08297	K08297	0.355546	0.0387798					0.435865	0.00483357	0.4467	0.000622202					0.497107	0.0332752					0.539374	8.02738e-07							0.405879	0.00133048					0.60356	0.00606139					0.381577	0.0195038	0.565986	0.000599291
		K08298	K08298	0.355546	0.0387798					0.435865	0.00483357	0.4467	0.000622202					0.497107	0.0332752					0.539374	8.02738e-07							0.405879	0.00133048					0.60356	0.00606139					0.381577	0.0195038	0.565986	0.000599291
		K02425	K02425	0.356876	0.0444518	0.409943	0.0478965			0.469787	0.00328174	0.484984	0.000335095					0.506457	0.0332752					0.571864	9.70675e-07							0.406749	0.00180609					0.676192	0.00333719					0.432644	0.00986012	0.56364	0.000910437
		K14983	K14983									0.325317	0.00316224	0.552761	0.00271459									0.589133	4.46888e-09							0.488167	2.49053e-05													0.407721	0.00378466
		K01432	K01432							0.71432	0.00163746	0.704546	0.000310328	1.13396	0.000649831			0.643657	0.0473331					0.84086	5.85228e-09							0.625761	0.000545481	0.693897	0.0110715									0.97214	0.000123827	0.565959	0.019973
		K18891	K18891	0.361959	0.0254775					0.412203	0.00418118	0.247196	0.0478653	0.445055	0.0274755									0.584341	5.44337e-08							0.441342	0.000207484													0.41914	0.00698083
		K03676	K03676	0.391341	0.0175265	0.417497	0.0351926			0.482924	0.00100151	0.594031	2.52559e-06	0.588479	0.00365407			0.427958	0.0438501					0.585527	3.43208e-10							0.425966	0.000358965	0.414761	0.0158667			0.545963	0.00858886					0.523721	0.000597774	0.542115	0.000536954
		K03449	K03449	0.409356	0.00422733	0.325429	0.0447135			0.429971	0.000489562	0.460569	1.17856e-05	0.635761	0.000542805			0.367131	0.0435874					0.576068	8.24855e-11							0.462232	1.63566e-05	0.447978	0.00543139			0.493155	0.00534732					0.501591	0.000251202	0.504738	0.000252787
		K09801	K09801	0.336999	0.0160782	0.352033	0.0351926			0.609801	5.88417e-06	0.503577	2.60582e-06	0.588342	0.00086846					0.457468	0.0348334			0.615543	1.25173e-14							0.495832	4.06074e-06	0.51781	0.00165882			0.558942	0.00223243					0.59557	2.3804e-05	0.473253	0.000378424
		K13695	K13695	0.319391	0.0246411					0.57492	1.46591e-05	0.554568	4.95191e-07	0.696906	0.000203936					0.464177	0.0348334			0.626335	5.62782e-14							0.480134	4.06074e-06	0.425586	0.00846037			0.604617	0.00112966					0.557976	8.05001e-05	0.51696	0.000206306
		K07389	K07389							0.596927	0.00267176	0.728423	1.35039e-05	1.0215	0.000479625									0.775644	2.39655e-08							0.490878	0.00249888	0.58573	0.0127045			0.695473	0.012693					0.773223	0.000296313	0.519817	0.0139501
		K18697	K18697	0.433859	0.00858419	0.381789	0.0414559			0.482123	0.000686417	0.525757	1.53482e-05	0.629727	0.00191763			0.499475	0.0220339					0.579243	1.40806e-10							0.443472	0.000142417	0.435721	0.0110715			0.605968	0.00362125					0.538644	0.000341827	0.555145	0.00031955
		K12139	K12139			0.381235	0.0403045			0.569614	8.20706e-05	0.493352	4.04885e-05	0.562651	0.00409478					0.474467	0.0465249			0.648062	2.53173e-10							0.473705	7.1011e-05											0.4574	0.0020885	0.35979	0.0187117
		K11250	K11250	0.488039	0.00247927	0.454394	0.0350642			0.589571	3.1587e-05	0.530671	7.42719e-06	0.617823	0.00156057			0.422309	0.0370623	0.513019	0.0348334			0.57122	1.42548e-10							0.480281	1.78975e-05	0.607841	0.000942165			0.649652	0.00167456					0.6374	4.70787e-05	0.51571	0.000411596
		K00158	K00158	0.353125	0.0289136					0.390624	0.00648359			0.496149	0.0130937									0.594432	1.36341e-08							0.434577	0.000211174					0.427126	0.0392258							0.418502	0.00694552
		K10111	K10111	0.415246	0.00880517	0.352935	0.0482607			0.432399	0.00173508	0.540609	4.55534e-06	0.552595	0.00369832			0.439182	0.0332752					0.554199	1.36071e-07							0.356227	0.00178903	0.339326	0.0356383			0.50421	0.00923878					0.435298	0.00253559	0.476599	0.00118422
		K08354	K08354	0.366704	0.0399371					0.471004	0.0032826	0.486747	0.000335651					0.537352	0.0268205					0.562575	2.72703e-08							0.411827	0.00147793					0.675088	0.00356149					0.423627	0.0117176	0.559132	0.0010077
		K02393	K02393	0.346089	0.0206385	0.348874	0.043891			0.480067	0.000319222	0.564625	1.07326e-06	0.610025	0.0011576			0.464398	0.0207923	0.473257	0.0348334			0.555633	4.70399e-11							0.468405	1.26043e-05	0.400204	0.011365			0.613596	0.0016855					0.483351	0.000472963	0.478035	0.000681672
		K02394	K02394	0.346089	0.0206385	0.348874	0.043891			0.480067	0.000319222	0.564625	1.07326e-06	0.610025	0.0011576			0.464398	0.0207923	0.473257	0.0348334			0.555633	4.70399e-11							0.468405	1.26043e-05	0.400204	0.011365			0.613596	0.0016855					0.483351	0.000472963	0.478035	0.000681672
		K11201	K11201	0.3769	0.0292326	0.397251	0.0466698			0.415253	0.00687232	0.45465	0.000464127					0.441826	0.0447167					0.558087	2.52127e-07							0.39003	0.00193577					0.627263	0.00445992					0.397629	0.0138973	0.534999	0.00107272
		K08984	K08984	0.406323	0.0208633	0.443052	0.0351926			0.487239	0.00185151	0.52478	7.71103e-05	0.519723	0.0157133			0.462538	0.0438501					0.590159	3.55677e-09							0.40385	0.0014163	0.417762	0.0211342			0.676757	0.00285097					0.488001	0.00272886	0.564495	0.000720463
		K18837	K18837	0.344551	0.0497745	0.409237	0.0464314			0.459185	0.00367318	0.475854	0.000361947					0.49953	0.0332752					0.550611	9.86546e-07							0.406934	0.00164766					0.62181	0.0057262					0.408104	0.0141316	0.540156	0.00129832
		K14051	K14051	0.362009	0.0397881	0.423195	0.0403045			0.436394	0.00582034	0.481685	0.00031395					0.467122	0.0430235					0.545762	8.48926e-07							0.395835	0.0021235	0.362322	0.0493646			0.648926	0.00433867					0.430236	0.0093912	0.563579	0.000810606
		K19354	K19354	0.362009	0.0397881	0.423195	0.0403045			0.436394	0.00582034	0.481685	0.00031395					0.467122	0.0430235					0.545762	8.48926e-07							0.395835	0.0021235	0.362322	0.0493646			0.648926	0.00433867					0.430236	0.0093912	0.563579	0.000810606
		K03649	K03649	0.426793	0.0041602	0.338139	0.0443706			0.457706	0.00038608	0.432152	7.69481e-05	0.527022	0.00319741									0.557108	1.09475e-09							0.37317	0.000408873	0.3371	0.0251067			0.487435	0.00726111					0.444817	0.000887079	0.387434	0.00493769
		K08353	K08353	0.370198	0.037721					0.463549	0.00369514	0.483515	0.000348757					0.525578	0.0298844					0.558128	3.17393e-08							0.407642	0.00158675					0.675267	0.00345666					0.423128	0.0114887	0.562202	0.000906926
		K18892	K18892	0.345143	0.0310709					0.410281	0.00405876	0.246975	0.0461523	0.444706	0.0263648									0.580965	5.26574e-08							0.443739	0.000176367													0.397977	0.0100098
		K01361	K01361	0.347928	0.0125049					0.297575	0.0165991	0.433443	4.07531e-05	0.522337	0.00273859									0.594784	5.48519e-11							0.397836	0.000118328													0.486824	0.000319109
		K18334	K18334																					0.599475	2.31298e-07							0.455916	0.000567958											0.402786	0.020937
		K06286	K06286	0.321911	0.0297051							0.251762	0.0275159	0.470924	0.0115222									0.590942	8.31053e-09							0.444287	0.000101191													0.331565	0.0222099
		K02496	K02496	0.328872	0.0186546					0.573073	1.32219e-05	0.530996	9.42106e-07	0.624354	0.000630734			0.352101	0.0474872	0.441914	0.0348334			0.624244	7.46862e-14							0.478579	4.06074e-06	0.400754	0.0110715			0.587322	0.00132166					0.521942	0.000157794	0.51018	0.000207066
		K06917	K06917	0.351872	0.018564	0.351359	0.04241			0.491517	0.000243349	0.510195	7.86097e-06	0.670931	0.000572931					0.465759	0.03655			0.57238	1.67802e-11							0.38767	0.000283044	0.308919	0.0464397			0.575817	0.00288356					0.404178	0.00358473	0.523327	0.000302048
		K12136	K12136			0.389786	0.0355877			0.557693	0.000101078	0.477622	6.16929e-05	0.544698	0.00501008									0.626414	6.30987e-10							0.454734	0.000112488											0.46772	0.00147353	0.356435	0.0187151
		K12138	K12138			0.389786	0.0355877			0.557693	0.000101078	0.477622	6.16929e-05	0.544698	0.00501008									0.626414	6.30987e-10							0.454734	0.000112488											0.46772	0.00147353	0.356435	0.0187151
		K12142	K12142			0.389786	0.0355877			0.557693	0.000101078	0.477622	6.16929e-05	0.544698	0.00501008									0.626414	6.30987e-10							0.454734	0.000112488											0.46772	0.00147353	0.356435	0.0187151
		K12143	K12143			0.389786	0.0355877			0.557693	0.000101078	0.477622	6.16929e-05	0.544698	0.00501008									0.626414	6.30987e-10							0.454734	0.000112488											0.46772	0.00147353	0.356435	0.0187151
		K12145	K12145			0.389786	0.0355877			0.557693	0.000101078	0.477622	6.16929e-05	0.544698	0.00501008									0.626414	6.30987e-10							0.454734	0.000112488											0.46772	0.00147353	0.356435	0.0187151
		K12144	K12144			0.389948	0.0355877			0.557789	0.000101078	0.477732	6.16929e-05	0.544649	0.0050198									0.626472	6.30987e-10							0.45481	0.000112488											0.46774	0.00147399	0.356671	0.0186826
		K13979	K13979	0.631146	0.000831039					0.44718	0.00497259	0.574428	2.40076e-05	0.773094	0.000686658									0.530809	2.53927e-07							0.485829	8.95909e-05	0.479718	0.0110715			0.751671	0.00169654					0.579407	0.000453705	0.57498	0.000640444
		K16347	K16347	0.357777	0.0408587	0.416119	0.0421104			0.439457	0.00522672	0.483506	0.000270697					0.462663	0.0435874					0.542344	1.08965e-06							0.394364	0.00207561					0.635968	0.00482339					0.412129	0.0124686	0.553072	0.000923213
		K02475	K02475	0.511241	0.0154215					0.450406	0.0164982	0.515003	0.00132641	0.665248	0.00953922									0.641835	2.74994e-08							0.488631	0.000731408					0.717373	0.00754958					0.532929	0.00632732	0.733906	0.000302048
		K08313	K08313	0.36183	0.0276735	0.372669	0.0486548			0.435832	0.0028287	0.444134	0.000313127					0.464884	0.0332752					0.51561	2.58768e-07							0.393644	0.000825902					0.602158	0.00412266					0.37146	0.0154172	0.566043	0.000302048
		K02362	K02362	0.35966	0.0405109	0.421934	0.0403045			0.438236	0.00550402	0.478732	0.000329352					0.462404	0.0438501					0.540588	9.95909e-07							0.393329	0.00219698					0.645136	0.00444335					0.420417	0.0110131	0.558511	0.000865473
		K03675	K03675			0.397368	0.0351926			0.520571	0.000219666	0.481133	4.45166e-05	0.560711	0.00359624									0.619198	9.25208e-10							0.450612	0.000118328											0.462301	0.00150933	0.352535	0.0190311
		K01166	K01166							0.621286	0.00176337	0.479006	0.00526042											0.726816	1.41776e-07							0.587202	0.000195204
		K06879	K06879	0.339803	0.0119304	0.3419	0.0351926			0.599117	4.48855e-06	0.524442	5.34477e-07	0.616275	0.000494093					0.449688	0.0348334			0.624505	2.26108e-14							0.493724	3.6632e-06	0.529925	0.000942165			0.568352	0.00131486					0.610737	1.33075e-05	0.469835	0.000302048
		K05541	K05541	0.302785	0.0358463					0.52691	6.43872e-05	0.543439	1.5014e-06	0.640408	0.000649831			0.382527	0.0438501	0.478146	0.0348334			0.628224	9.50082e-12							0.411019	0.00013805	0.368253	0.0158053			0.567517	0.00248317					0.489564	0.000353015	0.485189	0.000531193
		K14192	K14192															0.504948	0.0256235			3.98425	1.47788e-05	0.385493	0.00152893
		K19164	K19164	0.349264	0.0465046	0.433589	0.0359103			0.441386	0.00522672	0.479335	0.000326105					0.451426	0.0454268					0.544391	1.04548e-06							0.394668	0.00227781					0.613142	0.0062469					0.428542	0.00964638	0.552121	0.0010169
		K16324	K16324	0.365258	0.0385598	0.418441	0.0426184			0.441518	0.00536497	0.481822	0.000322176					0.456564	0.0443926					0.547326	8.48399e-07							0.389242	0.00253909					0.682352	0.00281158					0.426324	0.0102544	0.568953	0.00075115
		K02386	K02386	0.358824	0.0165064	0.354631	0.0409816			0.490791	0.000243482	0.53707	2.60072e-06	0.531388	0.00367588			0.48309	0.0164176					0.541031	1.27595e-10							0.448022	2.27529e-05	0.408735	0.0110715			0.533029	0.00529028					0.494433	0.000377625	0.486412	0.000563094
		K00105	K00105	0.386168	0.0140857					0.389844	0.00539447	0.348315	0.00371543	0.560675	0.00410421									0.600073	2.64251e-09							0.518249	1.70709e-05					0.477064	0.0165978							0.600246	0.000140247
		K05245	K05245	0.351228	0.043119					0.444179	0.00446395	0.480145	0.000277948					0.507875	0.0313797					0.551459	6.38481e-07							0.407562	0.00138884					0.62338	0.00517053					0.415615	0.0112465	0.538484	0.00118332
		K03776	K03776	0.369581	0.0385481					0.465546	0.00366352	0.480915	0.000392795					0.51691	0.033072					0.558647	2.70903e-06							0.399217	0.00207049					0.703573	0.00243881					0.423439	0.0117682	0.5667	0.000872549
		K02182	K02182	0.361762	0.0345929					0.439156	0.00416148	0.442234	0.000658303					0.498656	0.0317462					0.544375	8.66876e-07							0.409671	0.00105322					0.607183	0.00557955					0.398397	0.013545	0.566063	0.000556572
		K19163	K19163	0.350733	0.0458456	0.434099	0.0359103			0.438782	0.00553321	0.479164	0.000332414					0.451723	0.0454268					0.542688	1.15914e-06							0.392962	0.0024079					0.613785	0.0062469					0.430334	0.00942158	0.55265	0.0010195
		K12299	K12299	0.362005	0.0397106	0.42249	0.0403045			0.435451	0.00587733	0.47882	0.000334664					0.462505	0.0438501					0.538113	1.14528e-06							0.391387	0.00234474					0.646392	0.00444333					0.423019	0.0106234	0.559341	0.000865473
		K16076	K16076	0.362005	0.0397106	0.42249	0.0403045			0.435451	0.00587733	0.47882	0.000334664					0.462505	0.0438501					0.538113	1.14528e-06							0.391387	0.00234474					0.646392	0.00444333					0.423019	0.0106234	0.559341	0.000865473
		K02848	K02848	0.362005	0.0397106	0.42249	0.0403045			0.435451	0.00587733	0.47882	0.000334664					0.462505	0.0438501					0.538113	1.14528e-06							0.391387	0.00234474					0.646392	0.00444333					0.423019	0.0106234	0.559341	0.000865473
		K03533	K03533	0.362005	0.0397106	0.42249	0.0403045			0.435451	0.00587733	0.47882	0.000334664					0.462505	0.0438501					0.538113	1.14528e-06							0.391387	0.00234474					0.646392	0.00444333					0.423019	0.0106234	0.559341	0.000865473
		K07310	K07310	0.362005	0.0397106	0.42249	0.0403045			0.435451	0.00587733	0.47882	0.000334664					0.462505	0.0438501					0.538113	1.14528e-06							0.391387	0.00234474					0.646392	0.00444333					0.423019	0.0106234	0.559341	0.000865473
		K07811	K07811	0.362005	0.0397106	0.42249	0.0403045			0.435451	0.00587733	0.47882	0.000334664					0.462505	0.0438501					0.538113	1.14528e-06							0.391387	0.00234474					0.646392	0.00444333					0.423019	0.0106234	0.559341	0.000865473
		K05876	K05876	0.362005	0.0397106	0.42249	0.0403045			0.435451	0.00587733	0.47882	0.000334664					0.462505	0.0438501					0.538113	1.14528e-06							0.391387	0.00234474					0.646392	0.00444333					0.423019	0.0106234	0.559341	0.000865473
		K18922	K18922	0.362433	0.039588	0.422395	0.040321			0.435474	0.00587733	0.479088	0.000332501					0.461947	0.0438501					0.538531	1.13374e-06							0.391459	0.00234474					0.647785	0.00437797					0.422904	0.0106278	0.559358	0.000865473
		K18827	K18827	0.647095	0.00694024					0.484674	0.0184669	0.61533	0.000452323	0.638662	0.0241519			0.594365	0.0454268					0.572149	1.90765e-05							0.521979	0.000856181	0.574513	0.0152466			0.873971	0.00412241					0.667035	0.00164473	0.666024	0.00210665	1.27261	0.0487751
		K12994	K12994	0.647095	0.00694024					0.484674	0.0184669	0.61533	0.000452323	0.638662	0.0241519			0.594365	0.0454268					0.572149	1.90765e-05							0.521979	0.000856181	0.574513	0.0152466			0.873971	0.00412241					0.667035	0.00164473	0.666024	0.00210665	1.27261	0.0487751
		K08326	K08326	0.362939	0.0393753	0.422914	0.0403045			0.435712	0.00586975	0.479322	0.000331728					0.462884	0.0438501					0.538628	1.13308e-06							0.391877	0.00232158					0.647334	0.00442198					0.423074	0.0106254	0.559888	0.000862479
		K16090	K16090	0.36854	0.0361011	0.442707	0.0351926			0.459855	0.00351145	0.5288	7.0136e-05	0.5184	0.0165539									0.548251	8.86536e-07							0.381027	0.00328655	0.381878	0.0376306			0.599331	0.00701394					0.448052	0.00661149	0.531913	0.00150159
		K05789	K05789			0.397361	0.0351926			0.522742	0.000219666	0.478213	5.19639e-05	0.552155	0.00416391									0.614311	1.34168e-09							0.448504	0.000129455											0.457417	0.00173965	0.346549	0.0214078
		K03897	K03897							0.547747	0.00705302	0.692009	5.57152e-05	1.29461	2.40021e-05									0.820376	1.18289e-10			0.873733	0.04241			0.560539	0.000914942	0.644108	0.0110715									0.891194	9.45622e-05
		K08279	K08279	0.352642	0.0463765	0.407894	0.0481837			0.463748	0.00359555	0.476754	0.000400992					0.509171	0.0332752					0.549339	1.34942e-06							0.402636	0.00195266					0.637816	0.0050492					0.421373	0.0117713	0.54746	0.00122495
		K00380	K00380	0.312858	0.0317172					0.536559	5.07253e-05	0.51618	3.95173e-06	0.645495	0.000649831			0.379151	0.0442144	0.487594	0.0348334			0.628715	9.28396e-12							0.41433	0.000129455	0.37251	0.0152466			0.585461	0.00200438					0.497299	0.000335716	0.497117	0.000406207
		K16091	K16091	0.365918	0.0354639	0.433836	0.0351926			0.445483	0.00416956	0.490749	0.000190837					0.480899	0.0347618					0.554805	1.65867e-08							0.389738	0.00188545	0.365786	0.0429526			0.681382	0.0024578					0.434474	0.00741476	0.568569	0.000593696
		K06181	K06181	0.317685	0.0287617					0.535932	4.69855e-05	0.551661	1.10192e-06	0.645038	0.000649831			0.388457	0.0413121	0.448054	0.0393492			0.621495	1.20316e-11							0.405908	0.000149313	0.381137	0.0130758			0.581449	0.00200438					0.499897	0.000325538	0.498763	0.000379129
		K01792	K01792	0.335545	0.00987831					0.514326	1.54793e-05	0.416985	1.42627e-05	0.553611	0.000700214									0.582739	5.20363e-12							0.40182	3.51808e-05	0.305908	0.0217228			0.504658	0.00200438					0.421864	0.000412616	0.411383	0.00080584
		K09962	K09962									0.528533	2.99564e-06	0.540198	0.00307171									0.575741	1.63273e-09							0.49916	1.4882e-05											0.35582	0.0100343	0.496785	0.000486021
		K18838	K18838	0.350581	0.0458085	0.432775	0.0362098			0.438209	0.00556686	0.477215	0.000345454					0.447994	0.0464182					0.538411	1.3785e-06							0.390096	0.00256646					0.612879	0.0062469					0.426162	0.0101042	0.549551	0.00107738
		K02569	K02569	0.335652	0.0197356	0.347339	0.0377033			0.549054	2.69493e-05	0.523906	1.90088e-06	0.474849	0.00660896					0.417149	0.0496663			0.606287	2.25371e-13							0.505929	4.06074e-06	0.441836	0.00701224			0.627726	0.000917786					0.502441	0.000270163	0.475093	0.000494648
		K16088	K16088	0.341031	0.0436699	0.454272	0.0350642			0.437032	0.00395255	0.503176	8.70287e-05	0.538237	0.00965695									0.564207	1.05623e-07							0.427235	0.000518905	0.463283	0.0110715			0.633753	0.0038273					0.466497	0.00316155	0.524461	0.00118121
		K13918	K13918	0.426679	0.00742727	0.416773	0.0350642			0.489839	0.000393319	0.520842	9.84339e-06	0.57981	0.00271459			0.429776	0.0345599					0.550547	2.05211e-10							0.405448	0.000290552	0.430137	0.0110715			0.559467	0.00499057					0.533924	0.000313889	0.553174	0.000279562
		K09136	K09136	0.3066	0.0284474					0.558193	1.84359e-05	0.55169	4.55922e-07	0.618613	0.000649831			0.349051	0.0498706	0.430289	0.0395152			0.622865	8.80557e-17							0.45468	2.02658e-05	0.390504	0.0110715			0.570384	0.00180567					0.515169	0.000190649	0.480032	0.000358106
		K02840	K02840	0.672438	0.0169933					0.675261	0.00650127							0.723777	0.0447608					0.590514	0.000279555							0.584365	0.00210715					0.827482	0.0233506							0.779339	0.00293892
		K14347	K14347	0.400121	0.0126546	0.368579	0.0474702			0.488016	0.000567649	0.533185	1.16579e-05	0.620962	0.00212482			0.525244	0.0155822					0.58895	8.33674e-09							0.429946	0.000188173	0.40586	0.0151883			0.58454	0.00474373					0.512564	0.000536773	0.52565	0.000580232
		K04337	K04337	0.358595	0.0407301	0.412116	0.0441872			0.437252	0.00550793	0.480623	0.000300045					0.461548	0.0438501					0.535007	1.29609e-06							0.390257	0.00236314					0.634432	0.00495353					0.413106	0.0123721	0.551177	0.000981895
		K04338	K04338	0.358595	0.0407301	0.412116	0.0441872			0.437252	0.00550793	0.480623	0.000300045					0.461548	0.0438501					0.535007	1.29609e-06							0.390257	0.00236314					0.634432	0.00495353					0.413106	0.0123721	0.551177	0.000981895
		K06214	K06214	0.358595	0.0407301	0.412116	0.0441872			0.437252	0.00550793	0.480623	0.000300045					0.461548	0.0438501					0.535007	1.29609e-06							0.390257	0.00236314					0.634432	0.00495353					0.413106	0.0123721	0.551177	0.000981895
		K00835	K00835	0.415013	0.0103344					0.493404	0.000451815	0.547112	7.11292e-06	0.615682	0.00214093			0.536954	0.0123274					0.57464	1.19738e-10							0.433484	0.000160372	0.413012	0.0132051			0.576215	0.00499057					0.517456	0.000461428	0.532981	0.000450396
		K02245	K02245									0.342186	0.00178601	0.496808	0.00577938									0.59614	1.81285e-09							0.478093	3.30873e-05
		K11183	K11183	0.283405	0.0342696	0.323641	0.0390965			0.504414	3.6339e-05	0.513723	7.79307e-07	0.605522	0.00057348					0.456976	0.0348334			0.592408	7.20762e-15							0.468101	4.06074e-06	0.374731	0.0110715			0.548531	0.0017503					0.487467	0.000222189	0.476769	0.000302048
		K09954	K09954	0.414755	0.0104376					0.496981	0.000427743	0.541219	9.15447e-06	0.615163	0.002194			0.530693	0.0138754					0.57943	2.71327e-08							0.428211	0.00017748	0.414772	0.0131354			0.597123	0.00384566					0.519195	0.000457627	0.54033	0.000397572
		K01674	K01674									0.338126	0.00789766	0.445213	0.0331759									0.605203	1.27132e-07							0.507315	7.36518e-05													0.395512	0.0145851
		K08153	K08153	0.410099	0.0173855					0.412608	0.00774383	0.272817	0.0414629											0.609407	4.3858e-07							0.401486	0.00232158
		K05887	K05887			0.451863	0.0350642			0.417649	0.00665304	0.446725	0.000594769											0.549383	2.91909e-07							0.443733	0.000359701	0.447181	0.013151			0.61041	0.00565913					0.453812	0.0046933	0.5475	0.000836764
		K09913	K09913	0.46475	0.00232861	0.37142	0.0351926			0.464907	0.000424945	0.499153	9.55228e-06	0.563477	0.00245581			0.373372	0.0475887					0.551844	4.21236e-11							0.369829	0.000556311	0.39918	0.0113431			0.534837	0.00495353					0.505837	0.000325538	0.517107	0.000302048
		K07495	K07495			0.447097	0.0351926			0.441952	0.00532268	0.477128	0.00036139											0.537634	1.81022e-06							0.389554	0.00282193					0.566109	0.0113465					0.433913	0.00906377	0.536873	0.00144805
		K00381	K00381	0.305704	0.0339588					0.525298	6.5925e-05	0.543653	1.37717e-06	0.641017	0.000649831			0.37869	0.0438501	0.478944	0.0348334			0.620402	1.35606e-11							0.412624	0.00012781	0.363835	0.0165851			0.569146	0.00236441					0.488045	0.000357849	0.48509	0.000505633
		K09131	K09131	0.375576	0.00999508					0.517047	6.10111e-05	0.528305	1.58548e-06	0.619409	0.000682915					0.45314	0.0348334			0.608455	8.41517e-11							0.38142	0.000229712	0.4469	0.00693477			0.55286	0.0026472					0.558938	8.85287e-05	0.482653	0.000440444
		K01584	K01584			0.44204	0.0351926			0.417584	0.00779059	0.474019	0.000343118					0.478733	0.0362379					0.501309	5.4933e-06							0.393712	0.00219698					0.594416	0.00718347					0.384231	0.0204297	0.502194	0.00254666
		K11744	K11744	0.450655	0.00581619					0.463825	0.000956028	0.548397	6.51136e-06	0.602711	0.00250729			0.500082	0.0202552					0.551064	6.67235e-10							0.428137	0.000188173	0.420794	0.0118891			0.621073	0.00260941					0.519617	0.000415394	0.543815	0.000353869
		K08219	K08219	0.426425	0.00858561	0.359987	0.0493608			0.46678	0.000833396	0.552926	5.00587e-06	0.620835	0.00189491			0.493017	0.0215715					0.564394	1.95065e-10							0.423105	0.000180919	0.42082	0.0117808			0.589491	0.00399394					0.524706	0.000368337	0.542319	0.000353743
		K12999	K12999	0.379765	0.0462557									0.601377	0.0130109									0.650802	1.48547e-06							0.526826	0.000330575											0.438763	0.0188191
		K02478	K02478	0.32795	0.0220053	0.324353	0.0497657			0.453055	0.00039762	0.457408	2.27864e-05	0.541449	0.00249607			0.400599	0.0334253					0.534452	3.55222e-11							0.333504	0.0014413					0.48469	0.00725665					0.363059	0.00668681	0.485972	0.00038001
		K10844	K10844	0.817156	0.000929308	0.603135	0.0351926					1.01232	6.78243e-08	1.16798	0.000217404									0.734495	1.52695e-08							0.61897	0.000151063	0.578584	0.0175864			1.34083	9.42371e-06					0.66694	0.00217821	1.26673	4.15983e-08
		K08299	K08299							0.454296	0.00399288	0.528531	7.30293e-05					0.505767	0.0332752					0.534638	2.94773e-06							0.390796	0.00240993					0.624102	0.00550691					0.402734	0.015289	0.532041	0.00144805
		K19709	K19709	0.361769	0.0314268	0.427378	0.0351926			0.397388	0.00790027	0.426556	0.000733283											0.557914	9.67126e-08							0.425201	0.000461079	0.42682	0.0144883			0.593723	0.00543395					0.434676	0.00530683	0.523125	0.0010066
		K11960	K11960	0.456125	0.0101311							0.340933	0.0101814											0.590373	1.87537e-09							0.499006	3.51808e-05					0.564108	0.0110947					0.334874	0.039838
		K11962	K11962	0.456125	0.0101311							0.340933	0.0101814											0.590373	1.87537e-09							0.499006	3.51808e-05					0.564108	0.0110947					0.334874	0.039838
		K06122	K06122	0.955561	0.00130984					0.60288	0.0182395	0.770578	0.000395852	0.727382	0.039523									0.740239	7.47944e-06							0.599994	0.00206844	0.616496	0.0350467			1.11372	0.00316032					0.641683	0.0158534	0.850108	0.00156568
		K11959	K11959	0.46634	0.00892632							0.348172	0.00851082											0.59001	1.79869e-09							0.497051	3.51808e-05					0.573312	0.00966821					0.347883	0.0316041
		K01631	K01631							0.486371	0.00895074	0.539825	0.000714452	0.828	0.00167732			0.538248	0.0447608					0.551832	3.1796e-06							0.517161	0.000230775	0.559563	0.0118014									0.680681	0.0004657	0.571017	0.00368084
		K11961	K11961	0.441775	0.0120157							0.330313	0.0134319											0.590179	2.18102e-09							0.502154	3.51808e-05					0.55182	0.0134207
		K11963	K11963	0.441775	0.0120157							0.330313	0.0134319											0.590179	2.18102e-09							0.502154	3.51808e-05					0.55182	0.0134207
		K10094	K10094							0.596066	0.00253548	0.464981	0.00649239							0.724038	0.0348334			0.726363	5.68127e-08							0.549902	0.000359701
		K07336	K07336	0.358297	0.0396693	0.420657	0.0394348			0.441425	0.00483034	0.577695	1.22743e-05	0.481771	0.0249405			0.443561	0.0463241					0.524533	1.8462e-06							0.366984	0.00426972					0.613548	0.00579846					0.415159	0.0114845	0.515574	0.00187871
		K12268	K12268	0.297338	0.0448387									0.528532	0.00542422									0.571387	7.21709e-08							0.402143	0.000519562											0.30309	0.0385893	0.358762	0.015315
		K12269	K12269	0.297338	0.0448387									0.528532	0.00542422									0.571387	7.21709e-08							0.402143	0.000519562											0.30309	0.0385893	0.358762	0.015315
		K12270	K12270	0.297338	0.0448387									0.528532	0.00542422									0.571387	7.21709e-08							0.402143	0.000519562											0.30309	0.0385893	0.358762	0.015315
		K07146	K07146	0.340087	0.014974	0.322052	0.0475764			0.407071	0.00115083	0.474629	9.54962e-06	0.545874	0.00209988									0.525808	8.88305e-09							0.405456	0.00012781	0.326502	0.0263437			0.474285	0.00706151					0.423085	0.00125158	0.520174	0.000200888
		K07642	K07642	0.446147	0.00283931	0.379456	0.0350642			0.460805	0.000370163	0.504035	5.56827e-06	0.553865	0.00240393			0.432289	0.0276208					0.549049	2.01847e-11							0.417803	3.51808e-05	0.377903	0.0129684			0.528631	0.00473132					0.463876	0.000528457	0.479361	0.000501019
		K03693	K03693	0.27458	0.0496489							0.328623	0.00240881	0.475845	0.00749129									0.540222	3.19585e-08							0.444289	5.26314e-05													0.38282	0.00565631
		K18919	K18919			0.500524	0.0350642			0.443003	0.00653028	0.463996	0.000766621	0.476544	0.0346247									0.535752	4.45338e-06							0.382842	0.00447162	0.374512	0.0495486									0.515297	0.00246657	0.414833	0.0174893
		K16013	K16013							0.388444	0.00107409	0.391581	8.77957e-05	0.404715	0.0123033									0.447022	6.82637e-08							0.32081	0.000814151					0.38036	0.0240394					0.28913	0.0210763	0.439594	0.000499211
		K11904	K11904							0.624686	2.69493e-05	0.51224	4.24323e-05	0.694499	0.000834565					0.634223	0.0306183			0.614342	9.98618e-12							0.531201	8.47533e-06	0.390485	0.0215582			0.672671	0.00195552					0.562201	0.000307565	0.414535	0.00736549
		K10002	K10002	0.406072	0.00826043	0.407672	0.0350642			0.538043	6.57656e-05	0.47513	2.27764e-05	0.524594	0.00403611			0.435844	0.0303947	0.46072	0.03655			0.522657	8.41153e-10							0.455131	2.01866e-05	0.525105	0.00220075			0.575409	0.00313356					0.556599	0.000139354	0.449576	0.00120507
		K10003	K10003	0.406072	0.00826043	0.407672	0.0350642			0.538043	6.57656e-05	0.47513	2.27764e-05	0.524594	0.00403611			0.435844	0.0303947	0.46072	0.03655			0.522657	8.41153e-10							0.455131	2.01866e-05	0.525105	0.00220075			0.575409	0.00313356					0.556599	0.000139354	0.449576	0.00120507
		K02452	K02452			0.510092	0.0350642			0.477171	0.00313132	0.525726	0.000120536	0.610863	0.00591247									0.540734	2.71955e-06							0.379412	0.00442315	0.382237	0.043078									0.515252	0.0022656	0.385187	0.0260229
		K02461	K02461			0.510092	0.0350642			0.477171	0.00313132	0.525726	0.000120536	0.610863	0.00591247									0.540734	2.71955e-06							0.379412	0.00442315	0.382237	0.043078									0.515252	0.0022656	0.385187	0.0260229
		K10544	K10544			0.430298	0.0350642			0.474254	0.00109899	0.546866	1.04845e-05	0.72086	0.000649831									0.564249	4.92853e-08							0.418272	0.000438825	0.421933	0.0141512			0.503701	0.0146025					0.551177	0.000345886	0.498653	0.00120506
		K10001	K10001	0.400643	0.00912486	0.404822	0.0350642			0.537425	6.68064e-05	0.474308	2.35676e-05	0.52441	0.00406355			0.431714	0.03198	0.457435	0.0380256			0.522048	8.78608e-10							0.454476	2.02684e-05	0.524476	0.00220075			0.575362	0.00313627					0.556073	0.000140742	0.449492	0.00120809
		K06946	K06946	0.560968	0.01252					0.471457	0.0171867	0.598697	0.000358324											0.549996	1.85293e-05							0.425012	0.00499306					0.833335	0.00424056					0.475072	0.0212736	0.589229	0.00442066
		K05713	K05713	0.614376	0.0124707					0.453082	0.0376701	0.552576	0.00259259											0.527837	0.000185565							0.417511	0.0111275					0.856	0.00630691					0.463525	0.0405416	0.60287	0.00789255
		K05714	K05714	0.614376	0.0124707					0.453082	0.0376701	0.552576	0.00259259											0.527837	0.000185565							0.417511	0.0111275					0.856	0.00630691					0.463525	0.0405416	0.60287	0.00789255
		K07178	K07178							0.46737	0.00426277	0.53544	0.000117959	0.991906	5.3275e-05			0.462935	0.0464182					0.705725	8.84908e-12			0.752268	0.0232912			0.444623	0.00137934	0.62058	0.0040898									0.808127	1.92405e-05	0.431581	0.0150311
		K13816	K13816							0.46737	0.00426277	0.53544	0.000117959	0.991906	5.3275e-05			0.462935	0.0464182					0.705725	8.84908e-12			0.752268	0.0232912			0.444623	0.00137934	0.62058	0.0040898									0.808127	1.92405e-05	0.431581	0.0150311
		K00476	K00476							0.46737	0.00426277	0.53544	0.000117959	0.991906	5.3275e-05			0.462935	0.0464182					0.705725	8.84908e-12			0.752268	0.0232912			0.444623	0.00137934	0.62058	0.0040898									0.808127	1.92405e-05	0.431581	0.0150311
		K00543	K00543							0.46737	0.00426277	0.53544	0.000117959	0.991906	5.3275e-05			0.462935	0.0464182					0.705725	8.84908e-12			0.752268	0.0232912			0.444623	0.00137934	0.62058	0.0040898									0.808127	1.92405e-05	0.431581	0.0150311
		K01569	K01569							0.46737	0.00426277	0.53544	0.000117959	0.991906	5.3275e-05			0.462935	0.0464182					0.705725	8.84908e-12			0.752268	0.0232912			0.444623	0.00137934	0.62058	0.0040898									0.808127	1.92405e-05	0.431581	0.0150311
		K12545	K12545							0.46737	0.00426277	0.53544	0.000117959	0.991906	5.3275e-05			0.462935	0.0464182					0.705725	8.84908e-12			0.752268	0.0232912			0.444623	0.00137934	0.62058	0.0040898									0.808127	1.92405e-05	0.431581	0.0150311
		K16152	K16152							0.46737	0.00426277	0.53544	0.000117959	0.991906	5.3275e-05			0.462935	0.0464182					0.705725	8.84908e-12			0.752268	0.0232912			0.444623	0.00137934	0.62058	0.0040898									0.808127	1.92405e-05	0.431581	0.0150311
		K12291	K12291			0.497241	0.0350642			0.451014	0.0055094	0.460178	0.000813435	0.464358	0.0392214									0.531135	4.81842e-06							0.383584	0.00423362											0.501355	0.00316235	0.407385	0.0192245
		K19148	K19148	0.608359	0.0126967					0.497319	0.0209717	0.545615	0.00275729											0.54604	9.74045e-05							0.442024	0.00719635	0.494099	0.0450384			0.854114	0.0062469					0.51439	0.0219271	0.604182	0.00739801
		K12339	K12339	0.438661	0.00495657	0.431051	0.0350642			0.521138	0.000138189	0.530695	4.58904e-06	0.569918	0.00266739			0.424537	0.0336139					0.577389	3.36481e-10							0.480176	1.05488e-05	0.526204	0.00292614			0.536719	0.0057					0.581465	0.000111438	0.529413	0.000302048
		K19173	K19173			0.586962	0.0350642			0.449839	0.00629843													0.601964	1.67316e-06							0.416872	0.00275049
		K00689	K00689	0.376198	0.0361614									0.54497	0.0168762									0.60097	2.29615e-06							0.508889	0.000235049											0.412607	0.0187887	0.384726	0.0305492
		K02554	K02554	0.68117	0.00682738					0.507762	0.0189889	0.539869	0.00330836											0.572284	4.67677e-05							0.436302	0.00831433	0.507494	0.0406117			0.880383	0.00536594					0.525762	0.0199485	0.596142	0.00867469
		K00564	K00564	0.256951	0.0255876	0.306824	0.0350642			0.449013	2.51302e-05	0.450108	4.95191e-07	0.536699	0.000420009									0.514949	1.09606e-12							0.391843	1.26043e-05					0.389831	0.00708992					0.312535	0.00362774	0.437692	0.000134748
		K11016	K11016							0.655567	0.000481609	0.585239	0.000274014	1.04152	0.000209899			0.64391	0.0250816					0.691122	1.46566e-07							0.405781	0.00839906	0.520681	0.0182532			0.615903	0.0222283					0.737178	0.000284636	0.466325	0.0211975
		K11017	K11017							0.655567	0.000481609	0.585239	0.000274014	1.04152	0.000209899			0.64391	0.0250816					0.691122	1.46566e-07							0.405781	0.00839906	0.520681	0.0182532			0.615903	0.0222283					0.737178	0.000284636	0.466325	0.0211975
		K12538	K12538							0.655567	0.000481609	0.585239	0.000274014	1.04152	0.000209899			0.64391	0.0250816					0.691122	1.46566e-07							0.405781	0.00839906	0.520681	0.0182532			0.615903	0.0222283					0.737178	0.000284636	0.466325	0.0211975
		K18306	K18306							0.655567	0.000481609	0.585239	0.000274014	1.04152	0.000209899			0.64391	0.0250816					0.691122	1.46566e-07							0.405781	0.00839906	0.520681	0.0182532			0.615903	0.0222283					0.737178	0.000284636	0.466325	0.0211975
		K18307	K18307							0.655567	0.000481609	0.585239	0.000274014	1.04152	0.000209899			0.64391	0.0250816					0.691122	1.46566e-07							0.405781	0.00839906	0.520681	0.0182532			0.615903	0.0222283					0.737178	0.000284636	0.466325	0.0211975
		K00632	K00632	0.462551	0.0018976	0.369808	0.0351926			0.475367	0.000243934	0.507301	5.01673e-06	0.554413	0.00238906			0.440131	0.0252824					0.547469	2.3556e-11							0.414791	3.51808e-05	0.391613	0.0111413			0.535147	0.00433196					0.482083	0.000366524	0.484811	0.000438829
		K00368	K00368							0.428426	0.00529777	0.469468	0.00037301											0.642409	9.33598e-10							0.545951	2.02684e-05													0.455321	0.005739
		K05834	K05834	0.406287	0.00831731	0.430099	0.0350642			0.506972	0.000154778	0.476056	2.27137e-05	0.52696	0.00388207			0.390352	0.0438501	0.456968	0.0380207			0.515521	1.63965e-09							0.452933	2.12651e-05	0.546693	0.00165882			0.578187	0.00306284					0.565926	0.000114042	0.454869	0.00108726
		K02462	K02462			0.489847	0.0350642			0.47843	0.0030303	0.529175	0.000108462	0.607691	0.00611795									0.53335	3.78131e-06							0.374039	0.00504565	0.389995	0.0387534									0.519948	0.00202074	0.395344	0.022093
		K03810	K03810	0.378406	0.0090382	0.340321	0.039226			0.412092	0.00106068	0.419799	8.37834e-05	0.528559	0.00271459			0.370695	0.0438501					0.51349	1.18684e-10							0.376687	0.000256317	0.313938	0.033123			0.476662	0.0073564					0.398107	0.00253094	0.552142	9.54222e-05
		K11734	K11734							0.380224	0.0130294	0.305244	0.0190916											0.362015	0.000558772							0.315002	0.00926729
		K03815	K03815	0.71574	0.0109806					0.57327	0.0199849	0.680904	0.00119978	0.677087	0.0482221									0.625244	0.000100052							0.565599	0.0026121	0.641321	0.022855			0.945999	0.00825438					0.726824	0.00442151	0.717158	0.00578364
		K02458	K02458			0.505289	0.0350642			0.47674	0.00316969	0.522804	0.000132401	0.610336	0.00596677									0.537284	3.22506e-06							0.376384	0.00481224	0.381148	0.0437557									0.514046	0.00232668	0.382296	0.0273053
		K02459	K02459			0.505289	0.0350642			0.47674	0.00316969	0.522804	0.000132401	0.610336	0.00596677									0.537284	3.22506e-06							0.376384	0.00481224	0.381148	0.0437557									0.514046	0.00232668	0.382296	0.0273053
		K02460	K02460			0.505289	0.0350642			0.47674	0.00316969	0.522804	0.000132401	0.610336	0.00596677									0.537284	3.22506e-06							0.376384	0.00481224	0.381148	0.0437557									0.514046	0.00232668	0.382296	0.0273053
		K18920	K18920			0.498422	0.0350642			0.442336	0.00661951	0.459088	0.000876739	0.459771	0.0420765									0.527625	6.1235e-06							0.377519	0.00505169											0.506754	0.00291975	0.408471	0.0193465
		K13896	K13896	0.377876	0.0112117	0.37356	0.0351926			0.410361	0.00192705	0.487456	1.30631e-05	0.496333	0.00637652			0.383768	0.0438501					0.52309	6.12404e-08							0.355583	0.00113216	0.389429	0.0128797			0.456304	0.0142413					0.43587	0.00155733	0.4262	0.00248222
		K04335	K04335	0.597279	0.0151752					0.481603	0.0275386	0.619184	0.00080524											0.550838	0.000102023							0.435086	0.00883392					0.829167	0.00837415					0.482024	0.0342631	0.61266	0.00731246
		K01595	K01595	0.317383	0.00695084					0.419315	6.27641e-05	0.374636	1.58363e-05	0.487795	0.000919781									0.543737	8.39026e-13							0.385907	2.06013e-05					0.437681	0.00278355					0.311208	0.00407416	0.350955	0.0015303
		K00086	K00086	0.978997	0.000381623					0.659604	0.00471642	0.665969	0.000962409	0.764744	0.0182026			0.744476	0.0341832					0.643917	1.73757e-05							0.471744	0.00841647					1.2279	0.000459455					0.625676	0.0105956	0.882636	0.000378703
		K02457	K02457			0.484507	0.0350642			0.45159	0.00530273	0.462339	0.000729908											0.524253	5.89385e-06							0.383037	0.00417014											0.483423	0.0043164	0.398595	0.0214205
		K01069	K01069			0.386054	0.0350642			0.5336	2.51302e-05	0.522631	9.78593e-07	0.619412	0.000565008					0.403852	0.0492763			0.578103	1.77782e-13							0.408609	4.80441e-05	0.286712	0.0451593			0.49287	0.00501306					0.416172	0.00105741	0.431451	0.000921159
		K13894	K13894	0.399734	0.0111663	0.359263	0.0478324			0.44251	0.00142829	0.560382	3.19174e-06	0.60161	0.00228315			0.476241	0.0252824					0.545078	5.15746e-10							0.39767	0.00038437	0.39072	0.0162008			0.562221	0.00518887					0.497192	0.000579742	0.508019	0.000656287
		K13895	K13895	0.399734	0.0111663	0.359263	0.0478324			0.44251	0.00142829	0.560382	3.19174e-06	0.60161	0.00228315			0.476241	0.0252824					0.545078	5.15746e-10							0.39767	0.00038437	0.39072	0.0162008			0.562221	0.00518887					0.497192	0.000579742	0.508019	0.000656287
		K10804	K10804	0.427893	0.00398789	0.363741	0.0351926			0.445571	0.000510698	0.526134	2.01187e-06	0.539455	0.00270322			0.43067	0.0269741					0.535589	4.08245e-11							0.388196	0.00513432	0.355506	0.017343			0.513683	0.00528666					0.440104	0.000947705	0.458598	0.000782136
		K07246	K07246	0.40038	0.00817926	0.391909	0.0350642			0.46537	0.000389523	0.49404	9.80823e-06	0.54016	0.00306977			0.417557	0.0332752					0.518336	3.02977e-10							0.366093	0.000602298	0.374129	0.0151883			0.498466	0.0073564					0.475175	0.000503911	0.483238	0.000571126
		K09134	K09134	0.265556	0.0492352	0.364985	0.0350642			0.427262	0.000462725	0.351737	0.000698934	0.498548	0.00357115									0.499808	6.44672e-08							0.342778	0.000956075											0.363225	0.00507039	0.348965	0.00848685
		K02079	K02079							0.602105	0.000810409	0.480082	0.00194583	0.852704	0.000932061			0.601614	0.0293801					0.570635	6.64479e-07							0.491218	0.000414208	0.544529	0.0114165			0.533505	0.0434527					0.655263	0.000494457	0.538442	0.00477573
		K18893	K18893							0.439635	0.0301065	0.46082	0.00792949							0.816664	0.0306183			0.702383	4.16795e-07							0.605426	0.000147299
		K02859	K02859	0.36092	0.0403593					0.428701	0.00662935			0.475148	0.0317523									0.598823	2.58906e-07							0.420595	0.00122506
		K13285	K13285			0.486391	0.0350642			0.47063	0.00420025	0.455312	0.0010932											0.529135	6.19488e-06							0.378164	0.00524902											0.504519	0.00337389	0.400787	0.0227659
		K07679	K07679			0.496984	0.0350642			0.441924	0.00662935	0.4558	0.000959363	0.450192	0.0468861									0.522639	7.5168e-06							0.374184	0.00545088											0.501941	0.00322667	0.404303	0.0206504
		K15540	K15540	0.590381	0.0181083					0.63259	0.00415811	0.534805	0.00449866											0.577914	5.5506e-05							0.45519	0.00724548					1.04569	0.00158888					0.469474	0.0428998	0.642176	0.00562945
		K16370	K16370	0.494996	0.000659609	0.324786	0.0448161			0.431064	0.000486907	0.489986	4.06275e-06	0.511683	0.00300393			0.357713	0.0447608					0.518104	3.99534e-11							0.355924	0.000405913	0.362621	0.0131511			0.568333	0.00176926					0.442625	0.000579878	0.470913	0.00040128
		K18029	K18029							0.527702	0.00278886	0.57193	0.000137265	1.0358	8.07673e-05			0.501555	0.0458722					0.749262	1.86274e-11			0.809342	0.0232912			0.484376	0.00104401	0.658089	0.00435862									0.865638	1.97055e-05	0.461346	0.0155077
		K18030	K18030							0.527702	0.00278886	0.57193	0.000137265	1.0358	8.07673e-05			0.501555	0.0458722					0.749262	1.86274e-11			0.809342	0.0232912			0.484376	0.00104401	0.658089	0.00435862									0.865638	1.97055e-05	0.461346	0.0155077
		K18015	K18015			0.489001	0.0350642			0.469728	0.0041976	0.454909	0.00108094											0.525389	7.1664e-06							0.385275	0.0044154											0.499965	0.00357427	0.390477	0.0264242
		K13287	K13287			0.489001	0.0350642			0.469728	0.0041976	0.454909	0.00108094											0.525389	7.1664e-06							0.385275	0.0044154											0.499965	0.00357427	0.390477	0.0264242
		K07493	K07493			0.501035	0.0350642			0.474638	0.00352388	0.533802	0.000110732	0.647436	0.00394132									0.530133	5.24414e-06							0.358288	0.00759523	0.405149	0.0328202									0.542744	0.00136386	0.400634	0.0217222
		K10530	K10530							0.372188	0.00976313	0.3529	0.00416244	0.448496	0.0252971									0.591909	9.94583e-09							0.532968	1.65407e-05													0.546765	0.000453079
		K03651	K03651	0.289368	0.0361614					0.518895	3.82815e-05	0.498645	2.64166e-06	0.582395	0.000880068					0.465233	0.0348334			0.561203	4.70399e-11							0.41023	4.091e-05	0.352477	0.0147367			0.577049	0.00154061					0.464533	0.000341827	0.46606	0.000417493
		K01485	K01485	0.305582	0.0256037					0.378629	0.00196403	0.352247	0.000719418	0.535166	0.00219093					0.408933	0.0478981			0.499781	6.60481e-08							0.360863	0.000392896					0.446436	0.00944264							0.405399	0.00216845
		K07480	K07480			0.495501	0.0350642			0.444885	0.00631507	0.45377	0.00100443											0.519454	8.35067e-06							0.373451	0.00549038											0.495592	0.00358532	0.400351	0.0217222
		K13735	K13735			0.491267	0.0350642			0.455039	0.00538522	0.452546	0.00108501											0.523143	7.47323e-06							0.374296	0.00550845											0.500165	0.00346264	0.401921	0.0217222
		K01601	K01601	0.602789	0.000950852					0.382952	0.0147832													0.689683	5.63506e-10							0.470744	0.000172445	0.399112	0.028658									0.333599	0.0455285	0.375118	0.0256482
		K07337	K07337	0.435375	0.00381777	0.385563	0.0350642			0.520872	7.61828e-05	0.567001	4.95191e-07	0.644735	0.000649831			0.42899	0.0294903	0.456357	0.0349422			0.518641	3.97513e-10							0.422616	3.51808e-05	0.457031	0.00543493			0.69358	0.000261299					0.537462	0.000160823	0.55069	0.00010552
		K12684	K12684			0.494844	0.0350642			0.441514	0.00665688	0.452201	0.00104398											0.517574	9.20598e-06							0.370263	0.00587048											0.496838	0.0035237	0.399143	0.0220605
		K12687	K12687			0.495256	0.0350642			0.441843	0.00663536	0.452906	0.00102938											0.518201	8.98513e-06							0.370862	0.0058071											0.49712	0.00351137	0.399929	0.0218398
		K03836	K03836			0.495055	0.0350642			0.441514	0.00665688	0.452046	0.00104754											0.517231	9.32498e-06							0.370335	0.00585941											0.496761	0.00352634	0.399231	0.0220472
		K07026	K07026			0.495055	0.0350642			0.441514	0.00665688	0.452046	0.00104754											0.517231	9.32498e-06							0.370335	0.00585941											0.496761	0.00352634	0.399231	0.0220472
		K03459	K03459			0.495557	0.0350642			0.441961	0.00662935	0.45312	0.00102525											0.518286	8.96659e-06							0.371138	0.00578563											0.497176	0.00351137	0.400329	0.0217402
		K07591	K07591			0.495557	0.0350642			0.441961	0.00662935	0.45312	0.00102525											0.518286	8.96659e-06							0.371138	0.00578563											0.497176	0.00351137	0.400329	0.0217402
		K07797	K07797			0.495557	0.0350642			0.441961	0.00662935	0.45312	0.00102525											0.518286	8.96659e-06							0.371138	0.00578563											0.497176	0.00351137	0.400329	0.0217402
		K09934	K09934			0.495557	0.0350642			0.441961	0.00662935	0.45312	0.00102525											0.518286	8.96659e-06							0.371138	0.00578563											0.497176	0.00351137	0.400329	0.0217402
		K11139	K11139			0.495557	0.0350642			0.441961	0.00662935	0.45312	0.00102525											0.518286	8.96659e-06							0.371138	0.00578563											0.497176	0.00351137	0.400329	0.0217402
		K11740	K11740			0.495557	0.0350642			0.441961	0.00662935	0.45312	0.00102525											0.518286	8.96659e-06							0.371138	0.00578563											0.497176	0.00351137	0.400329	0.0217402
		K11930	K11930			0.495557	0.0350642			0.441961	0.00662935	0.45312	0.00102525											0.518286	8.96659e-06							0.371138	0.00578563											0.497176	0.00351137	0.400329	0.0217402
		K16140	K16140			0.495557	0.0350642			0.441961	0.00662935	0.45312	0.00102525											0.518286	8.96659e-06							0.371138	0.00578563											0.497176	0.00351137	0.400329	0.0217402
		K18921	K18921			0.495557	0.0350642			0.441961	0.00662935	0.45312	0.00102525											0.518286	8.96659e-06							0.371138	0.00578563											0.497176	0.00351137	0.400329	0.0217402
		K19336	K19336			0.495557	0.0350642			0.441961	0.00662935	0.45312	0.00102525											0.518286	8.96659e-06							0.371138	0.00578563											0.497176	0.00351137	0.400329	0.0217402
		K19777	K19777			0.495557	0.0350642			0.441961	0.00662935	0.45312	0.00102525											0.518286	8.96659e-06							0.371138	0.00578563											0.497176	0.00351137	0.400329	0.0217402
		K07786	K07786			0.495557	0.0350642			0.441961	0.00662935	0.45312	0.00102525											0.518286	8.96659e-06							0.371138	0.00578563											0.497176	0.00351137	0.400329	0.0217402
		K12985	K12985			0.495557	0.0350642			0.441961	0.00662935	0.45312	0.00102525											0.518286	8.96659e-06							0.371138	0.00578563											0.497176	0.00351137	0.400329	0.0217402
		K18898	K18898			0.495557	0.0350642			0.441961	0.00662935	0.45312	0.00102525											0.518286	8.96659e-06							0.371138	0.00578563											0.497176	0.00351137	0.400329	0.0217402
		K18899	K18899			0.495557	0.0350642			0.441961	0.00662935	0.45312	0.00102525											0.518286	8.96659e-06							0.371138	0.00578563											0.497176	0.00351137	0.400329	0.0217402
		K11739	K11739			0.495705	0.0350642			0.442013	0.00662935	0.45323	0.00102525											0.518331	8.96659e-06							0.371261	0.00578563											0.497204	0.00351137	0.400532	0.0217402
		K07647	K07647			0.495705	0.0350642			0.442013	0.00662935	0.45323	0.00102525											0.518331	8.96659e-06							0.371261	0.00578563											0.497204	0.00351137	0.400532	0.0217402
		K07279	K07279			0.495758	0.0350642			0.442033	0.00662935	0.453267	0.00102525											0.518342	8.96659e-06							0.371333	0.00578563											0.497214	0.00351137	0.4006	0.0217402
		K12785	K12785			0.495862	0.0350642			0.442072	0.00662935	0.453342	0.00102525											0.518357	8.96659e-06							0.371426	0.00578563											0.497234	0.00351137	0.400737	0.0217222
		K13085	K13085			0.495862	0.0350642			0.442072	0.00662935	0.453342	0.00102525											0.518357	8.96659e-06							0.371426	0.00578563											0.497234	0.00351137	0.400737	0.0217222
		K07353	K07353			0.495862	0.0350642			0.442072	0.00662935	0.453342	0.00102525											0.518357	8.96659e-06							0.371426	0.00578563											0.497234	0.00351137	0.400737	0.0217222
		K13790	K13790			0.495862	0.0350642			0.442072	0.00662935	0.453342	0.00102525											0.518357	8.96659e-06							0.371426	0.00578563											0.497234	0.00351137	0.400737	0.0217222
		K13791	K13791			0.495862	0.0350642			0.442072	0.00662935	0.453342	0.00102525											0.518357	8.96659e-06							0.371426	0.00578563											0.497234	0.00351137	0.400737	0.0217222
		K13792	K13792			0.495862	0.0350642			0.442072	0.00662935	0.453342	0.00102525											0.518357	8.96659e-06							0.371426	0.00578563											0.497234	0.00351137	0.400737	0.0217222
		K13793	K13793			0.495862	0.0350642			0.442072	0.00662935	0.453342	0.00102525											0.518357	8.96659e-06							0.371426	0.00578563											0.497234	0.00351137	0.400737	0.0217222
		K13450	K13450			0.495862	0.0350642			0.442072	0.00662935	0.453342	0.00102525											0.518357	8.96659e-06							0.371426	0.00578563											0.497234	0.00351137	0.400737	0.0217222
		K13742	K13742			0.495862	0.0350642			0.442072	0.00662935	0.453342	0.00102525											0.518357	8.96659e-06							0.371426	0.00578563											0.497234	0.00351137	0.400737	0.0217222
		K13743	K13743			0.495862	0.0350642			0.442072	0.00662935	0.453342	0.00102525											0.518357	8.96659e-06							0.371426	0.00578563											0.497234	0.00351137	0.400737	0.0217222
		K13284	K13284			0.495862	0.0350642			0.442072	0.00662935	0.453342	0.00102525											0.518357	8.96659e-06							0.371426	0.00578563											0.497234	0.00351137	0.400737	0.0217222
		K13286	K13286			0.495862	0.0350642			0.442072	0.00662935	0.453342	0.00102525											0.518357	8.96659e-06							0.371426	0.00578563											0.497234	0.00351137	0.400737	0.0217222
		K06203	K06203	0.275962	0.0397881	0.345034	0.0350642			0.572489	8.59982e-06	0.525876	5.12606e-07	0.623981	0.000424955									0.532116	5.15561e-12							0.408912	2.02684e-05	0.32321	0.0200094			0.506148	0.00381152					0.444223	0.000383403	0.437565	0.000578314
		K00692	K00692	0.435668	0.0245331									0.590294	0.0155421									0.630728	3.90352e-06							0.425149	0.00435572											0.430497	0.0218367
		K13714	K13714	0.490483	0.00634925					0.402952	0.00892382	0.317991	0.0172163	0.495512	0.0208287							3.35736	0.0138287	0.295234	0.00288388
		K14591	K14591	0.319979	0.0403476	0.41363	0.0350642			0.454726	0.00117176	0.510579	1.69927e-05	0.615599	0.00191328									0.539669	9.33902e-08							0.432289	0.00015835	0.469982	0.00910583			0.590413	0.00366799					0.510332	0.000489325	0.51111	0.000656287
		K07746	K07746	0.364798	0.0326223					0.42789	0.00492068	0.503807	8.93295e-05					0.496864	0.0304176					0.508129	1.24136e-07							0.369083	0.00264621					0.641726	0.00345747					0.406084	0.0106368	0.524559	0.00111431
		K05603	K05603							0.488315	0.00335367	0.544674	0.000118422	0.996684	6.13663e-05			0.480135	0.0442668					0.707258	1.79882e-11			0.765589	0.0232912			0.455514	0.0011424	0.625715	0.00428758									0.822723	1.92405e-05	0.445553	0.0133044
		K13995	K13995							0.488315	0.00335367	0.544674	0.000118422	0.996684	6.13663e-05			0.480135	0.0442668					0.707258	1.79882e-11			0.765589	0.0232912			0.455514	0.0011424	0.625715	0.00428758									0.822723	1.92405e-05	0.445553	0.0133044
		K14974	K14974							0.488315	0.00335367	0.544674	0.000118422	0.996684	6.13663e-05			0.480135	0.0442668					0.707258	1.79882e-11			0.765589	0.0232912			0.455514	0.0011424	0.625715	0.00428758									0.822723	1.92405e-05	0.445553	0.0133044
		K18028	K18028							0.488315	0.00335367	0.544674	0.000118422	0.996684	6.13663e-05			0.480135	0.0442668					0.707258	1.79882e-11			0.765589	0.0232912			0.455514	0.0011424	0.625715	0.00428758									0.822723	1.92405e-05	0.445553	0.0133044
		K07165	K07165			0.397204	0.0491896			0.452833	0.00375616	0.49559	0.000175691					0.521426	0.0267288					0.510895	2.09872e-06							0.386382	0.00208835					0.659214	0.00339257					0.414409	0.0113414	0.507985	0.0020208
		K03316	K03316	0.301789	0.0103344					0.399257	0.000151334	0.35867	4.40729e-05	0.476332	0.00135146									0.51963	2.02103e-11							0.378977	3.50236e-05					0.432274	0.00343068					0.313906	0.00423174	0.374406	0.000865473
		K09972	K09972							0.410587	0.00823385	0.519476	7.44964e-05					0.463624	0.040435					0.492126	6.41759e-06							0.350772	0.00578563					0.617114	0.00528666					0.390985	0.0167737	0.524604	0.00144805
		K09929	K09929									0.459768	0.0092896											0.667098	2.3453e-06							0.601884	0.000170466
		K09930	K09930									0.459768	0.0092896											0.667098	2.3453e-06							0.601884	0.000170466
		K06956	K06956	0.270995	0.0095319					0.383528	3.99625e-05	0.322979	2.52079e-05	0.394694	0.00226138			0.267141	0.0436181					0.48268	1.04276e-12							0.313521	5.54988e-05	0.215155	0.0458956			0.325089	0.0106024					0.253142	0.00855483	0.360803	0.000302048
		K05939	K05939	0.299618	0.0271147					0.503407	4.0135e-05	0.539098	3.79823e-07	0.672061	0.000192431			0.355734	0.0438501	0.427774	0.0348334			0.567142	3.9557e-11							0.391744	7.29423e-05	0.360907	0.0118337			0.577198	0.00116221					0.483728	0.000253032	0.460121	0.000396912
		K00822	K00822							0.523237	0.0116487	0.748639	1.98788e-05	1.25979	4.65741e-05									0.712533	1.86352e-06							0.501408	0.0034738	0.598812	0.0141535									0.83981	0.000242491
		K11535	K11535							0.365199	0.00813481	0.365025	0.00184343					0.420983	0.0377889					0.408402	7.1603e-06							0.348197	0.00125055											0.303031	0.0378565	0.413377	0.0045245
		K04334	K04334	0.605515	0.0131065					0.472952	0.0287899	0.546374	0.00275083											0.523711	0.000194125							0.420848	0.010271	0.491211	0.0464397			0.859398	0.0061475					0.505122	0.0245292	0.603679	0.00749832
		K04336	K04336	0.605515	0.0131065					0.472952	0.0287899	0.546374	0.00275083											0.523711	0.000194125							0.420848	0.010271	0.491211	0.0464397			0.859398	0.0061475					0.505122	0.0245292	0.603679	0.00749832
		K01671	K01671	0.605515	0.0131065					0.472952	0.0287899	0.546374	0.00275083											0.523711	0.000194125							0.420848	0.010271	0.491211	0.0464397			0.859398	0.0061475					0.505122	0.0245292	0.603679	0.00749832
		K03207	K03207	0.605515	0.0131065					0.472952	0.0287899	0.546374	0.00275083											0.523711	0.000194125							0.420848	0.010271	0.491211	0.0464397			0.859398	0.0061475					0.505122	0.0245292	0.603679	0.00749832
		K03208	K03208	0.605515	0.0131065					0.472952	0.0287899	0.546374	0.00275083											0.523711	0.000194125							0.420848	0.010271	0.491211	0.0464397			0.859398	0.0061475					0.505122	0.0245292	0.603679	0.00749832
		K03329	K03329	0.605515	0.0131065					0.472952	0.0287899	0.546374	0.00275083											0.523711	0.000194125							0.420848	0.010271	0.491211	0.0464397			0.859398	0.0061475					0.505122	0.0245292	0.603679	0.00749832
		K04017	K04017	0.605515	0.0131065					0.472952	0.0287899	0.546374	0.00275083											0.523711	0.000194125							0.420848	0.010271	0.491211	0.0464397			0.859398	0.0061475					0.505122	0.0245292	0.603679	0.00749832
		K11264	K11264	0.605515	0.0131065					0.472952	0.0287899	0.546374	0.00275083											0.523711	0.000194125							0.420848	0.010271	0.491211	0.0464397			0.859398	0.0061475					0.505122	0.0245292	0.603679	0.00749832
		K13620	K13620	0.605515	0.0131065					0.472952	0.0287899	0.546374	0.00275083											0.523711	0.000194125							0.420848	0.010271	0.491211	0.0464397			0.859398	0.0061475					0.505122	0.0245292	0.603679	0.00749832
		K13683	K13683	0.605515	0.0131065					0.472952	0.0287899	0.546374	0.00275083											0.523711	0.000194125							0.420848	0.010271	0.491211	0.0464397			0.859398	0.0061475					0.505122	0.0245292	0.603679	0.00749832
		K13684	K13684	0.605515	0.0131065					0.472952	0.0287899	0.546374	0.00275083											0.523711	0.000194125							0.420848	0.010271	0.491211	0.0464397			0.859398	0.0061475					0.505122	0.0245292	0.603679	0.00749832
		K16703	K16703	0.605515	0.0131065					0.472952	0.0287899	0.546374	0.00275083											0.523711	0.000194125							0.420848	0.010271	0.491211	0.0464397			0.859398	0.0061475					0.505122	0.0245292	0.603679	0.00749832
		K16711	K16711	0.605515	0.0131065					0.472952	0.0287899	0.546374	0.00275083											0.523711	0.000194125							0.420848	0.010271	0.491211	0.0464397			0.859398	0.0061475					0.505122	0.0245292	0.603679	0.00749832
		K16651	K16651	0.332259	0.022696					0.28856	0.0268695													0.476349	3.24273e-07							0.320652	0.00242482													0.313199	0.0250113
		K07275	K07275	0.444077	0.00332809	0.429408	0.0350642			0.528443	6.60637e-05	0.539905	1.54432e-06	0.572497	0.00202086			0.426875	0.0318229	0.449553	0.0373534			0.5147	6.84772e-10							0.413373	4.69504e-05	0.459242	0.0054963			0.613715	0.00151216					0.542889	0.000153222	0.547345	0.000126016
		K01261	K01261	0.292009	0.0316079							0.289089	0.0055442	0.438561	0.010224									0.540676	6.36383e-09							0.452259	3.05238e-05													0.411561	0.00191708
		K07706	K07706	0.321083	0.0111663					0.281665	0.013132			0.379194	0.0170154									0.458489	2.56276e-07							0.373861	0.000141444					0.336798	0.0347101					0.281665	0.0212851	0.3309	0.00713675
		K05712	K05712	0.604593	0.0136657					0.441203	0.0432151	0.531971	0.00383592											0.518325	0.000243416							0.411376	0.0123587					0.841669	0.00723792					0.455973	0.0440795	0.590445	0.0094331
		K05708	K05708	0.608885	0.0131065							0.551558	0.00265474											0.505513	0.000354203							0.397328	0.0155987					0.861541	0.0062469					0.455004	0.0443864	0.601388	0.00807644
		K05709	K05709	0.608885	0.0131065							0.551558	0.00265474											0.505513	0.000354203							0.397328	0.0155987					0.861541	0.0062469					0.455004	0.0443864	0.601388	0.00807644
		K05710	K05710	0.608885	0.0131065							0.551558	0.00265474											0.505513	0.000354203							0.397328	0.0155987					0.861541	0.0062469					0.455004	0.0443864	0.601388	0.00807644
		K05711	K05711	0.608885	0.0131065							0.551558	0.00265474											0.505513	0.000354203							0.397328	0.0155987					0.861541	0.0062469					0.455004	0.0443864	0.601388	0.00807644
		K14060	K14060	0.608885	0.0131065							0.551558	0.00265474											0.505513	0.000354203							0.397328	0.0155987					0.861541	0.0062469					0.455004	0.0443864	0.601388	0.00807644
		K18530	K18530	0.608885	0.0131065							0.551558	0.00265474											0.505513	0.000354203							0.397328	0.0155987					0.861541	0.0062469					0.455004	0.0443864	0.601388	0.00807644
		K18531	K18531	0.608885	0.0131065							0.551558	0.00265474											0.505513	0.000354203							0.397328	0.0155987					0.861541	0.0062469					0.455004	0.0443864	0.601388	0.00807644
		K12982	K12982							0.499163	0.011401	0.495395	0.00381674							0.683345	0.0410171			0.673214	4.03628e-07							0.572097	0.000183255
		K15357	K15357							0.492035	0.0032171	0.54648	0.000118422	0.997602	6.34096e-05			0.483161	0.0441363					0.707214	2.09957e-11			0.767914	0.0232912			0.458087	0.00108599	0.626731	0.00428758									0.825622	1.92405e-05	0.448961	0.0128793
		K06195	K06195	0.403626	0.0106443					0.481103	0.000510698	0.556125	3.87522e-06	0.598021	0.0024202			0.520589	0.0140196					0.552436	6.45561e-11							0.396728	0.000404045	0.39452	0.0155692			0.578735	0.00432604					0.503238	0.000512618	0.517868	0.000525931
		K05823	K05823			0.366679	0.0351926					0.344067	0.00197218	0.542346	0.00291405									0.509226	3.69807e-08							0.424191	8.23573e-05													0.370927	0.00816966
		K15539	K15539	0.254209	0.037375	0.324808	0.0350642			0.53817	5.41457e-06	0.482109	4.58831e-07	0.560004	0.000494093					0.365213	0.0449879			0.536241	1.53108e-14							0.436378	4.06074e-06	0.447957	0.00180113			0.529317	0.0010306					0.527784	1.92405e-05	0.444365	0.000210182
		K03647	K03647	0.320654	0.00742691					0.386135	0.000227729	0.385695	1.25708e-05	0.471746	0.00149309			0.313363	0.039856					0.476072	1.3316e-10							0.369789	3.51808e-05					0.43849	0.00333922					0.308703	0.00487366	0.40737	0.000325674
		K19267	K19267	0.289077	0.0147679					0.426744	7.94614e-05	0.406581	7.11292e-06	0.525506	0.000649831									0.522122	6.5754e-11							0.366702	4.62899e-05	0.279626	0.0249856			0.459742	0.00252153					0.374215	0.000730127	0.493459	4.44455e-05
		K11617	K11617	0.28206	0.0469906							0.313598	0.00438002	0.502535	0.00522348									0.555041	1.13716e-08							0.485364	1.99703e-05													0.42263	0.00242593
		K11179	K11179			0.307818	0.0364997			0.508409	1.55922e-05	0.46059	1.76857e-06	0.569085	0.000555959			0.331076	0.0438095	0.42234	0.0348334			0.526208	2.11517e-13							0.403518	1.4433e-05	0.35112	0.0110715			0.526478	0.00143028					0.471316	0.000151103	0.427761	0.000368473
		K07662	K07662	0.294261	0.0204371	0.295439	0.0448713			0.529241	1.03692e-05	0.472386	1.35195e-06	0.559753	0.000649831			0.329101	0.0438501	0.40433	0.0348334			0.530098	1.77422e-13							0.389739	3.05238e-05	0.393963	0.00701217			0.517257	0.00180195					0.510349	5.27899e-05	0.426822	0.000397689
		K18887	K18887	0.309044	0.0186012	0.324189	0.0377033			0.29629	0.0127826	0.292424	0.00377397	0.548211	0.00141295									0.516597	2.83851e-08							0.393188	0.000141778					0.418738	0.0110525					0.254797	0.0475673	0.430905	0.00087259
		K07125	K07125									0.438535	0.0132419											0.661034	2.57077e-06							0.600593	0.000169385
		K07268	K07268							0.412245	0.0440199	0.452287	0.0100442											0.674319	1.53579e-06							0.597831	0.000172445
		K18136	K18136							0.412245	0.0440199	0.452287	0.0100442											0.674319	1.53579e-06							0.597831	0.000172445
		K03835	K03835	0.25814	0.040344	0.291527	0.0469474			0.525504	1.15247e-05	0.463041	1.76966e-06	0.569149	0.000572931			0.338995	0.039856	0.409107	0.0348334			0.528105	2.44872e-13							0.392599	2.04943e-05	0.364142	0.0109789			0.554931	0.000834679					0.485657	0.000104042	0.448069	0.000290478
		K09892	K09892	0.248429	0.0471012	0.292577	0.0453793			0.521335	1.21568e-05	0.464022	1.55557e-06	0.566852	0.000566765			0.345022	0.0356681	0.395115	0.0348334			0.521995	3.33422e-13							0.398164	1.55891e-05	0.3575	0.0110715			0.531107	0.00130274					0.477886	0.000124173	0.435387	0.000302048
		K02784	K02784	0.292268	0.022696	0.332417	0.0350642			0.521913	1.46591e-05	0.508546	3.53314e-07	0.592328	0.000426769									0.556745	2.58383e-14							0.395259	3.51808e-05	0.293775	0.026693			0.465014	0.00482324					0.414122	0.000478594	0.399206	0.000978178
		K02191	K02191	0.34057	0.0109209					0.383224	0.00110784	0.290732	0.00387838	0.366704	0.0243072									0.489331	1.6423e-09							0.324281	0.000541079													0.356979	0.00450046
		K03399	K03399	0.34057	0.0109209					0.383224	0.00110784	0.290732	0.00387838	0.366704	0.0243072									0.489331	1.6423e-09							0.324281	0.000541079													0.356979	0.00450046
		K12296	K12296									0.348246	0.00195042	0.494319	0.00741472									0.558621	4.56428e-08							0.491146	3.05238e-05													0.431941	0.00260462
		K04022	K04022	0.591196	0.0161881					0.555628	0.0106377	0.524364	0.00456139											0.542448	0.000128323							0.427957	0.0100059					1.02634	0.00161993					0.457145	0.0448342	0.628536	0.00584093
		K06968	K06968	0.251825	0.0436699	0.292658	0.0448713			0.517455	1.23511e-05	0.465215	1.54432e-06	0.569793	0.000531663			0.337082	0.0393417	0.398939	0.0348334			0.520982	3.29455e-13							0.398036	1.51365e-05	0.359502	0.0110715			0.534911	0.00117664					0.48093	0.000106456	0.437818	0.000302048
		K07121	K07121	0.251825	0.0436699	0.292658	0.0448713			0.517455	1.23511e-05	0.465215	1.54432e-06	0.569793	0.000531663			0.337082	0.0393417	0.398939	0.0348334			0.520982	3.29455e-13							0.398036	1.51365e-05	0.359502	0.0110715			0.534911	0.00117664					0.48093	0.000106456	0.437818	0.000302048
		K03745	K03745	0.252334	0.0434474	0.292412	0.0450819			0.517187	1.25235e-05	0.465914	1.53543e-06	0.572627	0.000512199			0.336904	0.0396559	0.398619	0.0348334			0.52094	3.39854e-13							0.396933	1.55891e-05	0.35998	0.0110715			0.534703	0.00119015					0.481104	0.000106582	0.437593	0.000302048
		K10537	K10537	0.39055	0.00760968	0.37171	0.0350642			0.391395	0.00207754	0.442627	4.15038e-05	0.489186	0.00523314			0.426058	0.0267768					0.506838	2.53962e-10							0.324162	0.0018081	0.316438	0.0326785			0.509443	0.00512032					0.401058	0.00248695	0.471799	0.000516004
		K11903	K11903	0.342485	0.0327803					0.552729	0.000132359	0.444536	0.000280269	0.653583	0.00126285					0.505844	0.0348334			0.540895	3.29685e-09							0.452217	4.69998e-05	0.410613	0.0138415			0.647853	0.0021175					0.548807	0.000297952	0.368727	0.0147394
		K09927	K09927	0.393414	0.00720904	0.347138	0.0372675			0.383443	0.0026305	0.463887	1.65436e-05	0.517276	0.0033306			0.434792	0.0238937					0.503477	1.73188e-07							0.323688	0.00198392	0.299005	0.0449216			0.474093	0.00811368					0.390379	0.00338982	0.421038	0.00186258
		K02415	K02415	0.47104	0.00692257					0.437801	0.00360968	0.465649	0.000330612	0.63537	0.00270322									0.477743	3.51197e-06							0.347243	0.00380081					0.65433	0.00304485					0.411138	0.00946033	0.410155	0.0108609
		K01347	K01347							0.404513	0.0476526	0.429734	0.0144171											0.671889	1.43214e-06							0.594858	0.000171045
		K02779	K02779	0.22195	0.0361614					0.38058	9.65688e-05	0.345003	2.08525e-05	0.469273	0.000761443			0.270613	0.0476214					0.481036	5.06223e-11							0.340307	4.68768e-05					0.412544	0.00253556					0.285475	0.00503283	0.468108	2.36789e-05
		K07267	K07267									0.483354	0.00789766	0.959977	0.00140783					0.751549	0.0348334			0.503379	0.000538293							0.465002	0.00531265											0.584588	0.00851207
		K11635	K11635	0.455801	0.00892632	0.517073	0.0350642			0.328413	0.0307659	0.401412	0.00204729											0.569485	1.2383e-07							0.341541	0.00520948					0.447626	0.0420273					0.371709	0.0200442	0.620528	0.000235171
		K02850	K02850			0.454931	0.0350642			0.463073	0.00369436	0.431667	0.00126845											0.427384	0.000121533							0.307246	0.0175028					0.55119	0.0140316							0.444847	0.00815616
		K10805	K10805	0.300239	0.011641					0.429615	6.98326e-05	0.379396	2.34485e-05	0.495952	0.00103209									0.53313	5.39706e-12							0.386881	2.96333e-05	0.265857	0.0329084			0.469172	0.00204198					0.375354	0.000694116	0.348036	0.00223607
		K18446	K18446							0.354721	0.0117261	0.389248	0.00111366					0.439137	0.0342292					0.41002	1.13952e-05							0.301944	0.0063496											0.30859	0.0378412	0.347471	0.0197263
		K07308	K07308	0.42042	0.00383916					0.514345	5.42503e-05	0.452633	1.99409e-05	0.485085	0.00478145			0.517161	0.00536709					0.464116	7.58196e-09							0.365105	0.000149313	0.460417	0.00391675			0.629428	0.000659845					0.521515	0.000151077	0.469092	0.000367218
		K01697	K01697	0.305911	0.0327803					0.41266	0.00124494							0.370685	0.0443799					0.517309	5.6717e-09							0.344035	0.000828183
		K04034	K04034	0.748195	0.00317376					0.556328	0.0112842	0.634255	0.000769248											0.95705	3.71291e-10							0.632219	0.00033887	0.564336	0.0273615			0.978845	0.00231535					0.71289	0.00182193	0.676409	0.00423086
		K11211	K11211							0.518844	0.00823016	0.508214	0.00282998							0.691708	0.0373534			0.674148	2.58779e-07							0.581269	0.000149313
		K00372	K00372	0.39442	0.00728784					0.328773	0.0102337	0.353416	0.00123545	0.553284	0.00224358									0.526186	2.4394e-07							0.363034	0.000546187					0.530332	0.00399394					0.366759	0.00668681	0.365785	0.00739868
		K00851	K00851			0.305002	0.0443706			0.359983	0.00201453	0.320919	0.00109128					0.411857	0.0189831					0.374581	3.16631e-06							0.323619	0.000513138													0.310547	0.0119333
		K07778	K07778	0.3011	0.0292273							0.344766	0.00108501	0.515114	0.00305466									0.532753	1.3567e-08							0.415195	8.26263e-05													0.44903	0.000816193
		K06895	K06895	0.324407	0.00666205	0.264077	0.0486548			0.376644	0.000279143	0.30967	0.000398605	0.354964	0.0119709			0.346141	0.0262337					0.439338	3.58492e-10							0.306101	0.000199683	0.264549	0.0268134									0.247395	0.0228402	0.227392	0.0392051
		K16169	K16169							0.321576	0.0282379													0.3813	0.000380182							0.316883	0.00796579
		K18479	K18479	0.620903	0.0012214					0.371494	0.0255091	0.459825	0.00105903											0.490846	1.06989e-05							0.375586	0.00401082					0.681161	0.00459805							0.563026	0.00130206	1.03775	0.0426841
		K03409	K03409	-0.650204	0.000249559					-0.654027	2.95524e-05	-0.453912	0.000495515	-0.690777	0.00142057							-3.69081	0.0033822	-0.486121	1.45095e-05									-0.456394	0.0120068			-0.65864	0.00278681					-0.483328	0.00244259	-0.700935	5.39683e-05
		K07576	K07576	-0.480571	7.01893e-05					-0.381447	0.000245707	-0.425125	1.75511e-06	-0.751609	5.79422e-06							-2.34606	1.38804e-05	-0.473563	1.25643e-07							-0.261902	0.00525251	-0.395981	0.00435862			-0.286705	0.0446238	-1.09221	0.0161779	-1.09221	0.0161779	-0.33523	0.00260839	-0.503135	4.3335e-05
		K03465	K03465	-0.509091	0.000166682					-0.446958	0.000138189	-0.278071	0.00447074	-0.668227	0.000157302			-0.332165	0.0442668			-2.60199	0.00064808	-0.402352	1.70847e-05							-0.202039	0.0434385	-0.348407	0.0128379			-0.481262	0.00305643					-0.440762	0.000368477	-0.40785	0.00132781
		K16329	K16329							-0.357366	0.00253677	-0.452951	7.24043e-06	-0.774037	1.93397e-05			-0.371437	0.0334253					-0.415935	7.45617e-06							-0.252771	0.0120037	-0.293477	0.0372361									-0.32989	0.00898424	-0.367715	0.00398444
		K18817	K18817	-0.673562	0.0101311					-0.750135	0.000929806	-0.611793	0.00162376							-0.965924	0.0306183			-0.901857	5.60525e-09							-0.604836	0.00072985	-0.97187	0.00135804			-1.03216	0.00200438					-0.916993	0.000240572	-0.786377	0.00113805
		K06410	K06410							-0.227481	0.0398451	-0.432874	3.82517e-06	-0.638402	0.000152984							-2.8764	2.25525e-05	-0.427023	2.73414e-06							-0.26459	0.00623218	-0.378632	0.00918574			-0.322115	0.0348601					-0.304569	0.00988005	-0.372097	0.00208781
		K10212	K10212							-0.827857	0.000154422	-0.800537	1.32541e-05	-0.929054	0.00234013									-0.901277	2.04837e-08													-0.705303	0.0209959							-0.924265	0.000134748
		K04566	K04566							-0.41416	0.0228878					1.12632	0.0133591							-0.469649	0.000151149							-0.287658	0.0432359													-0.471839	0.0148666
		K05303	K05303	-0.567005	0.00188883					-0.810227	3.54261e-06	-0.627539	3.94864e-06	-0.538696	0.0149879							-3.34354	0.0027345	-0.602143	1.08965e-06							-0.30962	0.0212523	-0.389787	0.0391011									-0.531124	0.00151091
		K16937	K16937	-0.442852	0.0116584					-0.518668	0.000797298	-0.508152	0.000127664	-0.553851	0.00947419			-0.54673	0.0207923					-0.56985	2.40846e-07							-0.3636	0.00399186	-0.415711	0.0213929			-0.567359	0.0104067					-0.449093	0.00604226	-0.397421	0.0171881
		K00612	K00612							-0.73992	0.000153228	-0.830204	8.68373e-07	-0.847179	0.00219093									-0.837685	2.88385e-08																					-0.527543	0.0118271
		K06937	K06937	-0.794893	5.13073e-05							-0.612077	1.26457e-05									-2.86473	0.0449755	-0.729785	1.91485e-13							-0.36053	0.00843813	-0.435852	0.0251163			-0.604632	0.00946692					-0.521308	0.0027303	-0.474838	0.00749704
		K15726	K15726	-0.704618	0.000123899					-0.309827	0.0467126	-0.296809	0.0240806	-0.504249	0.0191363							-3.03587	0.00574596	-0.280508	0.0175705							-0.343251	0.007841	-0.357285	0.0499664			-0.64882	0.00335754					-0.339744	0.0398637	-0.816621	5.37245e-06
		K05299	K05299	-0.898719	0.00146635					-0.894956	0.000275467	-0.549049	0.00944959	-0.868252	0.0107658									-0.91009	3.32732e-07							-0.419059	0.0370157	-0.603614	0.0367505											-0.816309	0.00193027
		K01666	K01666							-0.324017	0.00622715			-0.563789	0.00116322							-3.34015	2.56245e-09	-0.430235	1.79393e-05							-0.220993	0.0341018	-0.48944	0.00240145									-0.418057	0.000870414	-0.404841	0.00198163
		K02274	K02274	-0.577774	0.00784486					-0.530987	0.00443291							-0.593477	0.0342292					-0.545462	3.27299e-06							-0.43519	0.0018983	-0.49326	0.0221729									-0.455948	0.0205062	-0.395036	0.0473586
		K12062	K12062	-0.70559	0.00563273					-0.50854	0.0208092	-0.531753	0.004354	-0.609525	0.0433467									-0.348684	0.0180798																					-0.601158	0.00897087
		K12063	K12063	-0.70559	0.00563273					-0.50854	0.0208092	-0.531753	0.004354	-0.609525	0.0433467									-0.348684	0.0180798																					-0.601158	0.00897087
		K09793	K09793	-0.476683	0.000889956					-0.547774	2.0924e-05	-0.596419	4.37939e-08	-0.797885	2.1489e-05			-0.444098	0.017379			-2.46953	0.0104079	-0.456681	1.38521e-06							-0.234057	0.0254562					-0.676414	0.000116921							-0.512032	0.000251792
		K01729	K01729	-1.02465	0.00021278					-1.11673	8.59982e-06	-0.73497	0.000256049	-0.899131	0.00538465									-0.981352	1.00898e-09							-0.567234	0.0022871	-0.854745	0.00435862			-0.734327	0.030858					-0.807378	0.000887	-0.798882	0.00131155
		K15372	K15372	-0.483244	0.014046					-0.396079	0.0252065	-0.413764	0.00561553									-3.75429	0.00947289	-0.453547	0.000719643									-0.464627	0.0237296
		K14086	K14086	-0.893356	0.00017485					-0.753	0.000219666	-0.781501	6.83654e-06	-0.937022	0.00118312									-0.780449	4.39397e-07									-0.512984	0.0322711									-0.507616	0.0188227	-0.877546	0.000118454
		K14088	K14088	-0.893356	0.00017485					-0.753	0.000219666	-0.781501	6.83654e-06	-0.937022	0.00118312									-0.780449	4.39397e-07									-0.512984	0.0322711									-0.507616	0.0188227	-0.877546	0.000118454
		K14090	K14090	-0.893356	0.00017485					-0.753	0.000219666	-0.781501	6.83654e-06	-0.937022	0.00118312									-0.780449	4.39397e-07									-0.512984	0.0322711									-0.507616	0.0188227	-0.877546	0.000118454
		K12060	K12060	-0.754024	0.00246692					-0.490298	0.0223898	-0.525161	0.00414638	-0.588999	0.0464855			-0.65632	0.0362379					-0.420339	0.00311448													-0.639336	0.0408951							-0.705544	0.00168213
		K00809	K00809	-0.436826	0.0356131					-0.495746	0.00778352	-0.370284	0.0214028											-0.647427	2.01577e-06
		K01909	K01909	-0.436826	0.0356131					-0.495746	0.00778352	-0.370284	0.0214028											-0.647427	2.01577e-06
		K15915	K15915	-0.690541	0.0148618	-0.670979	0.0411899			-0.747708	0.00291091	-0.743098	0.000589769											-0.855564	8.25553e-07							-0.594986	0.00251496	-0.643009	0.0261869											-0.850899	0.00129817
		K15778	K15778	-0.820403	2.56157e-05					-0.579113	0.000343714	-0.591532	1.8795e-05					-0.618412	0.0116045			-2.80265	0.0369015	-0.574232	8.80079e-07							-0.384268	0.00387593					-0.572039	0.0129879					-0.441654	0.0097103	-0.833114	6.45159e-06
		K01971	K01971	-0.403467	0.0345929					-0.475415	0.00596765	-0.784468	1.84689e-07	-0.867454	0.000649831							-3.22287	0.0112132	-0.57201	1.70805e-05							-0.407688	0.00516928					-0.649108	0.00694562							-0.620019	0.000860833
		K11184	K11184	-0.501663	0.00103098					-0.530746	0.000107826	-0.585099	5.89046e-07	-0.885185	2.36468e-05							-4.87766	1.02547e-15	-0.502935	9.52582e-06							-0.315919	0.00828681	-0.552663	0.00268166					-1.36564	0.0265515	-1.36564	0.0265515	-0.333886	0.0221426	-0.436133	0.00345846
		K00096	K00096	-0.435297	0.00637052					-0.615567	2.45241e-05	-0.475476	5.02267e-05	-0.770739	0.000229992							-2.75356	0.00170029	-0.54583	5.48404e-07							-0.265617	0.0232778	-0.402129	0.0153538									-0.355834	0.0166435
		K15727	K15727	-0.7847	3.26206e-05					-0.370657	0.0186552	-0.316063	0.0185099	-0.563238	0.0100007							-3.0013	0.00844666	-0.301151	0.0121774							-0.349078	0.00812676	-0.408142	0.0273153			-0.601162	0.00664486					-0.383026	0.022683	-0.874261	1.76171e-06
		K02278	K02278	-0.616616	0.000390256					-0.626233	4.6247e-05	-0.611705	1.97392e-06	-0.860231	0.00014878							-2.32391	0.0169889	-0.546813	4.90004e-06			-0.675293	0.0363161			-0.343566	0.00802138	-0.725976	0.000584267									-0.650184	0.000138394	-0.451076	0.00594482
		K13963	K13963							-0.334029	0.00382089	-0.510574	4.95191e-07	-0.58733	0.000649831							-3.34196	5.75971e-06	-0.434113	2.37374e-06							-0.283952	0.00453232					-0.457001	0.00499057							-0.375905	0.00298728
		K02275	K02275	-0.593699	0.00702747					-0.540186	0.00425736	-0.335172	0.0416724					-0.61023	0.0332752	-0.627655	0.049555			-0.559269	2.59129e-06							-0.445277	0.00172332	-0.48874	0.0248564									-0.456801	0.0217014	-0.401753	0.0447538
		K14989	K14989	-0.639651	0.007461	-0.557698	0.0398613			-0.848955	5.56188e-05	-0.733532	3.41661e-05	-0.812864	0.00433791			-0.795484	0.0114354	-0.903015	0.0306183			-0.908804	3.77243e-11							-0.527358	0.00120642					-0.908233	0.0027154					-0.632834	0.00349769	-0.685503	0.00177393
		K01709	K01709	-0.363727	0.00497662					-0.38866	0.000610066	-0.402904	2.71029e-05	-0.635679	0.000277855							-2.67688	0.00334173	-0.502122	8.77674e-08							-0.287352	0.00419418	-0.385799	0.010127									-0.279515	0.023303	-0.339622	0.00715291
		K11782	K11782	-0.916017	0.00123393					-0.77815	0.00163746	-0.459244	0.0308588	-0.877246	0.010953									-0.827219	1.05159e-05							-0.412268	0.046789	-0.664123	0.022259									-0.827919	0.0014162	-0.777489	0.00347249
		K11784	K11784	-0.916017	0.00123393					-0.77815	0.00163746	-0.459244	0.0308588	-0.877246	0.010953									-0.827219	1.05159e-05							-0.412268	0.046789	-0.664123	0.022259									-0.827919	0.0014162	-0.777489	0.00347249
		K13019	K13019	-0.446443	0.0207881					-0.530183	0.0019495	-0.465368	0.00147965	-0.620596	0.00853623			-0.499068	0.0445327			-3.76467	0.0296476	-0.568135	1.42717e-06							-0.340415	0.012024											-0.376364	0.0382775	-0.4882	0.00744533
		K01212	K01212							-0.757402	0.00232047													-0.635083	0.000446372																			-0.584357	0.0278154
		K18856	K18856							-0.372858	0.00747523	-0.524896	9.84339e-06	-0.54845	0.00461157							-2.6871	0.016778	-0.546549	2.93e-07							-0.406538	0.000500763					-0.395452	0.0461233							-0.421079	0.00519904
		K18983	K18983	-0.677239	0.00103668					-0.613019	0.000555394	-0.880584	1.80413e-08	-0.639555	0.00929402							-3.21436	0.0103696	-0.769434	6.35824e-12							-0.375229	0.0109017	-0.496864	0.0178556									-0.430465	0.0233409	-0.488092	0.010911
		K00978	K00978	-0.358321	0.00614729					-0.379208	0.000956028	-0.396905	4.37232e-05	-0.635171	0.0003261							-2.74451	7.02509e-06	-0.505509	8.68352e-08							-0.293722	0.00365363	-0.374589	0.0110715									-0.28232	0.023303	-0.334808	0.00863988
		K12058	K12058	-0.873695	0.000998357					-0.682413	0.00270905	-0.545014	0.0048609											-0.360622	0.0178251									-0.534992	0.0410845									-0.522588	0.0285226	-0.482865	0.0453755
		K12061	K12061	-0.873695	0.000998357					-0.682413	0.00270905	-0.545014	0.0048609											-0.360622	0.0178251									-0.534992	0.0410845									-0.522588	0.0285226	-0.482865	0.0453755
		K03309	K03309	-0.815993	8.27441e-05					-0.798025	1.39167e-05	-0.698479	3.81594e-06	-0.728179	0.00279956			-0.781817	0.00323383			-2.84181	0.0242394	-0.640117	2.4394e-07									-0.426325	0.0368436			-0.60697	0.0143466					-0.486667	0.00811116	-0.626087	0.000800486
		K09740	K09740	-1.05211	0.000376193					-1.02188	7.56917e-05	-0.794015	0.000266462	-0.909953	0.00947929									-1.06822	8.05939e-09							-0.495051	0.0176403	-0.604939	0.0430389			-0.720433	0.0494889							-0.908227	0.000865473
		K17716	K17716									-0.436679	8.72994e-06	-0.434924	0.0077766							-1.71005	0.00881117	-0.466248	1.13985e-06							-0.339677	0.000751112	-0.413732	0.00707222									-0.379834	0.00195159	-0.427562	0.000813624
		K18369	K18369	-0.262392	0.0156727					-0.23491	0.0178586	-0.429237	6.17312e-07	-0.733032	3.83718e-06							-1.74179	0.00158956	-0.490845	5.70824e-09							-0.245959	0.00566266	-0.247405	0.0390397									-0.246021	0.0223735	-0.322193	0.00348152
		K01473	K01473	-0.740315	0.000529444					-0.800355	2.51302e-05	-0.956836	2.07174e-09	-1.09932	5.60905e-05									-0.858706	1.77782e-13							-0.646176	3.51808e-05	-0.567701	0.0110715			-0.743515	0.00469196					-0.568874	0.00281585	-0.778258	0.000132409
		K01474	K01474	-0.740315	0.000529444					-0.800355	2.51302e-05	-0.956836	2.07174e-09	-1.09932	5.60905e-05									-0.858706	1.77782e-13							-0.646176	3.51808e-05	-0.567701	0.0110715			-0.743515	0.00469196					-0.568874	0.00281585	-0.778258	0.000132409
		K07013	K07013	-0.71074	0.00266361					-0.836385	6.90585e-05	-0.755812	1.63224e-05	-0.796871	0.00556601									-0.761646	1.50711e-06													-0.589953	0.0443559							-0.539235	0.0161622
		K11692	K11692	-0.674819	0.000816601					-0.662358	0.000151987	-0.899483	2.61337e-09	-0.814227	0.000984258			-0.483538	0.0498706			-4.19416	8.6861e-05	-0.792022	1.42099e-14			-0.748828	0.04339			-0.411931	0.00480354	-0.427436	0.0375893			-0.792008	0.00157973					-0.454631	0.0140542	-0.814702	3.63051e-05
		K19422	K19422	-0.642512	0.00249162					-0.74304	7.16294e-05	-0.648723	3.4089e-05	-0.828608	0.0014582									-0.535578	3.72035e-05									-0.476353	0.0264002			-0.607876	0.0205428					-0.483299	0.012653	-0.747945	0.000238737
		K06403	K06403	-0.489272	0.000910333					-0.577685	2.11718e-05	-0.537611	1.39179e-06	-0.857789	1.70159e-05							-3.68103	3.6599e-09	-0.53041	6.67048e-07							-0.316548	0.00533948	-0.553689	0.00168248					-1.33212	0.0263055	-1.33212	0.0263055	-0.386507	0.00506307	-0.349835	0.0140829
		K12057	K12057	-0.741912	0.00412325					-0.553864	0.0127525	-0.537915	0.00435809	-0.625019	0.0407657									-0.377961	0.011158																					-0.604548	0.00948917
		K12067	K12067	-0.741912	0.00412325					-0.553864	0.0127525	-0.537915	0.00435809	-0.625019	0.0407657									-0.377961	0.011158																					-0.604548	0.00948917
		K12072	K12072	-0.741912	0.00412325					-0.553864	0.0127525	-0.537915	0.00435809	-0.625019	0.0407657									-0.377961	0.011158																					-0.604548	0.00948917
		K07469	K07469	-0.797219	0.000123899					-1.02924	7.27868e-08	-0.682517	6.15681e-06											-0.80155	2.37328e-14							-0.386837	0.00858512	-0.490016	0.0186486			-0.612883	0.0134276					-0.524888	0.00489339	-0.516297	0.00660572
		K17734	K17734	-0.490928	0.000950852					-0.577933	2.36019e-05	-0.538724	1.54432e-06	-0.855389	2.04017e-05							-3.68248	7.42611e-09	-0.533724	6.91001e-07							-0.316751	0.00565077	-0.554932	0.00175045					-1.32886	0.0265515	-1.32886	0.0265515	-0.392176	0.00472961	-0.344399	0.0165833
		K06404	K06404	-0.493144	0.000899253					-0.578925	2.10541e-05	-0.540104	1.47217e-06	-0.852057	1.98145e-05							-3.68939	4.36022e-09	-0.533198	6.10574e-07							-0.313954	0.00578563	-0.556364	0.00166882					-1.33172	0.0264075	-1.33172	0.0264075	-0.394535	0.00422053	-0.346085	0.0153577
		K01201	K01201									-0.485516	2.15226e-06	-0.490831	0.00363825							-2.64087	0.000378814	-0.437504	5.47393e-06							-0.335963	0.00107109
		K12065	K12065	-0.802413	0.00132296					-0.548337	0.0107779	-0.545501	0.00300261	-0.588059	0.0481197			-0.663946	0.0353964					-0.45751	0.00133023																			-0.466086	0.0395266	-0.700018	0.00192654
		K09989	K09989									-0.6502	9.70135e-06	-0.623321	0.00921431							-3.12287	0.0113182	-0.677984	3.93687e-07							-0.526335	0.000274565	-0.412962	0.0451593			-0.594221	0.0140231							-0.734022	0.000141653
		K07057	K07057							-0.505057	0.0476439			-0.715574	0.0415523			-0.883346	0.0221168					-0.808254	9.67587e-06							-0.48474	0.0172361
		K10192	K10192	-0.470743	0.0117376							-0.765038	2.01414e-07	-0.806989	0.000893519							-3.80645	0.000164017	-0.493177	0.000298762							-0.408736	0.00518883	-0.659053	0.00372753									-0.410746	0.0244366	-0.378628	0.040498
		K06306	K06306	-0.316208	0.0201392					-0.266304	0.0320718	-0.626481	7.46108e-09	-0.703331	0.00019228							-3.22661	0.00173193	-0.565179	1.52747e-08							-0.406697	0.000154124	-0.41503	0.0105974									-0.301917	0.0235988	-0.386297	0.00424012
		K00091	K00091	-0.449421	0.0102834					-0.564094	0.000284756	-0.460112	0.000474054	-0.489052	0.0244305							-2.9473	0.0159429	-0.54875	4.94102e-06							-0.298991	0.0233184	-0.440071	0.0172941									-0.378978	0.023094	-0.470818	0.00504257
		K16213	K16213	-0.343537	0.0296002					-0.504416	0.000378767	-0.53912	8.58888e-06	-0.796156	0.000192431			-0.635382	0.00323383			-2.79202	0.00696025	-0.580373	1.27211e-07							-0.418232	0.000520913	-0.603478	0.00165882			-0.751067	0.000207132					-0.593927	0.000190649	-0.647451	7.40978e-05
		K07448	K07448	-0.351401	0.00921909					-0.400394	0.00072951	-0.649407	6.83417e-10	-0.92797	6.4118e-07			-0.419283	0.0192919			-3.20369	1.18103e-05	-0.549116	2.17466e-08							-0.263087	0.0112421	-0.464094	0.00361143									-0.404882	0.00135679
		K06298	K06298	-0.488525	0.000899253					-0.584042	1.70384e-05	-0.551302	7.79307e-07	-0.866033	1.43442e-05							-3.69637	1.4507e-09	-0.543942	3.54097e-07							-0.321781	0.00462306	-0.557025	0.00165882					-1.34812	0.0225248	-1.34812	0.0225248	-0.383836	0.00533066	-0.362381	0.0108867
		K05524	K05524	-0.777843	0.000164146					-0.734166	3.11028e-05	-0.474545	0.0013513					-0.752598	0.00384631					-0.529746	8.88111e-06							-0.394815	0.00516381					-0.527638	0.035228					-0.499569	0.00599274	-0.775214	6.72142e-05
		K18330	K18330									-0.49438	2.27511e-07	-0.64978	0.000177534							-2.9421	0.000119384	-0.439914	5.6947e-06																					-0.405524	0.000999441
		K01492	K01492							-0.260725	0.0451519	-0.432429	8.3442e-05	-0.543686	0.00316662			-0.377566	0.0438501			-3.51857	2.58695e-07	-0.453983	1.6031e-05													-0.41593	0.0201649					-0.416196	0.00253411	-0.326112	0.0220605
		K01135	K01135	-0.61556	0.020644					-0.907381	0.000152199	-0.61118	0.0024873											-0.974254	3.27831e-09							-0.660222	0.000490039	-1.02702	0.00122128			-1.00802	0.00335754					-0.886138	0.000362508	-0.86807	0.000580232
		K19117	K19117	-0.282437	0.0295401							-0.584603	1.69613e-08	-0.59628	0.000725807							-2.99626	0.00191896	-0.461523	5.05172e-06							-0.328359	0.0020479	-0.422829	0.00773418			-0.343629	0.0360474					-0.296886	0.021432	-0.585636	3.20975e-05
		K19119	K19119	-0.255844	0.0450313							-0.567909	3.62037e-08	-0.587163	0.000792282							-2.99853	0.00129483	-0.466834	3.55991e-06							-0.343238	0.00119965	-0.419014	0.00788844			-0.338064	0.0383743					-0.301236	0.018917	-0.55892	6.2942e-05
		K19429	K19429	-0.556636	0.0433686					-0.51427	0.039988							-0.877017	0.020923					-0.720697	4.99426e-05							-0.446057	0.0250511
		K13010	K13010	-0.577568	0.011058					-0.702428	0.000477667	-0.68373	7.18904e-05	-0.614245	0.0291377									-0.877116	2.66138e-09							-0.367644	0.027239
		K03388	K03388	-0.507548	0.00706822					-0.525805	0.00136567	-0.671538	2.60072e-06	-0.568772	0.0133412							-2.88749	0.0147782	-0.585028	5.52598e-06							-0.350538	0.0111713													-0.658767	0.000302048
		K11381	K11381	-0.472224	0.00687444					-0.421587	0.00536184	-0.473957	0.000250442	-0.779566	0.000537931			-0.466071	0.0367148					-0.567676	6.58451e-07							-0.338683	0.00802528					-0.710813	0.00130109					-0.35505	0.0287092	-0.412227	0.0124121
		K19118	K19118	-0.279672	0.0314774							-0.582997	2.09974e-08	-0.607318	0.000649831							-3.00697	0.00144303	-0.469158	3.75284e-06							-0.334342	0.00175785	-0.412847	0.00921706			-0.372659	0.0226706					-0.294963	0.0228019	-0.584799	3.505e-05
		K00533	K00533	-0.692123	2.24401e-05					-0.62795	1.48134e-05	-0.608939	4.76435e-07	-0.920554	1.51957e-05							-3.7105	2.33608e-07	-0.535807	1.44089e-06									-0.561078	0.00275981			-0.54675	0.00471206					-0.531074	0.000347175	-0.770815	2.12769e-06
		K15855	K15855	-1.01895	0.00112401					-1.17738	2.51302e-05	-0.997833	1.61912e-05	-0.865641	0.021018									-1.25789	1.23577e-10							-0.637867	0.00429335													-0.750637	0.00980525
		K19200	K19200	-0.854369	0.00021278					-0.89327	1.46591e-05	-0.919222	9.40156e-08	-0.816768	0.00273859									-0.464057	0.00137724									-0.52501	0.0223671									-0.594259	0.00390488	-0.760784	0.000344871
		K06952	K06952	-0.973318	1.21168e-06					-0.678631	9.34546e-05	-0.640948	1.10022e-05	-0.840884	0.000666008							-3.70442	0.00149174	-0.650794	9.72741e-07									-0.775048	0.000942165			-0.768683	0.00189457					-0.816405	4.19764e-05	-0.748316	0.000118614
		K11214	K11214	-0.720484	0.000629478					-0.912137	4.809e-06	-0.797107	5.21902e-07	-0.948044	0.000522402							-3.40628	0.00565948	-0.801235	1.70617e-08									-0.501063	0.0207466			-0.616438	0.0147906					-0.57936	0.00272212	-0.749733	0.000245943
		K15924	K15924	-0.635729	0.0177724					-0.705935	0.00311223	-0.846329	3.63099e-05											-1.04384	2.65223e-09							-0.62974	0.00143996	-0.856897	0.00575759			-1.17944	0.000788527					-0.799055	0.0013757	-0.880476	0.000656287
		K03932	K03932							-0.723558	0.000835867	-0.614674	0.000899049	-0.794892	0.00788605					-0.738289	0.0435494			-0.967008	1.62111e-10							-0.541549	0.00201847					-0.738573	0.0173926					-0.473027	0.0406002	-0.565288	0.0152518
		K02473	K02473	-0.510405	0.0104376					-0.363467	0.0399121	-0.758702	7.66721e-07	-0.844244	0.000776252									-0.678537	4.6516e-07							-0.696237	9.94006e-06	-0.621843	0.00707222									-0.497506	0.00742155	-0.575508	0.00232155
		K00968	K00968	-0.549512	0.0106443					-0.622611	0.00110784	-0.880798	1.53447e-07	-1.06635	0.000206402							-3.3899	0.0186465	-0.654088	1.17836e-05									-0.712654	0.0048063									-0.515365	0.0119271	-0.921383	2.66657e-05
		K17865	K17865	-0.351487	0.0166164					-0.471623	0.000363071	-0.622949	1.07572e-07	-0.584975	0.002194			-0.450163	0.0251235			-2.69887	0.00190061	-0.539464	3.16576e-07							-0.247589	0.0292665					-0.592983	0.00185323					-0.310317	0.0301745	-0.576512	0.000131194
		K12452	K12452	-0.560229	0.00099931					-0.514843	0.000514935	-0.712303	5.81183e-08	-1.07282	3.83718e-06							-3.98944	1.33669e-06	-0.604911	3.26496e-07							-0.379849	0.00304684	-0.645489	0.00165882									-0.454257	0.00425799	-0.559149	0.000608819
		K00983	K00983									-0.507202	6.01631e-05	-0.526432	0.0127105							-2.51153	0.0318649	-0.607509	1.04172e-06							-0.447862	0.000584863	-0.484835	0.0110715									-0.435629	0.00635258
		K19285	K19285	-0.406141	0.0019874					-0.406223	0.000420593	-0.607178	1.96336e-09	-0.776691	1.34665e-05			-0.369371	0.0332159			-2.34047	0.0048563	-0.528338	1.62305e-08							-0.284578	0.00484875					-0.524806	0.00144581					-0.278615	0.0249245	-0.478333	0.000279562
		K01235	K01235									-0.362958	0.00340314	-0.850419	0.000177534							-2.64563	0.00367572	-0.417821	0.000608752							-0.30567	0.0175028													-0.441629	0.00651857
		K06001	K06001	-0.293518	0.0163075					-0.273997	0.0139262	-0.326889	0.000496237	-0.598609	0.000494093							-2.20638	0.000199367	-0.482082	2.48164e-07							-0.251482	0.0106884					-0.317832	0.0398826							-0.418523	0.000757902
		K02276	K02276	-0.617876	0.00442283					-0.552883	0.00285661	-0.353519	0.0279378					-0.597222	0.0332752					-0.601106	2.24988e-07							-0.471637	0.000769692	-0.526766	0.0147299			-0.557779	0.0432764					-0.475785	0.014568	-0.428756	0.0296075
		K01133	K01133	-0.356049	0.0295276							-0.573692	5.78375e-06	-0.707127	0.00111014							-3.58677	0.00142941	-0.42439	0.000562287							-0.25773	0.0474877	-0.452054	0.0126364											-0.593599	0.000358745
		K06411	K06411	-0.296857	0.0247284					-0.286302	0.0177487	-0.513602	9.16914e-07	-0.797809	2.45255e-05							-3.43068	7.48397e-05	-0.504134	1.11351e-06							-0.251115	0.0197187	-0.399369	0.0110715			-0.333791	0.0454718					-0.31505	0.0161755	-0.425003	0.00157971
		K09922	K09922	-0.704512	3.64353e-05					-0.504208	0.000431039	-0.427619	0.00046483	-0.75436	0.000531663							-3.20192	0.00421238	-0.486192	1.96952e-05							-0.30915	0.0125658					-0.519579	0.00934422					-0.390047	0.0114668	-0.772413	5.13918e-06
		K12071	K12071	-1.18291	6.43766e-07					-0.752003	0.000180417	-0.794035	4.45243e-06	-0.953108	0.000826051			-0.861978	0.00407261					-0.696164	3.99441e-07							-0.331655	0.0400854	-0.458767	0.0491773			-0.718724	0.0117109					-0.561278	0.00738609	-0.91874	4.57888e-05
		K09163	K09163	-0.248636	0.042408					-0.286927	0.0107643	-0.615317	7.02666e-10	-0.438026	0.00641959			-0.338316	0.0387143			-3.31567	1.01497e-08	-0.484454	2.26566e-07							-0.262878	0.00846792					-0.54177	0.000701331							-0.565219	2.14365e-05
		K07502	K07502	-0.529748	0.000893876					-0.640785	1.2777e-05	-0.599738	6.46737e-07	-0.900047	2.31946e-05							-3.59523	3.92806e-07	-0.610555	8.84925e-08							-0.326853	0.00702481	-0.580183	0.00200589									-0.430753	0.00345292	-0.336156	0.0279544
		K02586	K02586	-0.664424	0.013859					-0.669902	0.00553321													-0.904152	3.74263e-07							-0.498189	0.0124126													-0.540413	0.0379232
		K12988	K12988									-0.42504	0.0336992											-0.620879	0.000162097							-0.511732	0.00636856
		K17992	K17992	-0.344633	0.0116584					-0.269741	0.0304007	-0.567674	1.7062e-07	-0.631115	0.000666008							-3.59616	0.000124448	-0.444113	2.81537e-05							-0.307549	0.00578942	-0.37404	0.0136999			-0.3465	0.0437446					-0.289959	0.0321088	-0.558666	0.000126808
		K06859	K06859							-0.359911	0.0243881	-0.587781	1.27426e-05	-0.720591	0.00167732							-3.75278	0.000480925	-0.505258	7.63538e-05							-0.352537	0.0102313					-0.615796	0.00581549							-0.69003	0.000154387
		K19191	K19191																			3.76516	0.0367265
		K15635	K15635							-0.255387	0.0362863	-0.336505	0.000973754	-0.712222	0.000178584							-2.59901	0.004619	-0.447099	1.64326e-05							-0.25286	0.0196939													-0.374137	0.00577118
		K17680	K17680									-0.449181	0.000374061	-0.752302	0.000649831							-2.46472	0.0229751	-0.516628	1.60288e-05							-0.314997	0.0141566											-0.359318	0.0252846	-0.478404	0.00347249
		K06295	K06295	-0.309141	0.0339588					-0.437905	0.000809584	-0.610223	1.31649e-07	-0.669767	0.000636026			-0.607098	0.00323383			-2.87929	0.00109448	-0.521537	3.85348e-07							-0.291607	0.00921668	-0.353647	0.0233506			-0.821584	6.15328e-06					-0.400894	0.00411527	-0.704898	4.63796e-06
		K18675	K18675							-0.555773	0.00258036	-0.775492	1.19717e-06	-0.776521	0.00270322							-3.06392	0.0417543	-0.752361	1.16367e-07							-0.422343	0.00695966													-0.548526	0.00554473
		K03298	K03298	-1.11881	5.33986e-05					-1.0765	1.23511e-05	-0.639245	0.00121636					-0.718305	0.0352979					-0.710498	1.05744e-05							-0.520948	0.00554778	-0.687378	0.0123401									-0.701746	0.00382465	-0.909674	0.000302048
		K14087	K14087	-0.827777	0.000837466					-0.964879	1.55922e-05	-0.865182	2.48568e-06	-0.83747	0.00478486									-0.926003	1.47403e-08							-0.375105	0.0361682													-0.723789	0.00163185
		K14089	K14089	-0.827777	0.000837466					-0.964879	1.55922e-05	-0.865182	2.48568e-06	-0.83747	0.00478486									-0.926003	1.47403e-08							-0.375105	0.0361682													-0.723789	0.00163185
		K03738	K03738	-1.07102	7.57202e-07			-0.730141	0.026265	-0.75676	4.82608e-05	-0.825254	3.79823e-07	-0.873851	0.000810875			-0.650176	0.0195769					-0.697808	7.86193e-08							-0.386694	0.0101385	-0.443611	0.0382354			-0.777496	0.00335754					-0.5177	0.00704731	-0.898275	1.5539e-05
		K11473	K11473	-1.00843	0.000201216					-0.844042	0.000245707	-0.716373	0.000246821	-0.639733	0.0436194									-0.654296	2.31366e-05							-0.513483	0.00387593	-0.619958	0.0188141			-0.767373	0.0202945					-0.494991	0.0399404	-0.871361	0.000355217
		K07080	K07080	-0.688921	6.2994e-06					-0.594286	1.46591e-05	-0.528918	1.99416e-06	-0.653445	0.000649831							-3.63362	0.000149938	-0.622986	4.15456e-09							-0.300072	0.00798262	-0.646981	0.000443683			-0.518938	0.00444333	-1.27331	0.0434738	-1.27331	0.0434738	-0.60664	4.70787e-05	-0.664075	1.28772e-05
		K13018	K13018	-0.606896	0.000488457					-0.606188	6.1106e-05	-0.59067	4.07563e-06	-0.641318	0.00233109			-0.487273	0.0305115					-0.498132	5.47727e-06							-0.379487	0.00230237	-0.423826	0.0156954									-0.46979	0.00261366	-0.550207	0.000640444
		K03389	K03389	-0.676991	0.000749886					-0.676562	0.000115857	-0.723093	1.59764e-06	-0.550503	0.0231394							-2.83221	0.0264045	-0.701735	2.43586e-07							-0.362614	0.0125727	-0.433065	0.0352175									-0.401476	0.0309481	-0.615499	0.000981895
		K09940	K09940	-0.60427	0.0319992					-0.861458	0.000554146	-0.76754	0.000348787											-1.07815	5.68696e-10							-0.671712	0.000767057	-0.750283	0.011759									-0.642	0.0151529	-0.667507	0.0127927
		K09882	K09882	-1.16415	1.76761e-06					-0.807113	0.000129411	-0.801978	7.28757e-06	-0.916752	0.00178765			-0.701063	0.0261223					-0.758493	1.67505e-07							-0.440793	0.00857701	-0.682014	0.00998811			-0.850803	0.00474373					-0.687026	0.00146034	-1.06965	5.82487e-06
		K07777	K07777	-0.643849	0.00103098					-0.707937	4.9074e-05	-0.521724	0.000340201	-0.759876	0.00181075			-0.53087	0.0342292			-3.39162	0.00182349	-0.686753	1.41767e-07							-0.367366	0.0105282	-0.449892	0.0258995			-0.632589	0.00825855					-0.47508	0.00888177	-0.659681	0.000379129
		K09859	K09859	-0.748698	0.00646855	-0.655082	0.036157			-0.793432	0.000845829	-0.634884	0.00180036					-0.697261	0.0438501					-1.08706	1.46913e-10							-0.543401	0.00522446	-0.577078	0.0387392									-0.582114	0.0217014	-0.568814	0.0257428
		K14654	K14654							-0.534341	0.00277882	-0.812018	2.01226e-07	-0.840371	0.000984143									-0.73207	9.67126e-08							-0.353169	0.0192355													-0.619941	0.00123356
		K17838	K17838																					-0.526086	0.00112757							-0.358306	0.0497098
		K02651	K02651	-0.582223	0.00112658					-0.533826	0.000549459	-0.663151	1.01586e-06	-0.856033	0.000238533			-0.548051	0.0199262					-0.625779	2.05015e-07							-0.333222	0.0111707	-0.386468	0.0358464			-0.800056	0.000337065					-0.490306	0.00290121	-0.630019	0.000302048
		K15856	K15856	-0.581026	0.00358563					-0.759612	2.51302e-05	-0.668762	7.74485e-06	-0.958053	0.000248333							-3.96875	0.00159177	-0.713444	8.90391e-08							-0.316268	0.0314827	-0.588272	0.00975492			-0.597032	0.0142823					-0.525589	0.00445373	-0.806015	5.38089e-05
		K12069	K12069	-0.906226	0.000953058					-0.69628	0.00310985	-0.656751	0.00101221	-0.804506	0.0121684			-0.692503	0.0435493					-0.488568	0.0027027													-0.692075	0.041382					-0.488236	0.0499112	-0.765113	0.00206518
		K03390	K03390	-0.706358	0.000446274					-0.696744	7.58775e-05	-0.740409	1.16641e-06	-0.571037	0.0183248							-2.82427	0.0276623	-0.721363	1.43962e-07							-0.356892	0.0141312	-0.455949	0.0264002									-0.425836	0.0218943	-0.648075	0.000549176
		K15669	K15669	-0.642473	0.000476594					-0.544847	0.000542742	-0.777717	2.06072e-08	-1.01933	2.45255e-05							-3.1355	0.000927543	-0.720926	1.29667e-08							-0.401266	0.00316262	-0.68843	0.00165882									-0.506264	0.0026771	-0.460708	0.00770608
		K03146	K03146	-0.631032	0.0121684					-0.550711	0.0146601	-0.712603	0.000220605	-0.959384	0.00270322									-0.805065	4.19066e-06									-0.563832	0.0348605			-0.90731	0.00478754					-0.506531	0.0370829	-0.933695	0.000254713
		K02481	K02481									-0.469037	0.000187889	-0.727426	0.000870608							-2.81447	0.00148283	-0.48973	8.51736e-05									-0.365794	0.0405625			-0.496879	0.0145283					-0.467114	0.003291	-0.61949	0.000290699
		K17243	K17243	-0.545107	0.0043894					-0.490264	0.00356475	-0.742433	4.50973e-07	-0.65224	0.00580175							-3.74049	0.000148631	-0.626515	3.91811e-06									-0.487892	0.0162977											-0.464872	0.0116386
		K09726	K09726							-0.812663	0.00271569	-0.499131	0.0323072	-0.889136	0.0174381									-0.96485	6.06336e-07																					-0.743841	0.0101683
		K00709	K00709							-0.812663	0.00271569	-0.499131	0.0323072	-0.889136	0.0174381									-0.96485	6.06336e-07																					-0.743841	0.0101683
		K00050	K00050	-0.569075	0.000199347					-0.543113	4.64195e-05	-0.626284	3.98486e-08	-0.668056	0.000649831			-0.499136	0.0103401			-3.16179	1.97838e-05	-0.555225	2.03649e-07							-0.268808	0.0186295	-0.347646	0.0263235			-0.739432	4.4776e-05					-0.397501	0.00446686	-0.740732	1.64468e-06
		K17242	K17242	-0.514454	0.00735728					-0.479116	0.004759	-0.762569	2.70158e-07	-0.65605	0.00582384							-3.73436	0.000290692	-0.644035	2.33225e-06									-0.520473	0.0123283									-0.364915	0.0478456	-0.47856	0.00980525
		K02203	K02203	-0.679807	0.000206885					-0.758177	6.47489e-06	-0.585836	9.55228e-06	-0.746338	0.000795408							-4.6792	4.54018e-08	-0.681132	1.61474e-08							-0.282381	0.0302148	-0.627444	0.00263756			-0.850766	0.000113992					-0.581361	0.000415394	-0.80383	7.02622e-06
		K06351	K06351	-0.605444	0.0474438					-0.744261	0.00680639													-0.950658	1.50984e-06							-0.522082	0.0187846
		K06978	K06978							-0.276475	0.0233982	-0.558815	1.47751e-07	-0.812172	2.18884e-05							-2.82345	0.000345166	-0.561424	7.06742e-08							-0.232655	0.0323503	-0.31526	0.0324646											-0.387892	0.00415955
		K12059	K12059	-0.865751	0.00172743					-0.779116	0.00105231	-0.590537	0.00350434											-0.385652	0.0166003																			-0.547562	0.0284054
		K15022	K15022	-1.15034	1.21168e-06			-0.789894	0.026265	-0.954507	9.01234e-06	-0.878558	7.55591e-07	-0.992326	0.000668638			-0.837075	0.00554404			-2.871	0.0480351	-0.697848	3.52281e-06							-0.356414	0.0359607					-0.722072	0.0113614					-0.484606	0.0248907	-1.00742	1.37889e-05
		K11312	K11312	-0.925994	0.000630883					-0.83151	0.000342499	-0.630788	0.00158038	-0.850251	0.00820182			-0.666591	0.0460758					-0.960447	1.64545e-08							-0.476057	0.0129391													-0.741622	0.00289182
		K01308	K01308	-0.594816	0.000118832					-0.75804	7.27868e-08	-0.557186	9.60575e-07	-0.82832	4.0952e-05							-3.30803	1.47e-06	-0.677506	1.2019e-10							-0.38373	0.000721369	-0.395223	0.0128941			-0.461087	0.010862					-0.403691	0.00382465	-0.424947	0.00319167
		K00394	K00394	-0.791166	0.000172849					-1.01012	1.97671e-07	-0.526405	0.000537729									-3.25124	0.000369779	-0.739086	1.31661e-07									-0.455856	0.0330326									-0.482248	0.0120332	-0.609441	0.00177672
		K11527	K11527			-0.392582	0.0430508					-0.493323	8.74196e-05	-0.671544	0.00179372							-2.39392	0.0189977	-0.49612	3.77187e-05							-0.342753	0.00790039					-0.481097	0.0189681							-0.378728	0.0206668
		K10380	K10380	-0.62502	0.0224607					-0.625976	0.0102685			-0.704622	0.0382118			-0.951008	0.00990173					-0.895755	4.14576e-07							-0.510241	0.010271													-0.518523	0.0495106
		K18130	K18130	-0.888061	0.0012214					-0.787624	0.000857041	-0.643207	0.00133768	-0.780954	0.0154871			-0.789714	0.0269572					-0.542934	0.000830798							-0.446759	0.0174068					-0.703535	0.0395362					-0.53688	0.031589	-0.696309	0.0052133
		K19309	K19309	-0.342587	0.0135331					-0.494849	0.000111512	-0.516138	1.80385e-06	-0.736215	0.000152842			-0.519308	0.00508743			-2.92872	6.61294e-06	-0.557502	9.37537e-08							-0.241044	0.0295035	-0.350336	0.0204518			-0.425083	0.0138732					-0.31126	0.0224074	-0.457446	0.00102323
		K16929	K16929	-1.26017	6.43766e-07					-1.16107	3.74032e-07	-0.918189	1.01476e-06	-0.846139	0.00420889			-0.752434	0.0202552					-0.681965	1.69967e-05																			-0.535828	0.0186027	-0.865984	0.000267945
		K09459	K09459	-0.466818	0.0126759					-0.578973	0.000536504	-0.705058	1.2209e-06	-0.89405	0.000385319							-3.47164	0.002874	-0.69881	2.27287e-07							-0.477327	0.000685324	-0.420752	0.0344437									-0.369554	0.0403212	-0.653859	0.000370568
		K17363	K17363	-1.07112	3.37468e-05					-0.749403	0.000465643	-0.845338	6.35535e-06	-0.717286	0.0163106			-0.869618	0.00725541					-0.674589	1.29465e-05							-0.36819	0.0370698					-0.695571	0.0243975					-0.470976	0.0405412	-1.03589	2.19854e-05
		K01841	K01841							-0.795007	0.000101078	-0.592102	0.000542775	-0.761981	0.00619398							-3.94098	0.020731	-0.770881	2.16012e-07									-0.519248	0.028079			-0.568475	0.0483068							-0.800799	0.000302048
		K00803	K00803	-0.61123	0.0045346					-0.564958	0.0025699	-0.83354	4.0697e-07	-0.833405	0.00178477									-0.776421	5.33223e-08									-0.589685	0.0110715									-0.460479	0.0218367	-0.732265	0.000325984
		K08678	K08678									-0.461021	0.000439893	-0.764409	0.000754071							-2.51394	0.02219	-0.489728	9.61253e-05							-0.291925	0.0293612													-0.433023	0.0112094
		K04748	K04748	-0.631701	0.0132229					-0.731903	0.00123847	-0.511859	0.00845257					-0.673719	0.0438501					-0.874309	3.76164e-08							-0.497533	0.006114											-0.569134	0.0179715	-0.498844	0.0396947
		K19310	K19310	-0.335706	0.0188269					-0.488714	0.000213687	-0.506384	5.37536e-06	-0.736548	0.000245992			-0.54282	0.00476686			-2.93767	9.41593e-06	-0.519711	1.90404e-06							-0.240702	0.037163	-0.379061	0.0162977			-0.430173	0.016067					-0.363659	0.00972743	-0.486828	0.000786467
		K18906	K18906	-0.836847	0.00515253					-1.10288	2.98662e-05	-0.446634	0.0439461											-0.526608	0.00290649																					-0.556758	0.0425325
		K01787	K01787	-0.28557	0.0306719					-0.263986	0.0302203	-0.468525	6.22703e-06	-0.866359	7.74481e-06			-0.341774	0.0457892			-3.26916	0.000170266	-0.498974	2.47718e-06																					-0.531221	0.000191708
		K07031	K07031	-0.640959	0.000199347					-0.544859	0.000225996	-0.616563	1.32031e-06	-0.931916	4.02794e-05							-3.5392	0.00250971	-0.610456	4.58809e-07							-0.350768	0.00654952	-0.695078	0.000720765									-0.501081	0.00135254	-0.433928	0.00749832
		K01134	K01134	-0.877326	0.00627298	-0.974152	0.0350642			-1.25426	1.54793e-05	-1.10222	4.45243e-06											-1.16798	4.13078e-10							-0.924899	3.51808e-05	-1.05261	0.00330758									-0.799555	0.00564133	-1.29028	3.44711e-05
		K07481	K07481	-0.772385	5.60247e-05					-0.776113	8.59982e-06	-0.63868	5.21624e-06	-0.842021	0.000537931							-4.1307	0.00033702	-0.643544	3.34007e-07									-0.54947	0.00975492			-0.634358	0.00562734					-0.519069	0.00260943	-0.89642	2.12098e-06
		K00984	K00984	-0.561027	0.000630883					-0.569538	7.87911e-05	-0.688042	2.99424e-08	-0.716912	0.000649831							-2.8371	0.00245141	-0.576052	4.85345e-07									-0.474474	0.0107533			-0.566024	0.00454092					-0.434813	0.00408947	-0.826875	5.78104e-07
		K01966	K01966	-0.40109	0.0250497					-0.346143	0.0330535	-0.540145	7.63549e-05	-0.698446	0.00270322							-2.53034	0.0325359	-0.597193	5.72332e-06							-0.405696	0.00399621	-0.440506	0.0221965									-0.492494	0.00421602	-0.473317	0.00777414
		K07705	K07705	-0.645146	2.81177e-05					-0.491051	0.000205423	-0.761841	1.1728e-10	-0.899853	1.4196e-05							-3.64793	0.00261892	-0.658356	5.3389e-09							-0.310151	0.00850929	-0.769101	1.96455e-05					-1.24665	0.0439833	-1.24665	0.0439833	-0.617426	4.7951e-05	-0.482224	0.000989978
		K02259	K02259																					-0.215811	0.0404273
		K02204	K02204	-0.978031	0.00021278					-0.747359	0.000745614	-0.707754	0.000235428					-0.66941	0.0418546					-0.848206	1.91557e-09							-0.41792	0.0212158	-0.580807	0.0256928											-1.26142	5.78104e-07
		K13043	K13043									-0.389494	0.00414695	-0.857086	0.000494093							-2.79598	0.00932475	-0.439732	0.000943288							-0.310589	0.0271343											-0.420975	0.0150777	-0.447063	0.0120218
		K00395	K00395	-0.803133	0.000125936					-0.98342	3.68676e-07	-0.54893	0.000293772									-3.78835	0.00048131	-0.76295	5.63356e-08									-0.440719	0.0393922									-0.432104	0.0249902	-0.636436	0.00109554
		K00318	K00318	-0.731453	0.00875165	-0.650352	0.0422333			-0.922687	0.000190417	-0.690251	0.000915718	-1.02283	0.00294051									-0.905204	1.87096e-06													-0.842153	0.0137674					-0.525851	0.0461491	-0.935367	0.000462237
		K11712	K11712	-1.21143	1.6382e-06					-0.9896	1.35304e-05	-0.843493	5.99192e-06	-0.919985	0.00253496			-1.07652	0.0024035					-0.780396	2.04736e-07							-0.388128	0.0278844					-0.692212	0.0255471					-0.484739	0.0347907	-0.94848	9.01311e-05
		K00184	K00184	-0.964843	5.28078e-05			-0.751277	0.0364634	-0.962785	8.56268e-06	-0.864394	8.7006e-07	-0.918221	0.00138052			-0.750278	0.0135011			-2.84448	0.0477429	-0.665131	8.00481e-06							-0.401111	0.0174357					-0.670348	0.0182302					-0.450475	0.0362317	-0.984566	1.76304e-05
		K19051	K19051	-0.667071	0.0296002					-0.898244	0.00100315	-0.652939	0.0051602	-0.963352	0.0108303									-1.13273	1.40688e-08									-0.736494	0.0210356									-0.656061	0.0239407	-0.714471	0.0151458
		K09680	K09680	-0.411493	0.012348					-0.323259	0.0305767	-0.398804	0.00150234	-0.756161	0.000649831							-2.86269	0.00413848	-0.637823	2.56509e-07							-0.409696	0.00178757	-0.578274	0.00387838									-0.572511	0.000362508	-0.545332	0.000932776
		K02626	K02626	-0.904292	0.00144509					-0.908494	0.000261773	-0.963974	6.31144e-06	-0.970566	0.00523314									-0.980358	4.53833e-07									-0.635867	0.0313362											-1.01321	0.000299473
		K19342	K19342	-0.863965	0.00240792					-0.920064	0.000219666	-0.65571	0.00156056	-0.841822	0.0117811			-0.865852	0.0190955					-0.518911	0.00269216													-0.906282	0.00905939							-0.836989	0.00126063
		K00992	K00992	-1.09035	7.84223e-06					-0.869916	3.16319e-05	-0.67725	0.000115093	-0.566723	0.0489541			-0.997192	0.00296918					-0.749707	1.5152e-07							-0.435797	0.0096998											-0.433054	0.04779	-0.99857	1.73698e-05
		K07775	K07775	-0.59104	0.00021278					-0.613978	2.17509e-05	-0.733855	1.62242e-09	-0.858989	4.54985e-05			-0.60522	0.00329959			-3.01687	0.00223769	-0.604093	5.36419e-08							-0.343587	0.00427629	-0.439681	0.0110715			-0.772234	6.08661e-05					-0.54401	0.000322325	-0.768208	2.28553e-06
		K06441	K06441	-1.19723	2.00348e-06					-0.980546	1.46591e-05	-0.849229	4.99395e-06	-0.9123	0.00266507			-1.06581	0.00250719					-0.769741	3.13571e-07							-0.388219	0.0275668					-0.684339	0.0269694					-0.486536	0.033711	-0.949044	8.86246e-05
		K09011	K09011									-0.395639	0.00331767	-0.859355	0.000445445							-2.78777	0.00720723	-0.44642	0.000745766							-0.310691	0.0262419											-0.417937	0.0151039	-0.440943	0.0126451
		K17462	K17462	-0.456523	0.024788					-0.62784	0.000545807	-0.761073	1.35195e-06	-0.732192	0.00361963									-0.748831	4.32577e-08							-0.384546	0.0115392													-0.668098	0.000612694
		K08961	K08961	-0.683318	0.000899253					-0.50852	0.00383987	-0.727783	1.89422e-06	-0.932688	0.000418285			-0.604913	0.0251235			-3.3462	0.0265746	-0.734541	6.29266e-09							-0.444773	0.00197825	-0.608448	0.00767754			-0.92893	0.000292164					-0.651121	0.000428736	-0.703341	0.000302048
		K06310	K06310	-0.83515	7.37852e-05					-0.982	3.38819e-07	-0.581533	0.000118429	-0.766541	0.00251917			-0.588798	0.0292839			-2.88912	0.0422834	-0.757074	5.77607e-08									-0.607137	0.00890706			-0.700257	0.00536594					-0.712484	0.000270163
		K12081	K12081	-1.12851	0.000152345					-1.13477	1.48783e-05	-0.7406	0.000491998					-1.01175	0.00665825					-0.499622	0.00505793													-0.707701	0.0498394							-0.649448	0.014579
		K18346	K18346	-0.476464	0.00300072					-0.509129	0.00030491	-0.752123	1.22578e-09	-0.883855	4.73154e-05			-0.516252	0.0148411			-3.84935	3.67978e-06	-0.636348	2.98342e-08							-0.3143	0.0105892					-0.630466	0.00173957							-0.718364	1.44451e-05
		K09005	K09005	-1.08377	5.26922e-05					-1.02127	1.48076e-05	-0.952374	1.47174e-06	-0.7582	0.0147691			-0.819894	0.0166418					-0.970866	1.38999e-12							-0.395393	0.0324041	-0.550758	0.0365322									-0.661094	0.00520894	-0.911728	0.000250389
		K10708	K10708	-0.62142	0.00178281					-0.760069	2.51302e-05	-0.869817	1.31329e-08	-1.11377	2.45255e-05							-3.49714	0.00452981	-0.772336	1.36558e-08							-0.450043	0.00234363	-0.686269	0.00309149			-0.605599	0.0127462					-0.625953	0.000646999	-0.75167	0.000135254
		K08676	K08676									-0.506653	0.000585299	-0.735829	0.00288662									-0.557531	5.59325e-05							-0.322462	0.0293882					-0.548116	0.0243975					-0.493221	0.00761806	-0.512349	0.00711939
		K07218	K07218	-0.867721	0.00217007					-0.927413	0.000184816	-0.648339	0.00167579	-0.805746	0.0154885			-0.865849	0.0186461					-0.51811	0.00259053													-0.894257	0.00974247							-0.822245	0.00144805
		K19341	K19341	-0.867721	0.00217007					-0.927413	0.000184816	-0.648339	0.00167579	-0.805746	0.0154885			-0.865849	0.0186461					-0.51811	0.00259053													-0.894257	0.00974247							-0.822245	0.00144805
		K00752	K00752	-0.52837	0.0108797					-0.702598	0.000178849	-0.484683	0.00217124	-0.734964	0.00455946									-0.777025	6.1365e-08									-0.441716	0.0458405									-0.409349	0.0405098	-0.516477	0.0100891
		K07102	K07102	-0.87735	0.00021278					-0.922939	1.34234e-05	-0.684131	6.70317e-05					-0.913819	0.00323383					-0.716791	4.61476e-07							-0.471115	0.00459481													-0.931306	4.15584e-05
		K01205	K01205	-0.359533	0.0486756							-0.471357	0.000805121	-0.738682	0.00204925			-0.486341	0.0438501			-2.38773	0.0151459	-0.602915	3.99383e-06							-0.376582	0.00790366	-0.496594	0.0127086			-0.522504	0.024969					-0.491898	0.00520894	-0.558226	0.00203755
		K19068	K19068	-0.365464	0.0179706							-0.642807	1.91442e-07	-0.865014	8.05085e-05							-3.11141	0.00693511	-0.640581	1.2383e-07							-0.277664	0.0271095	-0.50849	0.00739725									-0.494595	0.00105623	-0.516593	0.00105355
		K18197	K18197									-0.44506	0.00398069	-0.688336	0.00706714									-0.559575	0.00011253													-0.507897	0.049198					-0.487072	0.0120332	-0.422324	0.0350914
		K14987	K14987	-1.39306	1.32836e-06					-1.1771	8.59982e-06	-0.901532	1.91698e-05					-0.980769	0.00783864					-0.722742	3.80125e-05																			-0.584565	0.0250794	-0.78797	0.00269584
		K19425	K19425									-0.492686	0.00460556	-0.7926	0.0051274									-0.701388	6.1235e-06							-0.484894	0.00429752	-0.555352	0.0200045									-0.507198	0.0194297	-0.477369	0.0305492
		K00066	K00066	-0.568879	0.0357062					-0.600529	0.0138067			-1.03433	0.00262432									-1.01328	2.70009e-08							-0.44119	0.0278553	-0.657837	0.0211465											-0.780408	0.00280246
		K09939	K09939									-0.467966	0.0016071	-0.711057	0.00393528									-0.521954	0.000175529							-0.320198	0.0316329	-0.466476	0.0242829			-0.579529	0.017833					-0.511892	0.0058934	-0.456422	0.017611
		K01730	K01730									-0.399757	0.0234372	-0.701803	0.0146885							2.35429	0.0194003	-0.67613	2.31965e-05							-0.338722	0.048803	-0.484293	0.0464397									-0.44464	0.0439461
		K00819	K00819									-0.501238	0.00269368	-0.629078	0.0219822									-0.698856	6.03781e-06							-0.368697	0.0258286	-0.520408	0.0246063									-0.520864	0.0128377	-0.53547	0.012349
		K00294	K00294	-0.67569	0.00599618	-0.779794	0.0350642			-0.787264	0.000256436	-0.805869	1.09007e-05	-1.02774	0.000893519									-0.810034	1.28698e-06									-0.506876	0.0477788			-0.954611	0.00200438					-0.522028	0.0242736	-1.01596	4.19574e-05
		K16267	K16267	-1.11418	3.97971e-05					-0.993288	2.51302e-05	-0.901824	4.08837e-06	-0.925976	0.00320467			-0.945591	0.00525207					-0.930375	7.58678e-11							-0.544542	0.00328376	-0.540261	0.0415666									-0.527231	0.0285869	-1.08753	1.98763e-05
		K13012	K13012	-0.537086	0.00144784					-0.54782	0.000220496	-0.737872	1.25822e-08	-0.890416	6.91128e-05			-0.564199	0.0105424			-3.46798	0.00038452	-0.619841	1.40903e-07							-0.340233	0.00790039	-0.442826	0.0130784			-0.631976	0.00252599					-0.399705	0.0114829	-0.759076	1.07422e-05
		K17241	K17241	-0.498299	0.019655					-0.61897	0.00132892	-0.898118	1.02713e-07	-0.843127	0.00210423							-3.72713	0.0057343	-0.836083	2.48151e-08							-0.361048	0.0277909	-0.542434	0.0184764									-0.48387	0.0198422	-0.783109	0.000276259
		K03444	K03444	-0.593605	0.0050677							-0.568043	0.000303216	-0.843625	0.00158741									-0.725742	8.56775e-07							-0.383353	0.0150893	-0.644962	0.00773418									-0.730834	0.000298562	-0.529992	0.00852937
		K15894	K15894											-0.705757	0.0243437							2.42589	0.0497816	-0.713773	2.93481e-05							-0.374818	0.0443007	-0.584011	0.026708									-0.595008	0.0126495
		K09124	K09124	-0.568469	0.0166109					-0.925071	2.51302e-05	-0.539149	0.00281595	-0.855825	0.00351522									-0.912437	1.5547e-11							-0.452267	0.00898795					-0.823324	0.0062469					-0.525583	0.0200301	-0.518512	0.0220118
		K12343	K12343									-0.490732	0.000510934	-0.84212	0.000649831							-2.4665	0.00350817	-0.612282	6.41198e-06							-0.33447	0.0209067	-0.432163	0.0301179			-0.611349	0.00801441					-0.529786	0.00285638	-0.52469	0.00424975
		K18430	K18430	-0.437818	0.00851624					-0.409409	0.00541629	-0.682601	1.5368e-07	-0.750965	0.000649831							-3.41002	1.97323e-05	-0.572089	3.65706e-06													-0.454704	0.0259598					-0.426692	0.00707762	-0.549841	0.000785425
		K15725	K15725	-0.651559	0.00264022					-0.466311	0.0134269	-0.554077	0.000551315	-0.625606	0.0175631			-0.527983	0.0495798					-0.733139	6.71405e-07							-0.388641	0.0148794	-0.549023	0.0147367			-0.674868	0.0105097					-0.50978	0.0113031	-0.707463	0.000597851
		K11329	K11329	-1.04075	0.000653906					-1.18965	1.48076e-05	-0.766463	0.000491806					-0.845123	0.0312706					-0.5913	0.00121576																			-0.554662	0.043526	-0.747675	0.00660155
		K00210	K00210									-0.535842	0.00029678	-0.809403	0.00142057			-0.516185	0.0428896			-2.32985	0.0210449	-0.583686	3.5163e-05													-0.609815	0.0117086					-0.460227	0.0138916	-0.441915	0.0216187
		K13868	K13868	-1.02989	0.000727301					-1.17767	1.57428e-05	-0.750441	0.000622202					-0.837159	0.0325557					-0.578527	0.00146482																			-0.546663	0.0459523	-0.739055	0.00712914
		K16216	K16216	-0.960849	0.00105049					-1.11244	2.51302e-05	-0.659871	0.00199577					-0.79621	0.0332752					-0.495683	0.00526756																					-0.674124	0.0118403
		K19340	K19340	-0.906661	0.00168231					-0.984378	0.000110451	-0.715629	0.000709605	-0.826943	0.0151281			-0.898075	0.0168195					-0.579524	0.000934567							-0.43343	0.0305108					-0.875801	0.0133283							-0.884272	0.000826733
		K07257	K07257	-0.583287	0.0211846					-0.922788	6.83907e-05	-0.565197	0.00352383	-0.932995	0.00348973									-1.05152	1.6936e-09																					-0.948626	0.000224019
		K15270	K15270	-1.10614	5.26922e-05					-0.994891	2.51302e-05	-0.88229	7.24347e-06	-0.903456	0.00418632			-0.937055	0.00622516					-0.91778	1.92037e-09							-0.526448	0.00487578	-0.539277	0.0434483									-0.537879	0.026425	-1.06759	3.42481e-05
		K18429	K18429	-0.421551	0.0106339					-0.375743	0.0109925	-0.672845	2.3215e-07	-0.717514	0.000974276			-0.446649	0.0366804			-3.40099	2.93516e-05	-0.58085	2.5434e-06													-0.427524	0.0375806					-0.4393	0.0056565	-0.572978	0.000494648
		K06013	K06013	-1.43933	3.54953e-07					-1.23564	1.05289e-06	-1.04188	5.6422e-07	-0.689214	0.0359708			-1.04345	0.00329959					-0.873056	1.84997e-07																			-0.579625	0.0206948	-0.91258	0.000341725
		K16055	K16055			-0.481138	0.0424138					-0.679291	9.97405e-06	-0.748117	0.00326992									-0.743272	2.13938e-07							-0.458329	0.00293017	-0.589468	0.0110715									-0.656168	0.000561938	-0.554056	0.00495154
		K06320	K06320	-0.80571	0.00021278					-0.920418	5.75816e-06	-0.570917	0.000296473	-0.94681	0.000636026			-0.583862	0.0332752			-3.28048	0.00343905	-0.747048	2.96715e-07									-0.734372	0.00309149			-0.650776	0.0114034					-0.654039	0.000877039	-0.820964	0.000115133
		K14267	K14267	-1.15501	0.000118112					-1.01327	7.1646e-05	-0.801085	0.000170346					-0.763377	0.0373531					-0.878124	3.75247e-07							-0.524574	0.00914087	-0.702748	0.0160009									-0.600042	0.0234498	-1.01225	0.000237781
		K06348	K06348	-0.754031	0.0123625					-0.799167	0.00284662	-0.725156	0.00173319	-0.743943	0.0467755									-1.03383	9.04896e-08							-0.475345	0.029178													-0.676619	0.0179652
		K17947	K17947	-0.739042	0.00966242					-0.884217	0.000377758	-0.953952	6.74892e-06	-1.20869	0.000674987			-0.855189	0.0230333					-1.11591	3.19429e-10							-0.580423	0.00447002	-0.74719	0.01174			-0.913808	0.00893029					-0.791461	0.00227229	-0.822072	0.00192455
		K13002	K13002									-0.459035	0.00975018	-0.875891	0.00291405									-0.710881	1.21382e-05							-0.350634	0.0451171	-0.633673	0.011761									-0.578847	0.00895786	-0.574639	0.011339
		K00523	K00523	-1.25304	1.87419e-05					-1.18582	6.47489e-06	-1.03787	1.19717e-06	-0.891619	0.00791852			-0.848653	0.0224395					-0.983115	1.61543e-10							-0.496854	0.0111221	-0.696006	0.0146882			-0.701897	0.0471107					-0.631606	0.0139746	-0.984896	0.000250389
		K02258	K02258																					-0.307675	0.000573363							-0.245075	0.0181467
		K14998	K14998																					-0.313705	0.00047428							-0.249588	0.0167383
		K11532	K11532																					-0.283908	0.00100348							-0.226589	0.0234505
		K09985	K09985																					-0.283908	0.00100348							-0.226589	0.0234505
		K09987	K09987																					-0.283908	0.00100348							-0.226589	0.0234505
		K18587	K18587																					-0.283908	0.00100348							-0.226589	0.0234505
		K18588	K18588																					-0.283908	0.00100348							-0.226589	0.0234505
		K13611	K13611	-1.04024	0.000165744					-0.875222	0.000215445	-0.826149	3.32734e-05	-1.02529	0.00206364									-0.993793	1.73732e-08									-0.823311	0.00736364			-0.819578	0.0122141					-0.637587	0.0105145	-0.80124	0.00144805
		K02022	K02022							-0.789852	0.000268418	-0.584785	0.00150234	-0.762557	0.0118971									-0.812443	1.57615e-06							-0.394589	0.0319528													-0.721518	0.00222437
		K00702	K00702	-0.489768	0.00303469					-0.845023	7.27868e-08	-0.536629	1.42255e-05	-1.0195	6.8538e-06			-0.613585	0.00428712			-3.3554	4.24953e-05	-0.784685	4.21213e-11									-0.444223	0.0126075			-0.444767	0.0275887					-0.563922	0.000341827
		K06931	K06931	-0.504106	0.0436699					-0.549021	0.014979	-0.458766	0.0180282											-0.656042	4.72391e-05							-0.412245	0.0235993													-0.474518	0.0498467
		K13049	K13049	-0.638292	0.000323659					-0.615198	9.5984e-05	-0.803629	3.07188e-09	-0.931676	0.00010513			-0.480656	0.0334253			-3.77626	0.00032148	-0.647383	7.35201e-07							-0.274107	0.0465179	-0.559419	0.00726995			-0.455042	0.0336334					-0.459893	0.00590281	-0.737764	5.2822e-05
		K10710	K10710	-0.648306	0.000313918					-0.620102	0.000105547	-0.819034	2.96338e-09	-1.04996	2.04017e-05			-0.542835	0.0212241			-3.77127	0.00098212	-0.672975	3.67438e-07							-0.294942	0.0344545	-0.543588	0.00949635			-0.508974	0.0182285					-0.505073	0.0028678	-0.77133	3.30903e-05
		K13001	K13001	-0.541043	0.0453047					-0.846532	0.000510698	-0.818786	9.49699e-05											-1.01032	1.2586e-08							-0.644008	0.00143267													-0.641522	0.0145848
		K10742	K10742	-0.480572	0.0262648					-0.398799	0.0398106	-0.45911	0.00525422											-0.725786	8.7608e-08							-0.48982	0.00143824	-0.489942	0.0284809											-0.458326	0.0244018
		K06423	K06423			-0.614179	0.0351926			-0.889631	4.99411e-05	-0.923226	7.79307e-07	-0.831609	0.00526848									-1.08002	9.09964e-12							-0.654603	0.000227529					-0.847461	0.00551755					-0.492767	0.031589	-0.833026	0.000370427
		K08717	K08717	-0.81858	0.000165744					-0.619919	0.000691062	-0.653553	2.52614e-05	-0.997273	0.000313461			-0.629106	0.0237327			-3.16001	0.0298247	-0.917324	1.67898e-10							-0.431817	0.00578563	-0.646026	0.00741081			-0.604791	0.0185262					-0.572	0.00325801	-0.71265	0.000395858
		K01482	K01482	-0.711588	0.000529444					-0.67635	0.000151987	-0.941744	1.333e-09	-0.961326	0.0003261			-0.677856	0.0103581			-3.55047	0.00387296	-0.740376	1.07458e-07									-0.756159	0.00166882			-0.788094	0.00194163					-0.674447	0.000362508	-1.17202	1.21088e-08
		K19052	K19052	-0.549741	0.0109295					-0.57229	0.00285027	-0.671672	3.68413e-05	-0.926314	0.000827024			-0.591404	0.0355239			-3.54465	0.0216855	-0.767769	1.97517e-07							-0.319918	0.0484616	-0.622544	0.0110715			-0.996545	0.000292164					-0.613883	0.00238777	-0.694777	0.00087409
		K11783	K11783	-0.74625	0.00857688	-0.764823	0.0350642			-0.719309	0.00348187	-0.771713	0.000292747	-0.853225	0.0123979									-1.24523	2.57302e-12							-0.69346	0.000548211	-0.780177	0.0110715									-0.745495	0.00408696	-0.552043	0.0385451
		K07132	K07132	-0.567169	0.00295214					-0.763164	1.48134e-05	-0.740401	4.64621e-07	-0.827248	0.000674987							-3.65888	0.0030062	-0.829694	1.71473e-10							-0.378437	0.00827538	-0.658847	0.00319876			-0.664652	0.0048267					-0.544077	0.00220545	-0.6029	0.000874998
		K19050	K19050	-0.676011	0.00339432					-0.675361	0.000709925	-0.715831	2.83152e-05	-0.878637	0.00210423			-0.651367	0.0323668			-3.94658	0.0137688	-0.849831	2.73631e-08									-0.611184	0.0113431			-1.09782	0.000124802					-0.625567	0.00298402	-0.741119	0.000656287
		K13990	K13990	-0.535533	0.0298286	-0.599031	0.0391649			-0.632779	0.0041582	-0.798104	2.22875e-05	-0.832793	0.00677938									-1.07647	9.85703e-11							-0.385834	0.0374549	-0.621228	0.0172917			-0.787767	0.0113607					-0.555353	0.0187988	-0.70856	0.0030738
		K16153	K16153	-0.910075	0.000899253					-1.17193	5.32969e-06	-0.893275	9.82627e-06	-1.02181	0.00235169									-1.28269	2.9803e-13							-0.63706	0.00125568	-0.735572	0.0110715			-0.846027	0.0112106					-0.646281	0.00990436	-0.944028	0.000302048
		K13016	K13016	-0.964829	0.000137642					-1.05884	5.27995e-06	-0.907902	1.0775e-06	-0.930357	0.00215951			-0.970093	0.00323383					-0.825288	2.16012e-07							-0.466742	0.0095162					-0.775262	0.00982754					-0.578313	0.0106278	-0.800929	0.000537167
		K15898	K15898							-0.912522	0.00019365	-0.678048	0.00103757	-0.947758	0.00510492			-0.945682	0.00956634					-1.00215	2.47178e-08							-0.467917	0.0205													-0.822129	0.00171694
		K15531	K15531	-0.946702	0.000136323					-1.07311	2.60357e-06	-0.74909	2.83825e-05	-1.15222	0.000251017			-0.855515	0.00671002					-1.10669	2.38036e-17							-0.453995	0.00923993	-0.779754	0.00435862			-0.834259	0.00534732					-0.815013	0.000325538	-0.668374	0.00292564
		K14440	K14440	-0.976913	0.000899253					-0.813174	0.00122472	-0.90839	2.38686e-05	-0.955458	0.00624984					-0.998351	0.031726			-1.28189	1.97015e-12							-0.792895	0.000131833	-0.866041	0.00778285			-1.18532	0.00134797					-0.781808	0.00315006	-1.08496	0.00013299
		K08222	K08222	-0.701579	0.00422304					-0.857094	7.88248e-05	-0.600688	0.000860674	-0.806083	0.00580694									-0.948439	1.48528e-09									-0.841766	0.00280372			-0.977113	0.00150065					-0.781905	0.000442809	-0.850428	0.000302048
		K00045	K00045	-1.05716	0.000242941					-0.82411	0.000815148	-0.802209	0.000123767	-0.913565	0.00736352									-1.2035	2.16541e-11							-0.543058	0.00749551	-0.995845	0.00220075			-1.23846	0.000528729					-0.914318	0.00040926	-1.03464	0.00016655
		K13581	K13581	-1.05579	3.39114e-05					-0.682192	0.00145062	-0.599324	0.000973816	-0.996802	0.00113809			-0.696334	0.0317091					-0.953452	3.45738e-09							-0.527394	0.00334031	-0.701548	0.0108616			-0.636261	0.0365598					-0.681361	0.00254026	-0.843635	0.000302048
		K11785	K11785	-0.703993	0.0113995	-0.837222	0.0350642			-0.994501	7.87972e-05	-0.791898	0.000168632	-0.728994	0.0348744									-1.4756	8.80557e-17							-0.722601	0.000397776	-0.841085	0.00822502									-0.814256	0.00164975	-0.770674	0.00372471
		K05304	K05304	-0.615324	0.0310802					-1.10445	2.62121e-05	-0.893514	3.86585e-05	-1.03856	0.0034999									-1.28102	1.3613e-11							-0.50371	0.0175527	-0.813948	0.0110715			-0.771516	0.0344541					-0.732052	0.00656136	-0.918658	0.000862479
		K01771	K01771	-0.752044	0.0100531	-0.664541	0.0466698			-1.00056	0.000116522	-0.992781	6.41304e-06	-1.18685	0.00118209			-1.07224	0.00501981					-1.15676	8.538e-10							-0.54188	0.0110841	-0.668034	0.0264002			-0.769261	0.035074					-0.787793	0.00351137	-0.924632	0.000805662
		K00972	K00972	-1.15584	3.26206e-05					-1.19612	2.58089e-06	-0.775321	9.49998e-05	-1.1953	0.000556329			-0.844926	0.0171607					-1.18384	9.50082e-12							-0.498533	0.0097124	-0.957683	0.00203446			-0.793432	0.016067					-0.954309	0.000228003	-0.744661	0.00286175
		K19355	K19355	-0.698829	0.00302885					-0.841073	6.43872e-05	-0.608338	0.000500308	-1.1046	0.000445445			-0.60167	0.0438501			-4.03279	0.0113288	-0.920254	3.37223e-08							-0.401869	0.0253952	-0.589214	0.0172467			-0.607289	0.0357129					-0.670981	0.00233833	-0.642603	0.00453007
		K04794	K04794	-0.765326	0.000826708					-0.78596	9.33837e-05	-0.995971	8.1327e-09	-1.15229	0.000136184			-0.834711	0.00441026			-3.93119	0.00211367	-0.899019	2.17447e-08							-0.402502	0.0190553	-0.726793	0.00561288			-0.901741	0.0013827					-0.68128	0.00114141	-1.20197	1.77494e-07
		K19049	K19049	-1.02261	0.000110701	-0.63406	0.0351926	-0.882381	0.0243943	-1.04955	1.03692e-05	-0.835164	1.07973e-05	-1.02697	0.00132139			-0.72057	0.033072					-1.24153	3.39854e-13							-0.422793	0.0245806	-0.868479	0.00330758			-0.891136	0.0049168					-0.836009	0.000415394	-1.07908	2.14365e-05
		K15921	K15921	-0.583911	0.0295924					-1.06377	2.51302e-05	-0.853115	2.89548e-05	-1.06507	0.00204925			-0.936274	0.00935052					-1.15524	2.69981e-10							-0.591591	0.00401571	-0.695847	0.0154431			-0.841575	0.0124048					-0.775721	0.00236901	-0.938018	0.000379121
		K15527	K15527	-0.762391	0.0065855	-0.829758	0.0350642			-1.08041	2.45241e-05	-0.866	2.86054e-05	-0.883009	0.00923463									-1.5282	3.7579e-17							-0.714523	0.000418302	-0.714593	0.0136571			-0.689337	0.0479233					-0.752907	0.00346746	-0.662324	0.012187
		K01965	K01965																					-0.213721	0.00617902
		K06985	K06985																					-0.213721	0.00617902
		K09991	K09991																					-0.182678	0.0135571
		K13588	K13588																					-0.182678	0.0135571
		K15371	K15371																					-0.182678	0.0135571
		K13584	K13584																					-0.182678	0.0135571
		K07716	K07716																					-0.198788	0.0108815
