# Supplementary material for: Gut Dysbiosis Drives Inflammatory Bowel Disease Through the CCL4L2‐VSIR Axis in Glycogen Storage Disease
Source: Adv Sci (Weinh). 2024 Jun 18;11(30):2309471. doi: 10.1002/advs.202309471 (PMC11321658; doi:10.1002/advs.202309471)
Supplement: Supplementary file 10 — Supporting Table 9 [file ADVS-11-2309471-s002.xlsx]

## Sheet: Sheet1
Table S9. Clinical information of the 12 subjects with single-cell RNA sequencing.
Lab ID	Age	Gender	Weight(Kg)	scRNA	PPI	Clinical treatment				Clinical score						Group	Clinical symptoms and retrospect									Stool analysis						PLT (10^9/L)	HGB (g/L)	WBC (10^9/L)	hsCRP (mg/L)	ALB (g/L)
						Corticosteroids	Mesalamine	6-mercaptopurine	Anti-tumour necrosis factor	Clinical	Growth assessment	Lab test	Endoscopy	Pathology	Total		Nausea	Vomit	Anorexia	Abdominal distension	Abdominal pain	Constipation	Diarrhea	Infectious history	Antibiotics application	Hematochezia	Mucus	Fat globule	RBC	WBC	OB
FA_703	1y	M	7	scRNA-IBD	Y	Y	N	Y	Y	5	3	4	3	2	17	IBD-3	N	N	N	N	N	N	Y	Y	Y	Y	+	-	+	+	+	751	79	32.6	101.8	27
FA_724	10y	F	26	scRNA-control	Y	N	N	N	N	2	0	0	0	1	3	Control -3	N	N	N	N	Y	N	N	N	N	N	NA	NA	NA	NA	NA	280	125	4.5	0.3	46.6
FA_696	10y	M	28	scRNA-control	Y	N	N	N	N	3	0	0	0	2	6	Control -1	N	N	N	N	Y	N	Y	Y	Y	N	-	-	-	-	-	241	122	8.2	0.3	41.6
FA_708	7y	M	25	scRNA-control	Y	N	N	N	N	2	0	0	0	0	2	Control -2	N	N	N	N	Y	N	N	N	N	N	-	-	-	-	-	387	124	6.2	0.3	44.1
FA_767	3y	F	13.5	scRNA-colitis	Y	N	N	N	N	4	0	0	2	0	6	Colitis-3	N	N	N	N	Y	N	N	N	N	Y	-	-	-	-	-	174	130	6.4	0.09	46.6
FA_733	2y	F	9.1	scRNA-colitis	Y	Y	N	N	N	2	1	0	2	2	7	Colitis-1	N	N	N	N	N	N	N	Y	Y	Y	-	-	-	-	-	321	129	11.7	0.13	44.3
FA_747	3y	M	11.5	scRNA-colitis	N	N	N	N	N	3	0	0	1	3	7	Colitis-2	N	N	N	N	N	N	Y	Y	Y	Y	-	-	-	-	+	422	121	8.8	0	46.1
FA_729	2m	M	3.1	scRNA-IBD	N	N	N	N	Y	5	2	3	3	1	14	IBD-2	N	N	N	Y	N	N	Y	Y	Y	N	+	+	+	+	+	439	75	42	141.4	31.4
FA_721	2y	M	8.7	scRNA-IBD	N	N	N	N	N	4	2	3	3	1	13	IBD-1	N	Y	N	N	Y	N	N	Y	Y	N	-	-	-	+	+	662	88	16.7	86.1	30.3
GSD-1	1y	F	9	scRNA-GSD	N	N	N	N	N	5	0	2	2	1	10	GSD-1	Y	N	Y	Y	Y	N	Y	Y	Y	Y	+	-	+	-	+	551	109	6.3	63.3	40.4
GSD-2	11y	M	20	scRNA-GSD	Y	N	N	N	Y	6	3	4	3	3	19	GSD-2	Y	Y	Y	Y	Y	N	Y	Y	Y	Y	+	-	-	-	+	411	60	6.2	80	27.9
GSD-3	3y	M	11	scRNA-GSD	Y	Y	Y	N	N	6	0	2	3	3	14	GSD-3	Y	N	Y	Y	Y	N	Y	Y	Y	Y	+	-	+	-	+	400	91	8.8	195.3	33
