# Supplementary material for: Gut Dysbiosis Drives Inflammatory Bowel Disease Through the CCL4L2‐VSIR Axis in Glycogen Storage Disease
Source: Adv Sci (Weinh). 2024 Jun 18;11(30):2309471. doi: 10.1002/advs.202309471 (PMC11321658; doi:10.1002/advs.202309471)
Supplement: Supplementary file 11 — Supporting Table 10 [file ADVS-11-2309471-s015.xlsx]

## Sheet: S10A-mac.markers
p_val	avg_log2FC	pct.1	pct.2	p_val_adj	cluster	gene	pct_d
1.24082e-105	1.24744	0.723	0.209	4.0457e-101	MM2	VSIR	0.514
8.20008e-100	3.25898	1	0.026	2.67364e-95	MM7	SPARC	0.974
0	2.35575	0.929	0.003	0	MM7	SOD3	0.926
9.78877e-55	2.31176	0.354	0.052	3.19163e-50	MM3	SELENOP	0.302
3.29985e-192	4.52	0.986	0.051	1.07592e-187	MM6	SELENOP	0.935
2.01658e-103	2.86113	0.651	0.051	6.57506e-99	MM5	S100B	0.6
3.19279e-153	2.42733	0.981	0.64	1.04101e-148	MM1	S100A9	0.341
2.53231e-151	2.76339	0.998	0.581	8.2566e-147	MM1	S100A8	0.417
1.69209e-157	2.4501	0.906	0.309	5.51707e-153	MM1	S100A12	0.597
6.55415e-40	1.99531	0.252	0.038	2.13698e-35	MM3	LGALS4	0.214
1.7379e-119	1.54153	0.824	0.294	5.66641e-115	MM2	LGALS2	0.53
3.19464e-117	2.88806	0.883	0.202	1.04161e-112	MM4	LAMP3	0.681
2.02395e-119	1.36824	0.407	0.02	6.5991e-115	MM4	LAD1	0.387
9.72489e-200	2.61888	0.724	0.159	3.1708e-195	MM0	INHBA	0.565
2.0525e-95	1.95603	0.61	0.228	6.69219e-91	MM0	IL6	0.382
8.08361e-27	4.55668	1	0.132	2.63566e-22	MM7	IGFBP7	0.868
4.49652e-122	1.26964	0.709	0.049	1.46609e-117	MM5	HLA-DOB	0.66
6.49967e-24	1.78445	0.286	0.081	2.11922e-19	MM3	FUCA1	0.205
1.489e-132	1.52589	0.972	0.44	4.85489e-128	MM1	FCN1	0.532
4.71744e-87	1.02915	0.255	0.014	1.53812e-82	MM2	FCER1A	0.241
6.26152e-170	2.99024	0.929	0.01	2.04157e-165	MM7	COL3A1	0.919
1.11507e-165	2.80874	0.857	0.009	3.63568e-161	MM7	COL1A2	0.848
0	2.592	0.86	0.006	0	MM5	CLEC9A	0.854
2.24213e-134	1.93762	0.619	0.118	7.31045e-130	MM2	CLEC10A	0.501
3.06479e-90	1.34917	0.704	0.122	9.99273e-86	MM4	CD80	0.582
1.49392e-113	1.22499	0.349	0.024	4.87094e-109	MM2	CD1C	0.325
1.63673e-222	2.64646	0.71	0.014	5.33657e-218	MM6	CD163L1	0.696
8.99801e-176	3.61681	0.864	0.099	2.9338e-171	MM4	CCR7	0.765
3.40086e-164	2.79859	0.837	0.364	1.10885e-159	MM0	CCL4L2	0.473
1.24879e-230	3.10881	0.935	0.43	4.07168e-226	MM0	CCL4	0.505
3.8885e-243	2.82228	0.97	0.527	1.26784e-238	MM0	CCL3	0.443
2.41308e-97	3.39373	0.494	0.048	7.86786e-93	MM4	CCL19	0.446
4.68846e-235	1.17269	0.535	0.004	1.52867e-230	MM5	CADM1	0.531
4.06898e-27	2.17655	0.5	0.212	1.32669e-22	MM3	C1QC	0.288
1.03626e-71	3.54413	1	0.214	3.37873e-67	MM6	C1QC	0.786
8.6665e-62	3.23746	0.971	0.237	2.82571e-57	MM6	C1QB	0.734
2.41201e-25	1.8071	0.495	0.214	7.86435e-21	MM3	C1QA	0.281
1.86156e-71	3.61194	0.986	0.216	6.06962e-67	MM6	C1QA	0.77
9.44909e-121	2.68663	0.93	0.114	3.08088e-116	MM5	C1orf54	0.816
1.06684e-35	0.682778	0.824	0.507	3.47843e-31	MM1	AQP9	0.317

## Sheet: S10B-epi.markers
p_val	avg_log2FC	pct.1	pct.2	p_val_adj	cluster	gene	pct_d
0	6.23991	0.99	0.017	0	Enteroendocrine	PCSK1N	0.973	plot
0	7.81087	0.87	0.012	0	Enteroendocrine	CHGA	0.858	plot
0	4.01964	0.831	0.007	0	Enteroendocrine	CRYBA2	0.824
0	1.04045	0.289	0.007	0	Colonocytes	ABCG2	0.282
0	0.535554	0.633	0.122	0	Epi_OLFM4	ABHD14B	0.511
1.00447e-217	0.660283	0.394	0.144	3.27508e-213	Colonocytes	ABHD3	0.25
0	1.27024	0.468	0.135	0	Colonocytes	ABRACL	0.333
0	0.888997	0.266	0.041	0	Goblet	AC005833.1	0.225
0	1.18571	0.27	0.001	0	Paneth	AC007493.1	0.269
1.57114e-282	2.33783	0.3	0.045	5.12271e-278	Tuft	AC007906.2	0.255
2.05376e-181	0.511392	0.407	0.158	6.69628e-177	Colonocytes	AC009133.1	0.249
8.88692e-116	1.17147	0.575	0.358	2.89758e-111	Epi_KRT20	AC015912.3	0.217
0	0.63013	0.492	0.048	0	Epi_OLFM4	AC025580.1	0.444
2.89008e-302	0.868239	0.601	0.259	9.42312e-298	Colonocytes	ACAA1	0.342
0	1.59292	0.636	0.196	0	Colonocytes	ACAA2	0.44
2.01296e-215	0.64783	0.547	0.255	6.56327e-211	Colonocytes	ACADS	0.292
0	0.967564	0.25	0.038	0	Colonocytes	ACHE	0.212
3.42626e-297	0.633283	0.322	0.081	1.11713e-292	Colonocytes	ACOT8	0.241
0	0.691261	0.729	0.13	0	Epi_OLFM4	ACP1	0.599
7.90304e-229	0.739594	0.491	0.212	2.57679e-224	Colonocytes	ACSL5	0.279
1.68371e-268	0.718918	0.278	0.065	5.48973e-264	Colonocytes	ACVRL1	0.213
0	2.33683	0.382	0.018	0	Tuft	ADGRG6	0.364
0	1.48259	0.81	0.148	0	Epi_OLFM4	ADH1C	0.662
3.87418e-76	0.548644	0.383	0.18	1.26317e-71	Epi_RPL17	ADH1C	0.203
0	0.669665	0.701	0.122	0	Epi_OLFM4	ADH5	0.579
2.3713e-272	1.05447	0.437	0.154	7.73163e-268	Colonocytes	ADIRF	0.283
0	5.0571	0.86	0.02	0	Colonocytes_BEST4	CA7	0.84	plot
0	0.737753	0.417	0.118	0	Colonocytes	ADTRP	0.299
0	2.25969	0.368	0.006	0	Tuft	AFAP1L2	0.362
1.46229e-27	0.797924	0.303	0.096	4.76781e-23	Paneth	AFMID	0.207
0	1.12766	0.771	0.403	0	Colonocytes	AGPAT2	0.368
0	2.1065	0.705	0.416	0	Goblet	AGR2	0.289
1.69853e-53	1.54671	0.759	0.467	5.53806e-49	Goblet_MKI67	AGR2	0.292
3.5001e-294	0.735272	0.934	0.436	1.14121e-289	Epi_OLFM4	AGR2	0.498
0	0.844518	0.829	0.235	0	Epi_OLFM4	AGR3	0.594
0	1.01222	0.447	0.101	0	Colonocytes	AHCYL2	0.346
0	1.19988	0.411	0.058	0	Colonocytes	AK1	0.353
0	1.0256	0.358	0.043	0	Colonocytes	AKR1B10	0.315
0	0.632326	0.442	0.032	0	Epi_OLFM4	ALDH1B1	0.41
4.38073e-274	0.546278	0.811	0.262	1.42834e-269	Epi_OLFM4	ALDH2	0.549
0	1.60511	0.886	0.586	0	Colonocytes	ALDOA	0.3
4.53975e-101	0.733359	0.674	0.436	1.48019e-96	Epi_RPL17	ALKBH7	0.238
0	4.11968	0.816	0.011	0	Tuft	ALOX5	0.805
0	0.628238	0.258	0.042	0	Colonocytes	AMACR	0.216
6.97836e-166	0.590419	0.649	0.351	2.27529e-161	Colonocytes	AMN	0.298
9.8079e-24	0.575772	0.535	0.303	3.19787e-19	Goblet_MKI67	ANAPC11	0.232
0	2.79716	0.841	0.048	0	Enteroendocrine	MS4A8	0.793
0	2.76756	0.768	0.001	0	Enteroendocrine	SCGN	0.767	plot
0	1.72512	0.497	0.049	0	Goblet	ANO7	0.448
2.78533e-25	0.563134	0.377	0.134	9.08158e-21	Paneth	ANO7	0.243
0	0.577963	0.633	0.111	0	Epi_OLFM4	ANP32A	0.522
0	0.787941	0.829	0.224	0	Epi_OLFM4	ANP32B	0.605
0	2.26548	0.851	0.231	0	Colonocytes	ANPEP	0.62
3.709e-99	0.80742	0.555	0.312	1.20932e-94	Epi_KRT20	ANPEP	0.243
6.46043e-247	0.788954	0.675	0.362	2.10642e-242	Colonocytes	ANXA11	0.313
4.8394e-147	1.65534	0.298	0.082	1.57789e-142	Tuft	ANXA13	0.216
7.34302e-266	0.934702	0.747	0.434	2.39419e-261	Colonocytes	ANXA2	0.313
5.62893e-196	0.805371	0.933	0.45	1.83531e-191	Epi_OLFM4	ANXA2	0.483
2.30626e-281	0.756304	0.562	0.242	7.51955e-277	Colonocytes	ANXA4	0.32
0	2.87128	0.763	0.001	0	Enteroendocrine	FEV	0.762
0	0.512817	0.547	0.078	0	Epi_OLFM4	ANXA7	0.469
0	1.1448	0.63	0.244	0	Colonocytes	AOC1	0.386
0	0.546061	0.613	0.112	0	Epi_OLFM4	AP1S1	0.501
0	0.903659	0.774	0.113	0	Epi_OLFM4	APEX1	0.661
0	0.651065	0.693	0.127	0	Epi_OLFM4	APH1A	0.566
1.90964e-193	0.659844	0.498	0.235	6.22638e-189	Colonocytes	APLP2	0.263
0	0.902095	0.391	0.066	0	Colonocytes	APPL2	0.325
1.00546e-222	0.594128	0.914	0.351	3.27831e-218	Epi_OLFM4	APRT	0.563
7.11325e-172	0.978898	0.686	0.366	2.31927e-167	Epi_RPL17	APRT	0.32
0	4.58742	0.645	0.031	0	Colonocytes	AQP8	0.614	plot
0	3.94066	0.734	0.002	0	Enteroendocrine	CHGB	0.732
2.51873e-130	0.531896	0.619	0.356	8.21233e-126	Colonocytes	ARF1	0.263
1.05153e-207	0.606939	0.892	0.36	3.42853e-203	Epi_OLFM4	ARF1	0.532
1.83453e-206	0.586097	0.433	0.175	5.9815e-202	Colonocytes	ARF3	0.258
6.31253e-275	0.725257	0.853	0.309	2.0582e-270	Epi_OLFM4	ARF4	0.544
0	2.95099	0.71	0.009	0	Enteroendocrine	SCG5	0.701
1.06228e-258	0.553083	0.835	0.276	3.46356e-254	Epi_OLFM4	ARF5	0.559
0	2.59027	0.696	0.005	0	Enteroendocrine	CACNA1A	0.691
4.27336e-180	1.69968	0.389	0.113	1.39333e-175	Tuft	ARHGAP4	0.276
4.03881e-197	0.605999	0.605	0.311	1.31685e-192	Colonocytes	ARHGDIA	0.294
4.37969e-162	1.7577	0.436	0.16	1.428e-157	Tuft	ARHGEF1	0.276
4.05654e-183	1.79639	0.431	0.143	1.32263e-178	Tuft	ARHGEF38	0.288
5.8791e-124	0.655192	0.549	0.301	1.91688e-119	Colonocytes	ARL14	0.248
3.33657e-183	0.559058	0.39	0.156	1.08789e-178	Colonocytes	ARL4A	0.234
5.56772e-209	2.22862	0.754	0.096	1.81536e-204	Enteroendocrine	TUBA1A	0.658
1.51079e-76	0.532791	0.707	0.482	4.92592e-72	Epi_RPL17	ARL6IP4	0.225
1.02653e-294	0.806145	0.436	0.148	3.34699e-290	Colonocytes	ARPC1B	0.288
0	1.0837	0.67	0.319	0	Colonocytes	ARPC2	0.351
1.22138e-258	1.01194	0.586	0.292	3.9823e-254	Colonocytes	ARPC3	0.294
0	0.748889	0.903	0.295	0	Epi_OLFM4	ARPC3	0.608
1.3745e-195	0.648337	0.478	0.218	4.48157e-191	Colonocytes	ARPC5	0.26
0	0.522221	0.541	0.058	0	Epi_OLFM4	ARSE	0.483
5.23074e-272	2.0021	0.433	0.046	1.70548e-267	Epi_LGR5	ASCL2	0.387
5.49427e-290	1.64398	0.356	0.071	1.79141e-285	Epi_MKI67	ASF1B	0.285
4.87823e-105	0.801152	0.243	0.031	1.59055e-100	Goblet_MKI67	ASPM	0.212
0	1.45523	0.278	0.013	0	Epi_MKI67	ASPM	0.265
0	2.26385	0.872	0.354	0	Colonocytes	ASS1	0.518
0	6.44098	0.839	0.007	0	Colonocytes_BEST4	BEST4	0.832	plot
0	0.50472	0.539	0.059	0	Epi_OLFM4	ATIC	0.48
0	1.19028	0.272	0.016	0	Goblet	ATOH1	0.256
5.68191e-52	0.512899	0.265	0.062	1.85259e-47	Goblet_MKI67	ATOH1	0.203
0	2.25718	0.638	0.008	0	Enteroendocrine	CPE	0.63
0	1.49502	0.554	0.139	0	Colonocytes	ATP1B3	0.415
0	2.91341	0.822	0.282	0	Tuft	ATP2A3	0.54
0	1.23457	0.888	0.24	0	Epi_OLFM4	ATP5F1A	0.648
1.69898e-148	0.701208	0.698	0.436	5.53951e-144	Colonocytes	ATP5F1B	0.262
0	1.1509	0.94	0.442	0	Epi_OLFM4	ATP5F1B	0.498
0	1.16814	0.904	0.265	0	Epi_OLFM4	ATP5F1C	0.639
7.6602e-144	0.72295	0.912	0.688	2.49761e-139	Epi_RPL17	ATP5F1D	0.224
1.883e-146	0.748815	0.912	0.663	6.13952e-142	Epi_RPL17	ATP5F1E	0.249
1.37625e-115	0.680642	0.818	0.554	4.48727e-111	Epi_RPL17	ATP5IF1	0.264
0	0.964296	0.916	0.352	0	Epi_OLFM4	ATP5MC1	0.564
1.388e-116	0.770928	0.655	0.37	4.52557e-112	Epi_RPL17	ATP5MC1	0.285
0	1.95722	0.623	0.002	0	Enteroendocrine	VWA5B2	0.621
0	1.40887	0.975	0.438	0	Epi_OLFM4	ATP5MC2	0.537
1.10042e-120	0.745813	0.756	0.453	3.58793e-116	Epi_RPL17	ATP5MC2	0.303
0	1.14018	0.956	0.509	0	Epi_OLFM4	ATP5MC3	0.447
2.6898e-90	0.595251	0.786	0.52	8.77008e-86	Epi_RPL17	ATP5MC3	0.266
5.68798e-118	0.668299	0.699	0.466	1.85457e-113	Colonocytes	ATP5MD	0.233
7.10378e-71	0.530007	0.724	0.485	2.31619e-66	Epi_RPL17	ATP5MD	0.239
2.69357e-214	0.621908	0.914	0.367	8.7824e-210	Epi_OLFM4	ATP5MF	0.547
4.80667e-99	0.546847	0.624	0.397	1.56721e-94	Colonocytes	ATP5MG	0.227
9.03812e-71	0.549559	0.65	0.429	2.94688e-66	Epi_RPL17	ATP5MPL	0.221
0	1.43875	0.892	0.21	0	Epi_OLFM4	ATP5PB	0.682
4.21015e-235	0.611838	0.897	0.333	1.37272e-230	Epi_OLFM4	ATP5PD	0.564
6.69671e-218	0.861294	0.691	0.4	2.18346e-213	Colonocytes	ATP5PF	0.291
1.16667e-163	0.524001	0.934	0.409	3.80392e-159	Epi_OLFM4	ATP5PF	0.525
0	2.05297	0.618	0.018	0	Enteroendocrine	PAM	0.6
0	1.04548	0.609	0.269	0	Colonocytes	ATP6V0C	0.34
5.05722e-267	0.767751	0.499	0.201	1.64891e-262	Colonocytes	ATP6V0D1	0.298
1.895e-172	0.63061	0.436	0.204	6.17864e-168	Colonocytes	ATP6V0E1	0.232
0	2.67813	0.575	0.001	0	Enteroendocrine	TTR	0.574
0	0.565675	0.79	0.198	0	Epi_OLFM4	ATP6V0E1	0.592
0	1.63126	0.556	0.009	0	Enteroendocrine	RAB3B	0.547
3.42339e-80	1.66844	0.812	0.278	1.1162e-75	Enteroendocrine	MDK	0.534
0	1.62281	0.527	0.004	0	Enteroendocrine	RIMBP2	0.523
5.80275e-306	0.531024	0.807	0.237	1.89199e-301	Epi_OLFM4	ATP6V1G1	0.57
0	0.515939	0.627	0.116	0	Epi_OLFM4	ATRAID	0.511
3.63933e-63	0.510028	0.703	0.499	1.1866e-58	Epi_RPL17	AURKAIP1	0.204
2.91484e-126	0.809768	0.278	0.033	9.50382e-122	Goblet_MKI67	AURKB	0.245
0	1.51449	0.307	0.014	0	Epi_MKI67	AURKB	0.293
0	2.69877	0.529	0.027	0	Tuft	AVIL	0.502
0	3.51592	0.635	0.016	0	Tuft	AZGP1	0.619
0	2.17635	0.971	0.705	0	Colonocytes	B2M	0.266
0	0.902541	0.227	0.013	0	Goblet	B3GNT6	0.214
0	0.534178	0.467	0.07	0	Epi_OLFM4	B3GNT7	0.397
0	3.19116	0.578	0.004	0	Tuft	B4GALNT4	0.574
0	1.34773	0.541	0.021	0	Enteroendocrine	QPCT	0.52
0	0.879408	0.818	0.176	0	Epi_OLFM4	BANF1	0.642
3.15056e-168	0.538193	0.405	0.177	1.02724e-163	Colonocytes	BAX	0.228
1.81993e-252	1.82579	0.328	0.061	5.93387e-248	Tuft	BCAM	0.267
0	0.618037	0.788	0.195	0	Epi_OLFM4	BCAP31	0.593
0	1.1294	0.398	0.131	0	Goblet	BCAS1	0.267
0	0.513647	0.544	0.062	0	Epi_OLFM4	BCCIP	0.482
0	1.03305	0.243	0.009	0	Goblet	BEST2	0.234
0	2.67107	0.741	0.046	0	Colonocytes_BEST4	SPIB	0.695
4.16018e-117	1.50616	0.652	0.133	1.35643e-112	Enteroendocrine	BEX3	0.519
0	1.96801	0.517	0.005	0	Enteroendocrine	MIR7-3HG	0.512
0	1.81653	0.517	0.01	0	Enteroendocrine	PCSK1	0.507
0	0.538664	0.612	0.101	0	Epi_OLFM4	BEX3	0.511
0	1.58165	0.507	0	0	Enteroendocrine	SCG3	0.507
6.80478e-188	1.92193	0.431	0.148	2.2187e-183	Tuft	BIK	0.283
0	1.19067	0.343	0.088	0	Colonocytes	BIRC3	0.255
4.9547e-247	0.872518	0.667	0.335	1.61548e-242	Colonocytes	BLOC1S1	0.332
0	1.77857	0.512	0.01	0	Enteroendocrine	VGF	0.502
0	3.38499	0.63	0.002	0	Tuft	BMX	0.628
7.0719e-49	0.873878	0.792	0.3	2.30579e-44	Enteroendocrine	NPDC1	0.492
1.80731e-136	1.50295	0.57	0.082	5.89275e-132	Enteroendocrine	MLXIPL	0.488
5.95201e-95	0.656272	0.423	0.205	1.94065e-90	Epi_RPL17	BOLA3	0.218
0	1.77025	0.488	0.001	0	Enteroendocrine	BEX1	0.487
0	0.864737	0.791	0.165	0	Epi_OLFM4	BRK1	0.626
0	2.09219	0.807	0.389	0	Colonocytes	BSG	0.418
0	1.66426	0.961	0.385	0	Epi_OLFM4	BTF3	0.576
8.01483e-76	1.16195	0.667	0.185	2.61324e-71	Enteroendocrine	HMGN3	0.482
0	1.05094	0.437	0.052	0	Colonocytes	BTNL3	0.385
0	1.05032	0.388	0.027	0	Colonocytes	BTNL8	0.361
6.93036e-102	1.25591	0.589	0.108	2.25964e-97	Enteroendocrine	NISCH	0.481
0	0.529596	0.662	0.143	0	Epi_OLFM4	BZW1	0.519
0	1.14725	0.755	0.417	0	Colonocytes	C10orf99	0.338
6.33173e-139	0.504443	0.916	0.437	2.06446e-134	Epi_OLFM4	C10orf99	0.479
3.66325e-64	0.585012	0.677	0.454	1.1944e-59	Epi_RPL17	C10orf99	0.223
0	1.4354	0.22	0.006	0	Tuft	C11orf53	0.214
0	1.15581	0.302	0.003	0	Colonocytes	C11orf86	0.299
2.28275e-226	0.889732	0.67	0.439	7.4429e-222	Goblet	C12orf57	0.231
2.62174e-28	0.651413	0.746	0.479	8.54818e-24	Goblet_MKI67	C12orf57	0.267
0	1.41181	0.456	0.075	0	Colonocytes	C12orf75	0.381
1.79998e-168	1.30319	0.531	0.059	5.86885e-164	Enteroendocrine	PTPRN2	0.472
9.15997e-242	0.660755	0.926	0.685	2.98661e-237	Colonocytes	C15orf48	0.241
1.94323e-231	0.67551	0.359	0.124	6.33591e-227	Colonocytes	C18orf32	0.235
0	1.76125	0.944	0.529	0	Colonocytes	C19orf33	0.415
1.50526e-30	0.504342	0.405	0.169	4.9079e-26	Goblet_MKI67	C19orf48	0.236
9.63381e-79	0.635507	0.533	0.322	3.1411e-74	Epi_RPL17	C19orf53	0.211
2.69265e-87	0.6647	0.605	0.375	8.77939e-83	Epi_RPL17	C19orf70	0.23
0	0.838999	0.37	0.091	0	Colonocytes	C1orf210	0.279
0	1.49695	0.862	0.138	0	Epi_OLFM4	C1QBP	0.724
0	0.94822	0.358	0.041	0	Colonocytes	C1QTNF12	0.317
9.39634e-65	0.810063	0.322	0.074	3.06368e-60	Goblet_MKI67	C21orf58	0.248
0	2.03281	0.424	0.047	0	Epi_MKI67	C21orf58	0.377
0	2.14503	0.473	0.001	0	Enteroendocrine	NEUROD1	0.472
0	1.54172	0.542	0.061	0	Colonocytes	C2orf88	0.481
3.4297e-117	1.31956	0.551	0.088	1.11825e-112	Enteroendocrine	UCP2	0.463
0	1.00237	0.371	0.024	0	Colonocytes	C3orf85	0.347
1.04939e-297	0.848955	0.594	0.243	3.42153e-293	Colonocytes	C4orf48	0.351
4.82996e-237	2.9182	0.498	0.039	1.57481e-232	Enteroendocrine	VIM	0.459
0	2.12177	0.459	0.001	0	Enteroendocrine	SLC38A11	0.458
1.14207e-60	0.506868	0.581	0.38	3.72373e-56	Epi_RPL17	C9orf16	0.201
0	3.18509	0.624	0.144	0	Colonocytes	CA1	0.48
0	2.08666	0.866	0.375	0	Colonocytes	CA2	0.491
4.83724e-131	0.711242	0.703	0.431	1.57718e-126	Epi_KRT20	CA2	0.272
0	3.04187	0.849	0.095	0	Colonocytes	CA4	0.754
0	4.06229	0.682	0.003	0	Colonocytes_BEST4	OTOP2	0.679	plot
5.03908e-187	3.30835	0.825	0.21	1.64299e-182	Colonocytes_BEST4	CA4	0.615
0	8.88153	0.483	0.027	0	Enteroendocrine	PYY	0.456
0	1.38282	0.459	0.009	0	Enteroendocrine	SLC29A4	0.45
2.57639e-152	1.72421	0.512	0.063	8.40032e-148	Enteroendocrine	TIMP1	0.449
0	1.58918	0.449	0.001	0	Enteroendocrine	INSM1	0.448
1.69408e-150	0.65956	0.786	0.542	5.52354e-146	Colonocytes	CALM1	0.244
2.21471e-244	0.790392	0.543	0.242	7.22108e-240	Colonocytes	CALM3	0.301
0	1.12401	0.601	0.227	0	Colonocytes	CALML4	0.374
0	1.76526	0.444	0.006	0	Enteroendocrine	SLC18A1	0.438
1.04966e-145	0.605547	0.401	0.191	3.42242e-141	Colonocytes	CAMTA1	0.21
0	0.901306	0.82	0.195	0	Epi_OLFM4	CANX	0.625
0	0.941107	0.495	0.185	0	Colonocytes	CAP1	0.31
2.05778e-68	0.977873	0.311	0.052	6.70938e-64	Paneth	CAPN12	0.259
0	0.855705	0.54	0.212	0	Colonocytes	CAPN2	0.328
0	1.0825	0.252	0.014	0	Goblet	CAPN9	0.238
0	0.51695	0.658	0.129	0	Epi_OLFM4	CAPZA2	0.529
8.36231e-219	0.754301	0.524	0.249	2.72653e-214	Colonocytes	CAPZB	0.275
9.80897e-262	2.88075	0.657	0.084	3.19821e-257	Colonocytes_BEST4	HES4	0.573
0	0.811345	0.337	0.087	0	Colonocytes	CASP7	0.25
0	0.606918	0.632	0.092	0	Epi_OLFM4	CAT	0.54
0	3.94825	0.44	0.002	0	Enteroendocrine	TPH1	0.438
3.07857e-132	1.57676	0.516	0.258	1.00377e-127	Tuft	CC2D1A	0.258
0	2.58097	0.451	0.001	0	Tuft	CCDC129	0.45
9.13579e-148	1.77476	0.48	0.213	2.97873e-143	Tuft	CCDC14	0.267
6.53944e-238	1.24521	0.291	0.057	2.13219e-233	Epi_MKI67	CCDC18	0.234
2.05175e-226	0.559064	0.347	0.11	6.68972e-222	Colonocytes	CCDC68	0.237
1.64955e-36	0.948482	0.327	0.126	5.37836e-32	Epi_LGR5	CCDC88B	0.201
1.03977e-214	0.614026	0.306	0.097	3.39017e-210	Colonocytes	CCL15-CCL14	0.209
1.74029e-175	0.576959	0.506	0.159	5.67422e-171	Epi_OLFM4	CCL20	0.347
2.97625e-255	0.73673	0.444	0.162	9.70406e-251	Colonocytes	CCL28	0.282
7.19035e-81	0.697346	0.278	0.049	2.34442e-76	Goblet_MKI67	CCNB1	0.229
0	1.38605	0.3	0.032	0	Epi_MKI67	CCNB1	0.268
0	0.735707	0.681	0.105	0	Epi_OLFM4	CCNG1	0.576
1.71743e-175	1.11439	0.483	0.046	5.59968e-171	Enteroendocrine	CACNB2	0.437
4.0823e-226	0.599054	0.875	0.334	1.33103e-221	Epi_OLFM4	CCNI	0.541
0	2.19862	0.545	0.116	0	Tuft	CCSER1	0.429
0	0.846998	0.795	0.147	0	Epi_OLFM4	CCT2	0.648
0	0.725899	0.752	0.15	0	Epi_OLFM4	CCT3	0.602
0	0.578406	0.668	0.112	0	Epi_OLFM4	CCT4	0.556
0	0.627482	0.704	0.134	0	Epi_OLFM4	CCT5	0.57
0	0.646014	0.751	0.141	0	Epi_OLFM4	CCT6A	0.61
0	0.644404	0.662	0.116	0	Epi_OLFM4	CCT7	0.546
0	0.643189	0.68	0.104	0	Epi_OLFM4	CCT8	0.576
1.75842e-192	0.711875	0.555	0.278	5.73333e-188	Colonocytes	CD164	0.277
0	2.88484	0.655	0.095	0	Colonocytes	CD177	0.56
1.00171e-267	1.04844	0.947	0.531	3.26608e-263	Epi_OLFM4	CD24	0.416
0	1.88985	0.261	0.001	0	Tuft	CD300LF	0.26
1.33776e-102	0.70388	0.406	0.186	4.36176e-98	Epi_RPL17	CD320	0.22
6.66376e-29	0.531837	0.422	0.185	2.17272e-24	Goblet_MKI67	CD44	0.237
3.30918e-272	1.029	0.46	0.184	1.07896e-267	Colonocytes	CD59	0.276
3.41095e-159	1.52141	0.493	0.056	1.11214e-154	Enteroendocrine	DNAJC12	0.437
6.42897e-269	0.991953	0.712	0.413	2.09617e-264	Colonocytes	CD63	0.299
0	3.62476	0.444	0.008	0	Enteroendocrine	SCT	0.436
2.07554e-104	2.338	0.536	0.102	6.76731e-100	Enteroendocrine	DDC	0.434
7.97801e-77	0.713417	0.694	0.445	2.60123e-72	Epi_RPL17	CD74	0.249
7.49622e-224	0.821472	0.958	0.542	2.44414e-219	Epi_OLFM4	CD9	0.416
1.61061e-98	1.264	0.522	0.089	5.25139e-94	Enteroendocrine	GCLC	0.433
0	1.14586	0.856	0.162	0	Epi_OLFM4	CD99	0.694
0	1.60431	0.442	0.027	0	Colonocytes	CDA	0.415
2.47698e-53	0.71978	0.332	0.09	8.07618e-49	Goblet_MKI67	CDC20	0.242
0	1.78041	0.449	0.063	0	Epi_MKI67	CDC20	0.386
3.88008e-145	0.581886	0.47	0.239	1.2651e-140	Colonocytes	CDC42	0.231
4.40778e-303	0.56196	0.796	0.235	1.43716e-298	Epi_OLFM4	CDC42	0.561
5.24913e-57	1.31479	0.292	0.085	1.71148e-52	Epi_LGR5	CDCA7	0.207
0	0.711819	0.532	0.054	0	Epi_OLFM4	CDCA7	0.478
5.26977e-44	1.29515	0.449	0.21	1.71821e-39	Epi_LGR5	CDHR1	0.239
0	0.865095	0.413	0.109	0	Colonocytes	CDHR2	0.304
1.05618e-179	2.41367	0.647	0.117	3.44366e-175	Colonocytes_BEST4	NBPF26	0.53
0	1.69767	0.43	0.001	0	Enteroendocrine	PTPRN	0.429
0	1.44537	0.874	0.419	0	Colonocytes	CDHR5	0.455
6.47374e-173	2.03337	0.612	0.106	2.11076e-168	Colonocytes_BEST4	NEURL1	0.506
3.75078e-152	1.04054	0.724	0.471	1.22294e-147	Epi_KRT20	CDHR5	0.253
6.85547e-96	2.91807	0.699	0.23	2.23522e-91	Colonocytes_BEST4	GUCA2A	0.469
0	0.704851	0.604	0.059	0	Epi_OLFM4	CDK4	0.545
7.80303e-217	0.711169	0.759	0.437	2.54418e-212	Colonocytes	CDKN1A	0.322
7.12428e-147	1.25164	0.478	0.054	2.32287e-142	Enteroendocrine	SMIM24	0.424
0	2.03419	0.566	0.037	0	Colonocytes	CDKN2B-AS1	0.529
1.01911e-134	0.516745	0.505	0.267	3.3228e-130	Colonocytes	CDX2	0.238
0	2.67471	0.749	0.104	0	Colonocytes	CEACAM1	0.645
2.82149e-126	2.00545	0.573	0.124	9.19947e-122	Colonocytes_BEST4	FRMD1	0.449
0	2.16653	0.898	0.417	0	Colonocytes	CEACAM5	0.481
0	2.16935	0.625	0.085	0	Colonocytes	CEACAM6	0.54
2.06888e-62	1.34572	0.811	0.402	6.74558e-58	Colonocytes_BEST4	KRT20	0.409
0	3.76814	0.868	0.088	0	Colonocytes	CEACAM7	0.78	plot
0	1.249	0.425	0.003	0	Enteroendocrine	KIF5C	0.422
2.84014e-93	0.85283	0.316	0.055	9.26026e-89	Goblet_MKI67	CENPF	0.261
0	1.64767	0.324	0.036	0	Epi_MKI67	CENPF	0.288
7.10594e-70	0.750797	0.327	0.075	2.31689e-65	Goblet_MKI67	CENPM	0.252
5.00509e-90	0.630466	0.27	0.044	1.63191e-85	Goblet_MKI67	CENPW	0.226
1.22516e-27	0.720742	0.689	0.431	3.99463e-23	Goblet_MKI67	CENPX	0.258
0	1.35657	0.425	0.008	0	Enteroendocrine	GNG2	0.417
2.45889e-57	1.33063	0.594	0.177	8.01722e-53	Enteroendocrine	PTMS	0.417
0	1.20764	0.657	0.262	0	Colonocytes	CES2	0.395
0	1.25627	0.599	0.223	0	Colonocytes	CFDP1	0.376
0	1.36623	0.894	0.605	0	Colonocytes	CFL1	0.289
1.31536e-165	0.620075	0.97	0.627	4.28872e-161	Epi_OLFM4	CFL1	0.343
0	0.878537	0.499	0.159	0	Colonocytes	CGN	0.34
0	1.71864	0.235	0	0	Tuft	CHAT	0.235
6.16593e-114	0.698872	0.887	0.634	2.0104e-109	Epi_RPL17	CHCHD10	0.253
3.15556e-269	0.909078	0.966	0.497	1.02887e-264	Epi_OLFM4	CHCHD2	0.469
8.82101e-70	0.5673	0.741	0.513	2.87609e-65	Epi_RPL17	CHCHD2	0.228
1.0954e-114	1.42214	0.327	0.114	3.57154e-110	Tuft	CHD6	0.213
1.55599e-132	1.6509	0.473	0.06	5.07331e-128	Enteroendocrine	KCTD12	0.413
1.17553e-189	1.90819	0.449	0.039	3.83282e-185	Enteroendocrine	SYT13	0.41
2.35608e-200	0.506832	0.34	0.119	7.682e-196	Colonocytes	CHMP1A	0.221
2.16324e-204	0.691808	0.403	0.16	7.05323e-200	Colonocytes	CHMP1B	0.243
0	1.17064	0.411	0.001	0	Enteroendocrine	CELF3	0.41
0	1.19524	0.668	0.27	0	Colonocytes	CHMP2A	0.398
1.53842e-265	0.791624	0.395	0.136	5.01603e-261	Colonocytes	CHMP2B	0.259
0	1.3175	0.764	0.329	0	Colonocytes	CHMP4B	0.435
0	1.03754	0.439	0.138	0	Colonocytes	CHMP5	0.301
5.29503e-277	1.62568	0.272	0.036	1.72645e-272	Tuft	CHN2	0.236
0	1.19223	0.552	0.161	0	Colonocytes	CHP1	0.391
0	1.11454	0.489	0.12	0	Colonocytes	CHP2	0.369
0	1.28526	0.293	0.043	0	Epi_MKI67	CHTF18	0.25
0	1.19425	0.764	0.368	0	Colonocytes	CIB1	0.396
1.68091e-56	1.1899	0.614	0.206	5.4806e-52	Enteroendocrine	GABARAPL2	0.408
6.30765e-119	0.775167	0.62	0.353	2.05661e-114	Epi_RPL17	CISD3	0.267
3.95051e-148	1.34381	0.726	0.525	1.28807e-143	Colonocytes	CKB	0.201
7.24916e-48	0.58342	0.292	0.081	2.36359e-43	Goblet_MKI67	CKS1B	0.211
1.46509e-39	0.763067	0.516	0.229	4.77694e-35	Goblet_MKI67	CKS2	0.287
0	3.9846	0.784	0.107	0	Goblet	CLCA1	0.677
2.6983e-84	1.25104	0.676	0.231	8.79781e-80	Goblet_MKI67	CLCA1	0.445
0	3.80196	0.626	0.046	0	Colonocytes	CLCA4	0.58
0	1.85014	0.583	0.161	0	Colonocytes	CLDN23	0.422
0	1.26208	0.899	0.616	0	Colonocytes	CLDN7	0.283
2.76194e-147	0.619969	0.751	0.496	9.00532e-143	Colonocytes	CLIC1	0.255
5.29309e-228	0.859014	0.956	0.505	1.72581e-223	Epi_OLFM4	CLIC1	0.451
0	0.912038	0.398	0.07	0	Colonocytes	CLIC5	0.328
0	0.768576	0.658	0.077	0	Epi_OLFM4	CLNS1A	0.581
0	1.212	0.746	0.309	0	Colonocytes	CLTB	0.437
2.45393e-133	0.620842	0.421	0.214	8.00105e-129	Colonocytes	CMBL	0.207
9.59451e-64	1.67276	0.599	0.191	3.12829e-59	Enteroendocrine	SEC11C	0.408
0	1.051	0.862	0.217	0	Epi_OLFM4	CNBP	0.645
0	0.826207	0.719	0.105	0	Epi_OLFM4	CNIH1	0.614
2.51083e-224	0.607875	0.333	0.109	8.18656e-220	Colonocytes	CNIH4	0.224
0	0.512794	0.536	0.066	0	Epi_OLFM4	CNOT7	0.47
0	0.630543	0.848	0.261	0	Epi_OLFM4	COA3	0.587
3.9875e-99	1.3931	0.418	0.067	1.30013e-94	Paneth	COL16A1	0.351
0	0.853367	0.337	0.038	0	Colonocytes	COL17A1	0.299
0	3.15972	0.57	0.014	0	Tuft	COL27A1	0.556
1.3553e-59	1.32275	0.556	0.149	4.41896e-55	Enteroendocrine	PRAC1	0.407
0	0.700283	0.881	0.279	0	Epi_OLFM4	COMMD6	0.602
4.6852e-52	1.46992	0.754	0.347	1.52761e-47	Enteroendocrine	SELENOK	0.407
4.04219e-240	0.70985	0.614	0.301	1.31795e-235	Colonocytes	CORO1B	0.313
0	0.531508	0.684	0.138	0	Epi_OLFM4	COX16	0.546
1.80439e-169	0.619018	0.515	0.256	5.88321e-165	Colonocytes	COX17	0.259
8.30891e-193	0.666795	0.989	0.678	2.70912e-188	Epi_OLFM4	COX4I1	0.311
7.37675e-187	0.917911	0.928	0.681	2.40519e-182	Epi_RPL17	COX4I1	0.247
8.15044e-150	0.694699	0.749	0.489	2.65745e-145	Colonocytes	COX5A	0.26
0	1.09684	0.971	0.497	0	Epi_OLFM4	COX5A	0.474
2.63944e-68	0.532001	0.758	0.511	8.60589e-64	Epi_RPL17	COX5A	0.247
2.37529e-139	0.644684	0.947	0.745	7.74463e-135	Epi_RPL17	COX5B	0.202
0	1.15553	0.842	0.527	0	Colonocytes	COX6A1	0.315
6.14265e-188	0.728947	0.958	0.549	2.00281e-183	Epi_OLFM4	COX6A1	0.409
1.04093e-76	0.539109	0.802	0.559	3.39395e-72	Epi_RPL17	COX6A1	0.243
2.59118e-152	0.630085	0.852	0.61	8.44853e-148	Colonocytes	COX6B1	0.242
1.64588e-119	0.671248	0.877	0.629	5.36638e-115	Epi_RPL17	COX6B1	0.248
1.74594e-86	0.593563	0.835	0.582	5.69264e-82	Epi_RPL17	COX6C	0.253
1.4064e-281	0.904533	0.779	0.462	4.58556e-277	Colonocytes	COX7A2	0.317
8.5511e-153	0.633629	0.946	0.48	2.78809e-148	Epi_OLFM4	COX7A2	0.466
5.13318e-42	0.967595	0.681	0.277	1.67367e-37	Enteroendocrine	CUTA	0.404
0	1.04482	0.817	0.161	0	Epi_OLFM4	COX7A2L	0.656
1.44014e-147	0.718104	0.734	0.492	4.69557e-143	Colonocytes	COX7B	0.242
2.50776e-77	0.554662	0.764	0.51	8.17654e-73	Epi_RPL17	COX7B	0.254
4.33972e-203	0.781699	0.974	0.579	1.41496e-198	Epi_OLFM4	COX7C	0.395
4.4991e-74	0.546709	0.833	0.588	1.46693e-69	Epi_RPL17	COX7C	0.245
1.22542e-217	0.814172	0.745	0.453	3.99548e-213	Colonocytes	COX8A	0.292
1.6539e-187	0.7252	0.947	0.466	5.39253e-183	Epi_OLFM4	COX8A	0.481
1.98491e-203	2.03167	0.435	0.033	6.47179e-199	Enteroendocrine	EGR3	0.402
3.37546e-147	0.993549	0.449	0.047	1.10057e-142	Enteroendocrine	ISYNA1	0.402
8.3008e-261	0.89322	0.561	0.265	2.70647e-256	Goblet	CRACR2B	0.296
1.40983e-236	0.66971	0.379	0.132	4.59675e-232	Colonocytes	CRB3	0.247
0	1.27383	0.462	0.117	0	Goblet	CREB3L1	0.345
4.20724e-216	1.21932	0.43	0.029	1.37177e-211	Enteroendocrine	BAIAP3	0.401
6.33778e-193	1.7174	0.43	0.046	2.06643e-188	Colonocytes_BEST4	NOTCH2	0.384
1.11349e-144	1.82674	0.567	0.304	3.63052e-140	Tuft	CRIP1	0.263
2.16387e-157	1.14174	0.444	0.046	7.0553e-153	Enteroendocrine	TUSC3	0.398
5.19215e-234	0.707591	0.397	0.147	1.6929e-229	Colonocytes	CRYL1	0.25
2.81933e-64	1.07764	0.531	0.134	9.19243e-60	Enteroendocrine	C12orf75	0.397
0	0.727898	0.789	0.182	0	Epi_OLFM4	CSDE1	0.607
2.70611e-123	2.56494	0.454	0.059	8.82326e-119	Enteroendocrine	ARC	0.395
0	1.58376	0.914	0.65	0	Colonocytes	CST3	0.264
0	1.48532	0.759	0.343	0	Colonocytes	CSTB	0.416
0	1.69864	0.651	0.203	0	Colonocytes	CTSA	0.448
0	1.10937	0.625	0.268	0	Colonocytes	CTSD	0.357
2.30943e-262	0.835844	0.51	0.215	7.52991e-258	Colonocytes	CTSS	0.295
0	0.938044	0.428	0.102	0	Colonocytes	CTSZ	0.326
0	5.2651	0.396	0.003	0	Enteroendocrine	GCG	0.393
0	0.820451	0.853	0.236	0	Epi_OLFM4	CUTA	0.617
9.05559e-121	1.1993	0.536	0.271	2.95257e-116	Epi_MKI67	CXCL3	0.265
0	0.698482	0.825	0.208	0	Epi_OLFM4	CYB5A	0.617
3.35688e-133	0.852834	0.8	0.509	1.09451e-128	Epi_RPL17	CYBA	0.291
1.14503e-67	0.506591	0.681	0.465	3.73338e-63	Epi_RPL17	CYC1	0.216
5.99435e-87	0.546596	0.604	0.398	1.95446e-82	Colonocytes	CYCS	0.206
4.05876e-190	0.60731	0.904	0.394	1.32336e-185	Epi_OLFM4	CYCS	0.51
1.36635e-87	1.12078	0.469	0.083	4.45498e-83	Enteroendocrine	ARFGEF3	0.386
7.81717e-191	0.847211	0.686	0.396	2.54879e-186	Colonocytes	CYP3A5	0.29
0	1.72225	0.812	0.333	0	Colonocytes	CYSTM1	0.479
9.28344e-43	1.17591	0.816	0.43	3.02687e-38	Enteroendocrine	GPX4	0.386
3.15384e-59	1.01918	0.517	0.132	1.02831e-54	Enteroendocrine	TM4SF5	0.385
0	0.696161	0.773	0.196	0	Epi_OLFM4	DAD1	0.577
3.90758e-156	0.608206	0.528	0.278	1.27407e-151	Colonocytes	DAZAP2	0.25
1.13745e-203	0.735271	0.928	0.424	3.70867e-199	Epi_OLFM4	DBI	0.504
3.6938e-99	0.676966	0.701	0.439	1.20436e-94	Epi_RPL17	DBI	0.262
0	0.558592	0.672	0.139	0	Epi_OLFM4	DBNDD2	0.533
0	1.82006	0.279	0.013	0	Tuft	DCLK2	0.266
0	0.694129	0.739	0.15	0	Epi_OLFM4	DCTPP1	0.589
3.01375e-236	0.869444	0.51	0.229	9.82633e-232	Colonocytes	DDAH2	0.281
2.55571e-36	0.846982	0.633	0.251	8.33289e-32	Enteroendocrine	MAP1LC3A	0.382
9.64138e-61	0.982501	0.493	0.113	3.14357e-56	Enteroendocrine	KIF12	0.38
0	0.950761	0.783	0.14	0	Epi_OLFM4	DDOST	0.643
2.10493e-249	0.797854	0.461	0.188	6.86313e-245	Colonocytes	DDT	0.273
1.35246e-171	1.79919	0.626	0.355	4.4097e-167	Tuft	DDX17	0.271
2.57486e-87	1.029	0.511	0.304	8.39533e-83	Epi_MKI67	DDX39A	0.207
0	0.623806	0.707	0.14	0	Epi_OLFM4	DECR1	0.567
1.8113e-278	8.51191	0.877	0.152	5.90575e-274	Paneth	DEFA5	0.725	plot
0	7.80068	0.836	0.051	0	Paneth	DEFA6	0.785	plot
0	0.787504	0.301	0.035	0	Colonocytes	DEFB1	0.266
9.26153e-34	0.718836	0.287	0.075	3.01972e-29	Paneth	DEPP1	0.212
0	1.10862	0.537	0.134	0	Colonocytes	DHRS11	0.403
0	1.54715	0.454	0.037	0	Colonocytes	DHRS9	0.417
0	0.705575	0.251	0.022	0	Colonocytes	DIO3OS	0.229
0	0.514256	0.562	0.076	0	Epi_OLFM4	DLD	0.486
0	1.15341	0.267	0.033	0	Goblet	DLL1	0.234
8.86309e-128	1.52314	0.492	0.073	2.88981e-123	Paneth	DLL1	0.419
0	0.551291	0.687	0.132	0	Epi_OLFM4	DMAC1	0.555
7.92946e-78	3.00879	0.535	0.165	2.5854e-73	Colonocytes_BEST4	MT1H	0.37
1.12305e-246	1.23542	0.396	0.022	3.66171e-242	Enteroendocrine	STX1A	0.374
1.69372e-87	1.43581	0.449	0.077	5.52238e-83	Enteroendocrine	TFF1	0.372
2.71134e-52	1.38603	0.531	0.163	8.84031e-48	Enteroendocrine	NEDD9	0.368
6.9638e-221	1.13433	0.391	0.024	2.27055e-216	Enteroendocrine	CEP126	0.367
3.37124e-40	0.855951	0.531	0.164	1.09919e-35	Enteroendocrine	TSPYL2	0.367
0	1.1635	0.367	0.001	0	Enteroendocrine	ANK2	0.366
0	1.23064	0.372	0.006	0	Enteroendocrine	SYT5	0.366
4.55057e-287	0.539088	0.838	0.259	1.48371e-282	Epi_OLFM4	DNPH1	0.579
2.08121e-161	0.928166	0.577	0.277	6.78577e-157	Epi_RPL17	DNPH1	0.3
2.24164e-256	0.582037	0.29	0.073	7.30887e-252	Colonocytes	DOK4	0.217
3.83931e-31	0.818586	0.758	0.393	1.25181e-26	Enteroendocrine	C9orf16	0.365
2.0204e-281	0.780461	0.55	0.227	6.58751e-277	Colonocytes	DSC2	0.323
0	0.601357	0.739	0.183	0	Epi_OLFM4	DSG2	0.556
0	1.11521	0.528	0.192	0	Colonocytes	DST	0.336
2.03552e-61	1.08301	0.483	0.118	6.63682e-57	Enteroendocrine	GUCY2C	0.365
0	0.987232	0.888	0.277	0	Epi_OLFM4	DSTN	0.611
2.35819e-69	0.597671	0.297	0.064	7.68887e-65	Goblet_MKI67	DTYMK	0.233
3.05152e-48	1.36792	0.85	0.485	9.94946e-44	Enteroendocrine	SSR4	0.365
1.01316e-60	0.854112	0.469	0.105	3.3034e-56	Enteroendocrine	ELL2	0.364
0	0.508058	0.71	0.157	0	Epi_OLFM4	DUT	0.553
5.35425e-121	0.583772	0.697	0.467	1.74575e-116	Colonocytes	DYNLL1	0.23
7.16174e-52	1.10711	0.517	0.154	2.33509e-47	Enteroendocrine	EID1	0.363
7.80117e-205	0.738444	0.455	0.203	2.54357e-200	Colonocytes	DYNLT1	0.252
7.75539e-256	0.634976	0.872	0.316	2.52864e-251	Epi_OLFM4	ECH1	0.556
0	0.605718	0.799	0.217	0	Epi_OLFM4	ECHS1	0.582
1.03887e-200	0.64003	0.869	0.643	3.38723e-196	Colonocytes	EDF1	0.226
0	1.08423	0.982	0.607	0	Epi_OLFM4	EEF1B2	0.375
2.48389e-178	0.912531	0.882	0.612	8.09872e-174	Epi_RPL17	EEF1B2	0.27
4.0464e-150	0.756414	0.896	0.684	1.31933e-145	Epi_RPL17	EEF1D	0.212
1.74027e-39	1.45137	0.7	0.338	5.67414e-35	Enteroendocrine	VMP1	0.362
0	1.97148	0.953	0.309	0	Epi_OLFM4	EEF1G	0.644
1.56404e-88	0.780615	0.579	0.337	5.09957e-84	Epi_RPL17	EEF1G	0.242
4.47996e-33	0.653569	0.609	0.249	1.46069e-28	Enteroendocrine	DYNLRB1	0.36
0	1.40332	0.973	0.533	0	Epi_OLFM4	EEF2	0.44
1.75902e-148	0.576869	0.43	0.203	5.7353e-144	Colonocytes	EFHD2	0.227
2.53246e-103	0.594275	0.477	0.273	8.25707e-99	Colonocytes	EFNA1	0.204
2.16074e-71	0.979849	0.44	0.081	7.04509e-67	Enteroendocrine	RAB26	0.359
6.20807e-36	0.947121	0.633	0.275	2.02414e-31	Enteroendocrine	ATP6V1G1	0.358
0	0.500373	0.531	0.076	0	Epi_OLFM4	EI24	0.455
1.5642e-57	1.35426	0.469	0.112	5.10009e-53	Enteroendocrine	GEM	0.357
0	0.653194	0.781	0.177	0	Epi_OLFM4	EIF1AX	0.604
1.59501e-260	2.54619	0.551	0.202	5.20052e-256	Tuft	EIF1B	0.349
0	0.561317	0.648	0.101	0	Epi_OLFM4	EIF2A	0.547
0	0.723012	0.717	0.119	0	Epi_OLFM4	EIF2S3	0.598
0	0.696935	0.777	0.181	0	Epi_OLFM4	EIF3D	0.596
0	1.52532	0.866	0.146	0	Epi_OLFM4	EIF3E	0.72
0	1.29111	0.898	0.217	0	Epi_OLFM4	EIF3F	0.681
0	1.05493	0.854	0.2	0	Epi_OLFM4	EIF3H	0.654
0	0.764969	0.782	0.168	0	Epi_OLFM4	EIF3I	0.614
2.27224e-297	0.96697	0.942	0.419	7.40862e-293	Epi_OLFM4	EIF3K	0.523
3.02255e-108	0.732462	0.696	0.436	9.85501e-104	Epi_RPL17	EIF3K	0.26
0	1.43176	0.856	0.155	0	Epi_OLFM4	EIF3L	0.701
0	0.779542	0.766	0.132	0	Epi_OLFM4	EIF3M	0.634
0	1.6579	0.357	0	0	Enteroendocrine	SCG2	0.357
0	0.849999	0.82	0.195	0	Epi_OLFM4	EIF4B	0.625
1.24914e-282	0.740924	0.423	0.14	4.07282e-278	Colonocytes	EIF4EBP2	0.283
0	0.544082	0.706	0.156	0	Epi_OLFM4	EIF4H	0.55
0	0.86007	0.913	0.343	0	Epi_OLFM4	EIF5A	0.57
1.34216e-64	0.552467	0.579	0.368	4.37612e-60	Epi_RPL17	EIF5A	0.211
1.23819e-279	0.90939	0.567	0.254	4.03713e-275	Colonocytes	EIF6	0.313
0	1.19016	0.357	0.001	0	Enteroendocrine	ETV1	0.356
7.88132e-132	0.709844	0.895	0.667	2.5697e-127	Epi_RPL17	ELOB	0.228
0	2.50559	0.357	0.002	0	Enteroendocrine	EGR4	0.355
0	0.519931	0.581	0.094	0	Epi_OLFM4	EMC4	0.487
2.45465e-38	0.659295	0.512	0.159	8.00338e-34	Enteroendocrine	GCH1	0.353
0	1.42664	0.452	0.063	0	Colonocytes	EMP1	0.389
3.87676e-251	0.71513	0.892	0.353	1.26402e-246	Epi_OLFM4	ENO1	0.539
9.21225e-68	0.612057	0.581	0.376	3.00366e-63	Epi_RPL17	ENO1	0.205
0	1.32529	0.353	0	0	Enteroendocrine	UCN3	0.353
0	0.918878	0.483	0.15	0	Colonocytes	ENTPD8	0.333
0	1.00851	0.445	0.147	0	Goblet	ENTPD8	0.298
0	1.47174	0.867	0.546	0	Colonocytes	EPCAM	0.321
7.74698e-248	0.848992	0.953	0.571	2.5259e-243	Epi_OLFM4	EPCAM	0.382
3.3608e-65	1.44521	0.369	0.115	1.09579e-60	Epi_LGR5	EPHB3	0.254
3.7998e-187	0.60225	0.546	0.272	1.23892e-182	Colonocytes	EPN1	0.274
4.33374e-242	0.699909	0.276	0.071	1.41302e-237	Colonocytes	ERBIN	0.205
0	0.971739	0.82	0.165	0	Epi_OLFM4	ERH	0.655
8.26801e-158	1.42277	0.382	0.032	2.69578e-153	Enteroendocrine	C2CD4B	0.35
0	0.984308	0.675	0.333	0	Goblet	ERN2	0.342
2.03323e-42	1.98958	0.565	0.216	6.62936e-38	Enteroendocrine	NR4A2	0.349
2.49983e-306	0.620404	0.838	0.258	8.1507e-302	Epi_OLFM4	ERP29	0.58
5.66843e-32	0.906182	0.792	0.444	1.84819e-27	Enteroendocrine	GNAS	0.348
8.99403e-288	0.880088	0.564	0.148	2.9325e-283	Epi_OLFM4	ERRFI1	0.416
0	0.84281	0.703	0.088	0	Epi_OLFM4	ESD	0.615
0	0.545035	0.733	0.182	0	Epi_OLFM4	ETFA	0.551
0	1.66754	0.723	0.346	0	Colonocytes	ETHE1	0.377
2.02936e-261	0.986479	0.547	0.238	6.61672e-257	Colonocytes	ETNK1	0.309
3.49301e-45	1.29367	0.512	0.167	1.1389e-40	Enteroendocrine	YPEL5	0.345
0	3.69836	0.974	0.43	0	Colonocytes	FABP1	0.544
0	1.15958	0.452	0.131	0	Colonocytes	FABP2	0.321
0	0.862203	0.862	0.287	0	Epi_OLFM4	FABP5	0.575
3.30007e-113	0.679326	0.601	0.305	1.07599e-108	Epi_RPL17	FABP5	0.296
2.37942e-271	0.744587	0.88	0.313	7.75811e-267	Epi_OLFM4	FAM162A	0.567
5.8534e-229	0.818725	0.767	0.541	1.9085e-224	Goblet	FAM3D	0.226
0	0.800071	0.755	0.136	0	Epi_OLFM4	FAM96A	0.619
1.47956e-241	0.798653	0.982	0.684	4.82409e-237	Epi_OLFM4	FAU	0.298
5.93908e-160	0.749195	0.928	0.686	1.93644e-155	Epi_RPL17	FAU	0.242
0	0.819486	0.804	0.161	0	Epi_OLFM4	FBL	0.643
3.50754e-90	0.648086	0.4	0.191	1.14363e-85	Epi_RPL17	FBL	0.209
0	0.81864	0.634	0.256	0	Colonocytes	FBLIM1	0.378
0	3.741	0.932	0.281	0	Goblet	FCGBP	0.651
2.68828e-95	0.955754	0.897	0.399	8.76515e-91	Goblet_MKI67	FCGBP	0.498
0	1.05384	0.68	0.341	0	Colonocytes	FCGRT	0.339
0	1.81031	0.268	0.018	0	Tuft	FES	0.25
1.41507e-34	1.10695	0.729	0.386	4.61383e-30	Enteroendocrine	GABARAP	0.343
5.98494e-123	1.50334	0.361	0.131	1.95139e-118	Tuft	FGFR4	0.23
2.57598e-217	1.47946	0.467	0.041	8.39897e-213	Paneth	FGFRL1	0.426
1.31394e-147	0.606087	0.534	0.283	4.28411e-143	Colonocytes	FHL2	0.251
1.50678e-35	0.639831	0.343	0.125	4.91285e-31	Goblet_MKI67	FKBP11	0.218
1.56501e-246	0.97201	0.477	0.2	5.10272e-242	Colonocytes	FKBP1A	0.277
8.03356e-24	0.654721	0.691	0.348	2.61934e-19	Enteroendocrine	TMEM59	0.343
0	1.04449	0.853	0.197	0	Epi_OLFM4	FKBP1A	0.656
5.06251e-31	0.650122	0.556	0.214	1.65063e-26	Enteroendocrine	ANAPC5	0.342
1.97187e-48	0.834751	0.473	0.131	6.42927e-44	Enteroendocrine	ZNF428	0.342
0	0.774465	0.353	0.087	0	Colonocytes	FRMD1	0.266
5.8175e-66	1.47352	0.531	0.163	1.8968e-61	Colonocytes_BEST4	LYPD8	0.368
0	1.71465	0.257	0.013	0	Tuft	FRY	0.244
3.26099e-139	0.680747	0.619	0.399	1.06324e-134	Goblet	FRYL	0.22
1.61262e-252	0.507561	0.256	0.055	5.25796e-248	Colonocytes	FSIP2	0.201
8.87598e-212	0.709753	0.995	0.766	2.89401e-207	Epi_OLFM4	FTL	0.229
0	1.16073	0.348	0.007	0	Enteroendocrine	CADPS	0.341
0	0.705965	0.314	0.072	0	Colonocytes	FUOM	0.242
1.37786e-181	1.80241	0.298	0.069	4.49253e-177	Tuft	FURIN	0.229
0	2.74789	0.919	0.415	0	Colonocytes	FXYD3	0.504
0	4.23878	0.815	0.012	0	Tuft	FYB1	0.803
5.6767e-297	1.09458	0.651	0.338	1.85089e-292	Colonocytes	GABARAP	0.313
4.54582e-38	0.777119	0.507	0.168	1.48217e-33	Enteroendocrine	KIAA1324	0.339
5.36883e-247	0.66989	0.929	0.347	1.75051e-242	Epi_OLFM4	GABARAP	0.582
2.02676e-61	0.502901	0.42	0.081	6.60824e-57	Enteroendocrine	SYP	0.339
1.07306e-188	0.689492	0.403	0.173	3.49871e-184	Colonocytes	GABARAPL2	0.23
2.68197e-96	1.03248	0.396	0.058	8.74457e-92	Enteroendocrine	QDPR	0.338
1.27141e-17	0.601848	0.57	0.281	4.14543e-13	Paneth	GADD45G	0.289
8.66788e-114	0.706582	0.552	0.286	2.82616e-109	Epi_RPL17	GADD45GIP1	0.266
2.22555e-237	1.75017	0.317	0.06	7.25641e-233	Tuft	GANC	0.257
3.40994e-299	0.634263	0.301	0.069	1.11181e-294	Colonocytes	GBP3	0.232
8.81874e-25	0.793087	0.812	0.475	2.87535e-20	Enteroendocrine	ATP5MC2	0.337
8.99012e-66	1.63063	0.425	0.088	2.93123e-61	Enteroendocrine	PHLDA1	0.337
5.09394e-38	0.803217	0.498	0.163	1.66088e-33	Enteroendocrine	GTF2I	0.335
0	1.73145	0.652	0.102	0	Colonocytes	GCNT3	0.55
0	1.19672	0.387	0.043	0	Colonocytes	GDA	0.344
8.21073e-21	0.792493	0.622	0.368	2.67711e-16	Goblet_MKI67	GDF15	0.254
8.75123e-95	0.686472	0.686	0.348	2.85334e-90	Epi_OLFM4	GDF15	0.338
1.44958e-166	1.4761	0.362	0.028	4.72636e-162	Enteroendocrine	ZNF331	0.334
0	0.803451	0.798	0.19	0	Epi_OLFM4	GDI2	0.608
0	0.532584	0.322	0.072	0	Colonocytes	GDPD3	0.25
0	1.62382	0.227	0.011	0	Tuft	GDPD5	0.216
5.49788e-30	0.964622	0.647	0.314	1.79258e-25	Enteroendocrine	ARF5	0.333
1.67536e-228	0.614929	0.347	0.114	5.46251e-224	Colonocytes	GFER	0.233
0	0.630554	0.651	0.097	0	Epi_OLFM4	GGCT	0.554
0	0.74475	0.597	0.065	0	Epi_OLFM4	GGH	0.532
1.21319e-183	0.565305	0.478	0.217	3.95562e-179	Colonocytes	GGT6	0.261
0	1.04968	0.49	0.187	0	Colonocytes	GHITM	0.303
0	0.76341	0.791	0.193	0	Epi_OLFM4	GHITM	0.598
0	0.852323	0.571	0.195	0	Colonocytes	GIPC1	0.376
4.24416e-83	0.946088	0.396	0.063	1.38381e-78	Enteroendocrine	SMIM6	0.333
2.75774e-51	0.914911	0.44	0.109	8.99161e-47	Enteroendocrine	HCG18	0.331
9.73331e-159	0.595817	0.372	0.157	3.17355e-154	Colonocytes	GLRX	0.215
1.20513e-143	0.65297	0.626	0.409	3.92931e-139	Goblet	GMDS	0.217
0	0.574374	0.571	0.079	0	Epi_OLFM4	GMNN	0.492
2.06487e-304	0.737653	0.47	0.157	6.7325e-300	Colonocytes	GNA11	0.313
2.36322e-37	0.610576	0.464	0.134	7.70529e-33	Enteroendocrine	HEPACAM2	0.33
1.39792e-26	0.779135	0.657	0.329	4.55793e-22	Enteroendocrine	SEC61B	0.328
0	1.44111	0.329	0.003	0	Enteroendocrine	PRPH	0.326
0	0.867701	0.398	0.098	0	Colonocytes	GNG12	0.3
0	2.13114	0.316	0.001	0	Tuft	GNG13	0.315
1.43524e-41	0.88346	0.454	0.128	4.6796e-37	Enteroendocrine	STMN1	0.326
0	1.11122	0.733	0.392	0	Colonocytes	GNG5	0.341
7.40043e-189	0.649823	0.924	0.41	2.41291e-184	Epi_OLFM4	GNG5	0.514
0	1.62439	0.682	0.206	0	Colonocytes	GPA33	0.476
0	0.610032	0.794	0.224	0	Epi_OLFM4	GPI	0.57
8.60756e-29	0.739706	0.58	0.254	2.8065e-24	Enteroendocrine	MPC2	0.326
0	0.523591	0.714	0.152	0	Epi_OLFM4	GPR160	0.562
0	1.20468	0.513	0.172	0	Colonocytes	GPRC5A	0.341
0	1.51734	0.972	0.46	0	Epi_OLFM4	GPX2	0.512
2.7073e-137	0.816514	0.783	0.472	8.82714e-133	Epi_RPL17	GPX2	0.311
2.63965e-30	0.658728	0.546	0.221	8.60659e-26	Enteroendocrine	EMC10	0.325
3.38889e-71	0.571559	0.634	0.416	1.10495e-66	Epi_RPL17	GPX4	0.218
0	2.89863	0.587	0.043	0	Tuft	GRASP	0.544
0	2.25982	0.377	0.008	0	Tuft	GRK5	0.369
1.14086e-220	0.800111	0.64	0.35	3.71977e-216	Colonocytes	GRN	0.29
4.20741e-181	0.554863	0.342	0.128	1.37183e-176	Colonocytes	GSKIP	0.214
1.53484e-247	1.34883	0.498	0.226	5.00436e-243	Goblet	GSN	0.272
1.00262e-44	0.793858	0.454	0.129	3.26906e-40	Enteroendocrine	PRKAR1A	0.325
3.6282e-216	0.785609	0.975	0.563	1.18297e-211	Epi_OLFM4	GSTP1	0.412
5.44756e-222	1.03736	0.883	0.567	1.77618e-217	Epi_RPL17	GSTP1	0.316
4.17315e-55	1.94041	0.884	0.559	1.36066e-50	Enteroendocrine	BTG2	0.325
9.78496e-123	0.672123	0.257	0.029	3.19039e-118	Goblet_MKI67	GTSE1	0.228
0	1.38752	0.258	0.014	0	Epi_MKI67	GTSE1	0.244
0	4.11771	0.837	0.118	0	Colonocytes	GUCA2A	0.719	plot
1.36668e-133	1.74589	0.409	0.058	4.45607e-129	Colonocytes_BEST4	NBPF14	0.351
0	2.06494	0.607	0.03	0	Colonocytes	GUCA2B	0.577
1.31003e-64	1.40295	0.503	0.154	4.27135e-60	Colonocytes_BEST4	CDHR2	0.349
1.01076e-40	0.849682	0.478	0.153	3.29557e-36	Enteroendocrine	PPP1CB	0.325
1.08985e-306	0.896376	0.753	0.41	3.55346e-302	Colonocytes	GUK1	0.343
1.07823e-289	0.888447	0.801	0.491	3.51557e-285	Colonocytes	H2AFJ	0.31
2.90846e-33	0.680631	0.478	0.223	9.48304e-29	Goblet_MKI67	H2AFV	0.255
3.57715e-124	1.13836	0.585	0.342	1.16633e-119	Epi_MKI67	H2AFX	0.243
1.52168e-35	0.982061	0.643	0.379	4.96144e-31	Goblet_MKI67	H2AFZ	0.264
2.18173e-239	0.764063	0.869	0.346	7.11354e-235	Epi_OLFM4	H2AFZ	0.523
0	1.21832	0.329	0.005	0	Enteroendocrine	SLC7A2	0.324
0	1.15187	0.985	0.599	0	Epi_OLFM4	H3F3A	0.386
0	0.548554	0.488	0.046	0	Epi_OLFM4	HACD3	0.442
0	0.688808	0.752	0.155	0	Epi_OLFM4	HADH	0.597
6.70945e-291	1.7953	0.236	0.024	2.18762e-286	Tuft	HAP1	0.212
0	0.929375	0.324	0	0	Enteroendocrine	SNAP25	0.324
0	3.72274	0.732	0.004	0	Tuft	HCK	0.728
2.11803e-71	0.885704	0.391	0.068	6.90585e-67	Enteroendocrine	ABCC5	0.323
0	1.23348	0.425	0.068	0	Goblet	HEPACAM2	0.357
2.57342e-119	1.44788	0.347	0.124	8.39065e-115	Tuft	HEPACAM2	0.223
4.7205e-76	0.934494	0.553	0.352	1.53912e-71	Epi_MKI67	HES1	0.201
4.5417e-63	1.43456	0.517	0.177	1.48082e-58	Colonocytes_BEST4	CARD16	0.34
2.38343e-53	0.810035	0.338	0.096	7.77119e-49	Goblet_MKI67	HES6	0.242
1.73024e-105	1.39791	0.512	0.095	5.64146e-101	Paneth	HES6	0.417
1.07863e-43	0.67729	0.444	0.121	3.51687e-39	Enteroendocrine	GDI1	0.323
0	1.37265	0.467	0.03	0	Colonocytes	HHLA2	0.437
0	1.2133	0.39	0.07	0	Goblet	HID1	0.32
3.70612e-49	0.713312	0.397	0.128	1.20838e-44	Goblet_MKI67	HID1	0.269
2.57881e-32	0.825496	0.389	0.13	8.40822e-28	Paneth	HID1	0.259
0	1.85295	0.616	0.203	0	Colonocytes	HIGD1A	0.413
2.23106e-140	0.60223	0.609	0.361	7.27438e-136	Colonocytes	HIGD2A	0.248
2.15684e-214	0.62329	0.911	0.361	7.03238e-210	Epi_OLFM4	HIGD2A	0.55
0	1.0628	0.8	0.456	0	Colonocytes	HINT1	0.344
0	1.12552	0.965	0.477	0	Epi_OLFM4	HINT1	0.488
0	2.45285	0.652	0.192	0	Tuft	HIP1R	0.46
0	1.29144	0.63	0.222	0	Colonocytes	HIST1H1C	0.408
1.1832e-128	1.15324	0.519	0.251	3.85782e-124	Epi_MKI67	HIST1H2AG	0.268
1.68238e-125	1.20564	0.34	0.122	5.48541e-121	Epi_MKI67	HIST1H2AL	0.218
3.47587e-158	1.22542	0.31	0.089	1.13331e-153	Epi_MKI67	HIST1H3F	0.221
0	1.57309	0.32	0.035	0	Epi_MKI67	HIST1H3G	0.285
9.84788e-135	0.991793	0.835	0.622	3.2109e-130	Epi_MKI67	HIST1H4C	0.213
7.88871e-177	0.839154	0.317	0.113	2.57211e-172	Colonocytes	HLA-DRB1	0.204
9.56877e-209	0.895122	0.775	0.484	3.1199e-204	Colonocytes	HLA-E	0.291
4.95891e-129	0.662729	0.517	0.284	1.61685e-124	Colonocytes	HLA-F	0.233
5.77735e-32	0.708237	0.519	0.243	1.88371e-27	Goblet_MKI67	HMG20B	0.276
0	0.859794	0.82	0.203	0	Epi_OLFM4	HMGA1	0.617
1.69719e-44	0.948664	0.8	0.541	5.53367e-40	Goblet_MKI67	HMGB1	0.259
1.29837e-84	1.37958	0.576	0.192	4.23333e-80	Goblet_MKI67	HMGB2	0.384
0	1.79722	0.572	0.165	0	Epi_MKI67	HMGB2	0.407	plot
1.32661e-185	0.812098	0.343	0.022	4.32542e-181	Enteroendocrine	BNIP3	0.321
3.11652e-264	0.793177	0.826	0.289	1.01614e-259	Epi_OLFM4	HMGCS2	0.537
0	0.81201	0.885	0.302	0	Epi_OLFM4	HMGN1	0.583
9.9368e-23	0.690688	0.696	0.375	3.23989e-18	Enteroendocrine	EIF4A2	0.321
1.21457e-59	1.30276	0.757	0.438	3.96012e-55	Goblet_MKI67	HMGN2	0.319
8.62823e-121	1.13188	0.628	0.427	2.81323e-116	Epi_MKI67	HMGN2	0.201
9.94117e-211	0.75644	0.921	0.406	3.24132e-206	Epi_OLFM4	HMGN2	0.515
4.39714e-22	0.833844	0.729	0.409	1.43369e-17	Enteroendocrine	CYSTM1	0.32
0	0.566333	0.306	0.059	0	Colonocytes	HMOX1	0.247
2.81103e-88	0.842509	0.372	0.053	9.16536e-84	Enteroendocrine	BEX2	0.319
0	0.623969	0.819	0.218	0	Epi_OLFM4	HNRNPA0	0.601
0	1.37192	0.972	0.449	0	Epi_OLFM4	HNRNPA1	0.523
1.35024e-230	0.512302	0.854	0.31	4.40244e-226	Epi_OLFM4	HNRNPA3	0.544
0	0.840589	0.846	0.204	0	Epi_OLFM4	HNRNPC	0.642
0	1.01198	0.834	0.207	0	Epi_OLFM4	HNRNPF	0.627
0	0.997791	0.892	0.27	0	Epi_OLFM4	HNRNPK	0.622
0	2.60588	0.61	0.146	0	Tuft	HOTAIRM1	0.464
8.57309e-31	1.0873	0.522	0.203	2.79526e-26	Enteroendocrine	INSIG1	0.319
9.83203e-34	1.04551	0.498	0.181	3.20573e-29	Enteroendocrine	NEU1	0.317
2.34624e-97	1.07116	0.481	0.273	7.64992e-93	Epi_MKI67	HP1BP3	0.208
0	1.07028	0.404	0.117	0	Goblet	HPCAL1	0.287
1.57842e-35	0.832166	0.471	0.169	5.14643e-31	Paneth	HPCAL1	0.302
0	2.53325	0.643	0.066	0	Colonocytes	HPGD	0.577
0	3.87814	0.602	0.003	0	Tuft	HPGDS	0.599
0	0.878781	0.307	0.009	0	Paneth	HPN	0.298
1.55259e-206	0.553058	0.425	0.169	5.06223e-202	Colonocytes	HPS1	0.256
0	0.75059	0.352	0.071	0	Colonocytes	HRCT1	0.281
2.78699e-77	4.84345	0.455	0.121	9.08698e-73	Colonocytes_BEST4	GUCA2B	0.334
5.97946e-296	0.517416	0.819	0.244	1.9496e-291	Epi_OLFM4	HSBP1	0.575
2.24874e-127	0.628802	0.63	0.407	7.33203e-123	Goblet	HSD11B2	0.223
0	1.1181	0.513	0.191	0	Colonocytes	HSD17B11	0.322
0	1.60646	0.47	0.051	0	Colonocytes	HSD17B2	0.419
1.31387e-37	0.832569	0.478	0.161	4.28387e-33	Enteroendocrine	EMD	0.317
1.77124e-288	1.00106	0.953	0.495	5.77513e-284	Epi_OLFM4	HSP90AB1	0.458
2.59393e-16	0.505883	0.67	0.459	8.45752e-12	Goblet_MKI67	HSP90B1	0.211
1.32492e-147	0.525905	0.891	0.429	4.31989e-143	Epi_OLFM4	HSP90B1	0.462
1.86971e-172	0.702869	0.941	0.543	6.0962e-168	Epi_OLFM4	HSPA8	0.398
0	0.570633	0.749	0.166	0	Epi_OLFM4	HSPA9	0.583
1.76904e-249	1.61507	0.357	0.023	5.76796e-245	Colonocytes_BEST4	PCSK1N	0.334
0	1.06642	0.899	0.289	0	Epi_OLFM4	HSPD1	0.61
1.3053e-186	0.617658	0.95	0.473	4.25593e-182	Epi_OLFM4	HSPE1	0.477
4.53144e-111	0.633406	0.767	0.485	1.47748e-106	Epi_RPL17	HSPE1	0.282
1.2643e-26	0.779421	0.565	0.248	4.12225e-22	Enteroendocrine	SAT2	0.317
5.66506e-294	0.821741	0.389	0.124	1.84709e-289	Colonocytes	HTATIP2	0.265
0	2.36329	0.38	0.001	0	Tuft	HTR3E	0.379
1.85283e-37	0.77271	0.469	0.155	6.04116e-33	Enteroendocrine	NDFIP1	0.314
8.79409e-50	1.21598	0.535	0.206	2.86731e-45	Colonocytes_BEST4	LGALS9C	0.329
0	0.621366	0.672	0.118	0	Epi_OLFM4	IDH1	0.554
0	0.5112	0.729	0.175	0	Epi_OLFM4	IDH2	0.554
1.1101e-188	1.66323	0.333	0.02	3.61948e-184	Enteroendocrine	NR4A3	0.313
0	2.1017	0.915	0.54	0	Colonocytes	IFI27	0.375
8.80881e-180	2.23437	0.416	0.133	2.87211e-175	Tuft	IFI6	0.283
5.82038e-302	0.966805	0.831	0.295	1.89773e-297	Epi_OLFM4	IFITM1	0.536
0	1.18693	0.903	0.308	0	Epi_OLFM4	IFITM3	0.595
8.07719e-59	0.612792	0.54	0.336	2.63357e-54	Epi_RPL17	IFITM3	0.204
0	1.02677	0.446	0.12	0	Colonocytes	IFNGR2	0.326
2.76808e-227	0.866718	0.301	0.095	9.02532e-223	Goblet	IGFBP2	0.206
6.26658e-44	0.792447	0.447	0.131	2.04322e-39	Paneth	IGFBP2	0.316
1.31267e-134	1.87757	0.343	0.031	4.27997e-130	Enteroendocrine	CDHR3	0.312
0	3.84785	0.776	0.042	0	Tuft	IL17RB	0.734
0	0.900602	0.411	0.118	0	Colonocytes	IL18	0.293
0	0.791677	0.253	0.034	0	Colonocytes	IL2RG	0.219
0	3.43403	0.927	0.264	0	Colonocytes	IL32	0.663
0	0.564081	0.697	0.14	0	Epi_OLFM4	ILF2	0.557
0	0.790602	0.824	0.234	0	Epi_OLFM4	IMPDH2	0.59
1.32426e-209	0.571143	0.422	0.163	4.31775e-205	Colonocytes	INAVA	0.259
0	1.56059	0.217	0.007	0	Tuft	INPP5D	0.21
1.41959e-39	0.738468	0.435	0.124	4.62857e-35	Enteroendocrine	DPP7	0.311
1.55397e-110	1.32852	0.348	0.038	5.06672e-106	Enteroendocrine	CREM	0.31
7.67129e-25	0.75817	0.594	0.285	2.50122e-20	Enteroendocrine	RNASEK	0.309
5.50165e-40	1.13053	0.454	0.146	1.79381e-35	Enteroendocrine	CISD1	0.308
7.98479e-46	0.655353	0.406	0.098	2.60344e-41	Enteroendocrine	SEZ6L2	0.308
0	1.6387	0.483	0.141	0	Colonocytes	ISG15	0.342
0	1.51329	0.494	0.125	0	Colonocytes	ISG20	0.369
1.9234e-23	0.882615	0.647	0.339	6.27124e-19	Enteroendocrine	DNAJA1	0.308
4.35546e-37	1.01049	0.753	0.549	1.4201e-32	Epi_LGR5	ITGA6	0.204
0	3.4953	0.695	0.063	0	Goblet	ITLN1	0.632
1.6327e-123	1.40645	0.676	0.177	5.32341e-119	Goblet_MKI67	ITLN1	0.499
0	2.63926	0.393	0.002	0	Paneth	ITLN2	0.391
0	1.19291	0.646	0.287	0	Colonocytes	ITM2B	0.359
4.46639e-242	0.532458	0.872	0.304	1.45627e-237	Epi_OLFM4	ITM2B	0.568
0	1.65898	0.868	0.488	0	Colonocytes	ITM2C	0.38
1.8202e-172	0.587228	0.952	0.518	5.93477e-168	Epi_OLFM4	ITM2C	0.434
0	2.89179	0.589	0.077	0	Tuft	ITPR2	0.512
2.20397e-37	0.657344	0.44	0.134	7.18606e-33	Enteroendocrine	TMEM205	0.306
4.27605e-24	0.693763	0.556	0.251	1.39421e-19	Enteroendocrine	PARK7	0.305
9.49953e-207	0.613277	0.706	0.391	3.09732e-202	Colonocytes	JPT1	0.315
2.92203e-35	0.864272	0.435	0.132	9.52727e-31	Enteroendocrine	PER1	0.303
0	0.92424	0.304	0.001	0	Enteroendocrine	RFX6	0.303
3.09603e-24	0.763853	0.633	0.33	1.00946e-19	Enteroendocrine	SARAF	0.303
0	1.17005	0.297	0.023	0	Goblet	KCNMA1	0.274
6.65006e-53	0.515695	0.292	0.072	2.16825e-48	Goblet_MKI67	KCNMA1	0.22
0	1.61301	0.227	0.004	0	Tuft	KCNQ4	0.223
3.81169e-44	0.653608	0.401	0.099	1.2428e-39	Enteroendocrine	MTSS1	0.302
0	0.716486	0.879	0.278	0	Epi_OLFM4	KDELR1	0.601
0	0.827949	0.826	0.214	0	Epi_OLFM4	KDELR2	0.612
2.02924e-26	0.663464	0.522	0.22	6.61635e-22	Enteroendocrine	SEC62	0.302
0	0.97766	0.304	0.002	0	Enteroendocrine	MCOLN3	0.302
5.40964e-105	1.13903	0.338	0.037	1.76381e-100	Enteroendocrine	TPPP3	0.301
2.1444e-190	0.676091	0.337	0.131	6.99182e-186	Goblet	KIAA1324	0.206
1.85199e-15	0.51961	0.725	0.425	6.0384e-11	Enteroendocrine	JUND	0.3
1.45433e-62	1.29613	0.362	0.111	4.74185e-58	Epi_LGR5	KIF12	0.251
2.70593e-292	1.74731	0.406	0.022	8.82269e-288	Paneth	KIF19	0.384
2.34595e-51	0.814042	0.432	0.145	7.64898e-47	Goblet_MKI67	KIF22	0.287
8.46602e-200	1.27171	0.404	0.128	2.76035e-195	Epi_MKI67	KIF22	0.276
3.758e-149	0.845964	0.324	0.024	1.22529e-144	Enteroendocrine	RFX3	0.3
1.06635e-299	0.996096	0.226	0.025	3.47682e-295	Epi_MKI67	KIFC1	0.201
0	1.76478	0.278	0.006	0	Tuft	KIT	0.272
3.13986e-109	1.54993	0.333	0.035	1.02375e-104	Enteroendocrine	C6orf141	0.298
0	0.634182	0.666	0.15	0	Epi_OLFM4	KLF10	0.516
0	2.78821	0.763	0.148	0	Goblet	KLK1	0.615
1.2056e-70	1.12877	0.678	0.261	3.93087e-66	Goblet_MKI67	KLK1	0.417
2.39912e-153	1.77349	0.473	0.198	7.82234e-149	Tuft	KMT2C	0.275
6.61091e-118	1.08782	0.335	0.128	2.15549e-113	Epi_MKI67	KPNA2	0.207
0	2.64324	0.946	0.301	0	Colonocytes	KRT20	0.645
1.58087e-45	1.30328	0.507	0.183	5.15443e-41	Colonocytes_BEST4	DMBT1	0.324
0	0.64315	0.794	0.186	0	Epi_OLFM4	KRTCAP3	0.608
9.179e-125	1.7438	0.433	0.22	2.99281e-120	Epi_KRT20	LAMA3	0.213
3.46434e-257	0.697075	0.553	0.146	1.12955e-252	Epi_OLFM4	LAMC2	0.407
2.00911e-171	0.642582	0.43	0.201	6.55069e-167	Colonocytes	LAMTOR1	0.229
0	0.500212	0.737	0.198	0	Epi_OLFM4	LAMTOR1	0.539
1.15983e-206	0.647833	0.307	0.101	3.78163e-202	Colonocytes	LAMTOR3	0.206
9.27495e-67	0.532661	0.648	0.442	3.0241e-62	Epi_RPL17	LAMTOR4	0.206
0	0.532503	0.753	0.185	0	Epi_OLFM4	LAMTOR5	0.568
0	1.1549	0.799	0.124	0	Epi_OLFM4	LAPTM4A	0.675
1.1865e-141	0.683124	0.838	0.419	3.8686e-137	Epi_OLFM4	LCN2	0.419
3.59259e-159	0.985615	0.76	0.422	1.17136e-154	Epi_RPL17	LCN2	0.338
0	1.17954	0.637	0.28	0	Colonocytes	LDHA	0.357
8.15845e-287	0.728433	0.862	0.297	2.66006e-282	Epi_OLFM4	LDHA	0.565
0	1.59276	0.838	0.117	0	Epi_OLFM4	LDHB	0.721	plot
2.64163e-44	1.36405	0.388	0.161	8.61304e-40	Epi_LGR5	LEFTY1	0.227
0	1.64884	0.823	0.113	0	Epi_OLFM4	LEFTY1	0.71
5.05918e-86	0.568461	0.352	0.149	1.64955e-81	Epi_RPL17	LEFTY1	0.203
1.02558e-64	1.06428	0.367	0.069	3.34391e-60	Enteroendocrine	PEMT	0.298
1.89778e-224	1.23433	0.579	0.225	6.1877e-220	Epi_RPL17	LGALS2	0.354
0	2.3114	0.978	0.68	0	Colonocytes	LGALS3	0.298
1.20372e-184	0.699767	0.679	0.417	3.92474e-180	Colonocytes	LGALS3BP	0.262
1.42023e-251	0.701836	0.453	0.163	4.63066e-247	Colonocytes	LGALS9C	0.29
6.93958e-45	1.24131	0.608	0.284	2.26265e-40	Colonocytes_BEST4	SDCBP2	0.324
0	2.0715	0.395	0.031	0	Epi_LGR5	LGR5	0.364	plot
4.15797e-237	1.5566	0.263	0.04	1.35571e-232	Tuft	LIMD1	0.223
6.98554e-23	0.704906	0.589	0.291	2.27763e-18	Enteroendocrine	ZNF706	0.298
0	0.791826	0.373	0.069	0	Colonocytes	LINC00483	0.304
0	2.03058	0.706	0.11	0	Colonocytes	LINC01133	0.596
0	3.27805	0.439	0.001	0	Paneth	LINC01632	0.438
0	1.19818	0.487	0.163	0	Colonocytes	LITAF	0.324
9.44588e-193	0.689979	0.432	0.182	3.07983e-188	Colonocytes	LMO7	0.25
0	4.89155	0.906	0.007	0	Tuft	LRMP	0.899	plot
0	1.20368	0.592	0.222	0	Colonocytes	LRP10	0.37
4.81937e-258	0.605975	0.262	0.06	1.57135e-253	Colonocytes	LRRC1	0.202
0	0.667102	0.252	0.04	0	Colonocytes	LRRC19	0.212
0	2.03563	0.581	0.048	0	Goblet	LRRC26	0.533
2.12034e-106	1.01344	0.573	0.144	6.91337e-102	Goblet_MKI67	LRRC26	0.429
0	0.530644	0.713	0.179	0	Epi_OLFM4	LRRC59	0.534
0	0.571946	0.625	0.096	0	Epi_OLFM4	LSM2	0.529
0	0.592742	0.739	0.189	0	Epi_OLFM4	LSM4	0.55
0	0.544179	0.664	0.125	0	Epi_OLFM4	LSM5	0.539
2.16711e-69	0.528572	0.6	0.384	7.06587e-65	Epi_RPL17	LSM7	0.216
2.98898e-210	1.76407	0.706	0.404	9.74558e-206	Tuft	LUC7L3	0.302
2.12131e-32	0.740791	0.459	0.162	6.91654e-28	Enteroendocrine	TBCB	0.297
0	2.72899	0.639	0.075	0	Colonocytes	LYPD8	0.564
8.86523e-59	1.372	0.458	0.136	2.89051e-54	Colonocytes_BEST4	ATG16L2	0.322
0	4.84829	0.775	0.074	0	Paneth	LYZ	0.701
9.51264e-55	1.10593	0.377	0.08	3.1016e-50	Enteroendocrine	PRR26	0.297
3.36656e-17	0.521653	0.739	0.442	1.09767e-12	Enteroendocrine	SCAND1	0.297
0	0.581298	0.665	0.114	0	Epi_OLFM4	MAGOH	0.551
1.12141e-279	0.877666	0.384	0.125	3.65635e-275	Colonocytes	MAL2	0.259
0	1.99299	0.669	0.084	0	Colonocytes	MALL	0.585
3.15196e-79	0.73246	0.348	0.051	1.0277e-74	Enteroendocrine	SNRPN	0.297
2.53735e-24	0.704182	0.874	0.579	8.27304e-20	Enteroendocrine	PFDN5	0.295
1.01617e-246	0.778623	0.657	0.337	3.31321e-242	Colonocytes	MAP1LC3B	0.32
1.43582e-28	0.901337	0.812	0.518	4.68149e-24	Enteroendocrine	SELENOW	0.294
1.48866e-292	0.728815	0.485	0.171	4.85378e-288	Colonocytes	MAPK3	0.314
0	1.1162	0.295	0.001	0	Enteroendocrine	ABCC8	0.294
0	0.960686	0.295	0.001	0	Enteroendocrine	NKX2-2	0.294
0	3.76092	0.668	0.003	0	Tuft	MATK	0.665
4.56329e-257	0.742771	0.372	0.12	1.48786e-252	Colonocytes	MAX	0.252
2.19636e-21	0.685769	0.599	0.307	7.16124e-17	Enteroendocrine	SMDT1	0.292
3.63505e-43	0.736545	0.401	0.11	1.18521e-38	Enteroendocrine	ANXA7	0.291
0	0.692289	0.745	0.148	0	Epi_OLFM4	MDH1	0.597
0	1.11207	0.898	0.251	0	Epi_OLFM4	MDH2	0.647
0	1.97334	0.598	0.222	0	Colonocytes	MDK	0.376
1.41561e-49	1.4032	0.479	0.17	4.61561e-45	Colonocytes_BEST4	CEACAM6	0.309
3.47644e-19	0.623106	0.662	0.371	1.13349e-14	Enteroendocrine	CCNI	0.291
4.14289e-39	1.0953	0.587	0.28	1.35079e-34	Colonocytes_BEST4	MDK	0.307
7.93224e-70	0.652541	0.25	0.034	2.58631e-65	Paneth	MELTF	0.216
0	1.35134	0.454	0.045	0	Colonocytes	MEP1A	0.409
0	1.85257	0.29	0	0	Enteroendocrine	CES1	0.29
0	1.02717	0.769	0.341	0	Colonocytes	MGLL	0.428
0	1.51902	0.882	0.189	0	Epi_OLFM4	MGST1	0.693
0	0.651253	0.758	0.167	0	Epi_OLFM4	MGST2	0.591
2.96937e-214	0.883069	0.501	0.237	9.68163e-210	Colonocytes	MGST3	0.264
0	0.927614	0.846	0.236	0	Epi_OLFM4	MGST3	0.61
7.86795e-19	0.547347	0.614	0.324	2.56534e-14	Enteroendocrine	UBXN4	0.29
4.0254e-225	0.720975	0.515	0.239	1.31248e-220	Colonocytes	MIEN1	0.276
4.10158e-21	0.634853	0.903	0.614	1.33732e-16	Enteroendocrine	RPS4X	0.289
0	0.685658	0.247	0.043	0	Colonocytes	MIER3	0.204
9.79063e-263	1.10958	0.95	0.725	3.19223e-258	Epi_RPL17	MIF	0.225
2.22688e-277	0.778343	0.901	0.335	7.26075e-273	Epi_OLFM4	MINOS1	0.566
1.03885e-257	0.956917	0.477	0.175	3.38717e-253	Colonocytes	MIR194-2HG	0.302
1.60068e-53	0.848521	0.367	0.079	5.21903e-49	Enteroendocrine	IRS2	0.288
3.10266e-33	0.526535	0.327	0.115	1.01162e-28	Goblet_MKI67	MIS18BP1	0.212
0	1.8646	0.857	0.334	0	Colonocytes	MISP	0.523
4.11252e-136	1.2546	0.438	0.074	1.34089e-131	Goblet_MKI67	MKI67	0.364
0	2.12664	0.497	0.044	0	Epi_MKI67	MKI67	0.453	plot
1.29953e-298	0.535697	0.814	0.243	4.2371e-294	Epi_OLFM4	MLEC	0.571
1.24576e-134	1.35931	0.314	0.026	4.06178e-130	Enteroendocrine	RAMP1	0.288
2.40314e-300	0.552311	0.824	0.253	7.83543e-296	Epi_OLFM4	MLF2	0.571
0	1.93287	0.626	0.108	0	Goblet	MLPH	0.518
3.32864e-44	0.605565	0.522	0.204	1.0853e-39	Goblet_MKI67	MLPH	0.318
2.79705e-187	0.862112	0.304	0.017	9.11979e-183	Enteroendocrine	C3orf14	0.287
0	0.528953	0.617	0.11	0	Epi_OLFM4	MMADHC	0.507
8.17775e-238	0.798217	0.457	0.181	2.66635e-233	Colonocytes	MMP24OS	0.276
2.68331e-78	0.887529	0.333	0.047	8.74894e-74	Enteroendocrine	IDS	0.286
6.15697e-19	0.694312	0.671	0.385	2.00748e-14	Enteroendocrine	PKM	0.286
0	0.953339	0.843	0.211	0	Epi_OLFM4	MPC2	0.632
0	1.12873	0.732	0.373	0	Colonocytes	MPST	0.359
4.20538e-39	0.668506	0.382	0.097	1.37117e-34	Enteroendocrine	PCLO	0.285
0	0.60132	0.714	0.132	0	Epi_OLFM4	MRPL11	0.582
0	0.601218	0.617	0.098	0	Epi_OLFM4	MRPL13	0.519
0	0.571227	0.554	0.062	0	Epi_OLFM4	MRPL15	0.492
0	0.507518	0.651	0.108	0	Epi_OLFM4	MRPL16	0.543
0	0.600158	0.766	0.181	0	Epi_OLFM4	MRPL20	0.585
0	0.732277	0.633	0.069	0	Epi_OLFM4	MRPL3	0.564
0	0.627592	0.642	0.092	0	Epi_OLFM4	MRPL37	0.55
1.0016e-64	0.547607	0.651	0.441	3.26572e-60	Epi_RPL17	MRPL41	0.21
0	0.538289	0.74	0.18	0	Epi_OLFM4	MRPL51	0.56
0	0.626624	0.779	0.19	0	Epi_OLFM4	MRPS24	0.589
0	0.624105	0.696	0.121	0	Epi_OLFM4	MRPS33	0.575
0	0.812412	0.703	0.095	0	Epi_OLFM4	MRPS35	0.608
0	2.71062	0.718	0.035	0	Colonocytes	MS4A12	0.683
5.6616e-37	0.792687	0.401	0.118	1.84596e-32	Enteroendocrine	UBALD1	0.283
1.55137e-58	2.82738	0.776	0.472	5.05825e-54	Colonocytes_BEST4	MT1G	0.304
1.65153e-50	1.30008	0.43	0.136	5.3848e-46	Colonocytes_BEST4	SCIN	0.294
2.49081e-36	1.33725	0.605	0.316	8.12129e-32	Colonocytes_BEST4	CRIP1	0.289
1.44101e-77	1.30937	0.353	0.069	4.69842e-73	Colonocytes_BEST4	CDK18	0.284
1.51765e-35	1.18553	0.51	0.229	4.94828e-31	Colonocytes_BEST4	VIPR1	0.281
4.26947e-50	1.99661	0.801	0.531	1.39206e-45	Colonocytes_BEST4	MT2A	0.27
5.01325e-29	0.809562	0.476	0.207	1.63457e-24	Colonocytes_BEST4	CEACAM1	0.269
0	0.689554	0.71	0.133	0	Epi_OLFM4	MTCH2	0.577
9.08953e-127	0.712947	0.309	0.026	2.96364e-122	Enteroendocrine	GSTM2	0.283
5.0206e-250	1.84267	0.378	0.084	1.63697e-245	Tuft	MTSS1	0.294
4.42009e-259	1.02241	0.672	0.333	1.44117e-254	Colonocytes	MUC12	0.339
0	1.5645	0.632	0.233	0	Colonocytes	MUC13	0.399
0	4.38281	0.963	0.196	0	Goblet	MUC2	0.767	plot
3.51319e-141	1.38953	0.932	0.335	1.14548e-136	Goblet_MKI67	MUC2	0.597
0	0.915339	0.459	0.13	0	Colonocytes	MUC20	0.329
2.5835e-246	0.920463	0.6	0.287	8.42352e-242	Colonocytes	MUC3A	0.313
1.36766e-35	0.622035	0.743	0.404	4.45925e-31	Goblet_MKI67	MUC5B	0.339
6.83118e-252	0.751715	0.715	0.398	2.22731e-247	Colonocytes	MVP	0.317
2.98323e-100	0.808053	0.297	0.047	9.72682e-96	Goblet_MKI67	MXD3	0.25
5.50842e-106	0.921845	0.314	0.032	1.79602e-101	Enteroendocrine	HGD	0.282
5.10856e-30	0.525947	0.47	0.211	1.66564e-25	Goblet_MKI67	MYADM	0.259
2.12641e-281	0.526492	0.78	0.236	6.93315e-277	Epi_OLFM4	MYDGF	0.544
0	0.886825	0.686	0.295	0	Colonocytes	MYH14	0.391
0	1.70493	0.778	0.371	0	Colonocytes	MYL12A	0.407
0	2.35871	0.859	0.379	0	Colonocytes	MYL12B	0.48
3.57391e-23	0.869159	0.498	0.216	1.16527e-18	Enteroendocrine	KDM6B	0.282
0	1.34154	0.702	0.228	0	Colonocytes	MYO15B	0.474
2.97478e-33	1.29802	0.762	0.493	9.69926e-29	Colonocytes_BEST4	HSPB1	0.269
2.22648e-299	1.92964	0.709	0.279	7.25944e-295	Tuft	MYO15B	0.43
1.73556e-296	2.18466	0.475	0.12	5.6588e-292	Tuft	MYO1B	0.355
1.81831e-47	1.3472	0.374	0.114	5.92859e-43	Colonocytes_BEST4	HRCT1	0.26
1.79919e-21	0.529443	0.573	0.328	5.86627e-17	Goblet_MKI67	MZT2B	0.245
6.63465e-83	0.616123	0.485	0.268	2.16323e-78	Epi_RPL17	NAA38	0.217
0	0.798186	0.398	0.091	0	Colonocytes	NAAA	0.307
0	0.705696	0.215	0.014	0	Colonocytes	NAALADL1	0.201
0	1.54702	0.985	0.538	0	Epi_OLFM4	NACA	0.447
1.4541e-161	0.845018	0.865	0.544	4.74109e-157	Epi_RPL17	NACA	0.321
3.2044e-21	0.736852	0.556	0.274	1.04479e-16	Enteroendocrine	SUMO2	0.282
6.3179e-18	0.657472	0.671	0.39	2.05995e-13	Enteroendocrine	NDUFB11	0.281
1.53424e-61	0.679123	0.338	0.057	5.00238e-57	Enteroendocrine	SCAMP5	0.281
1.70477e-56	0.655389	0.348	0.068	5.55841e-52	Enteroendocrine	BEX4	0.28
3.59396e-207	0.827298	0.45	0.195	1.17181e-202	Colonocytes	NBL1	0.255
1.49908e-39	1.89029	0.423	0.165	4.88776e-35	Colonocytes_BEST4	MT1M	0.258
0	1.13331	0.248	0.003	0	Colonocytes_BEST4	MEIS1	0.245
7.44786e-268	0.769307	0.896	0.347	2.42838e-263	Epi_OLFM4	NCL	0.549
4.92479e-15	0.540675	0.633	0.354	1.60573e-10	Enteroendocrine	EEF1G	0.279
6.13601e-200	0.63214	0.344	0.126	2.00065e-195	Colonocytes	NDFIP2	0.218
1.00566e-133	0.656519	0.761	0.526	3.27894e-129	Colonocytes	NDUFA1	0.235
0	0.575099	0.778	0.2	0	Epi_OLFM4	NDUFA10	0.578
0	0.703311	0.815	0.22	0	Epi_OLFM4	NDUFA12	0.595
0	1.09616	0.929	0.315	0	Epi_OLFM4	NDUFA4	0.614
0	0.643534	0.745	0.178	0	Epi_OLFM4	NDUFA5	0.567
0	0.539324	0.679	0.134	0	Epi_OLFM4	NDUFA8	0.545
0	1.13771	0.862	0.197	0	Epi_OLFM4	NDUFAB1	0.665
1.14036e-71	0.524264	0.705	0.482	3.71814e-67	Epi_RPL17	NDUFB10	0.223
0	0.820812	0.28	0.001	0	Enteroendocrine	MAP1B	0.279
4.19634e-23	0.561185	0.627	0.388	1.36822e-18	Goblet_MKI67	NDUFB11	0.239
3.25559e-192	0.509148	0.897	0.352	1.06149e-187	Epi_OLFM4	NDUFB11	0.545
5.19498e-174	0.70145	0.578	0.312	1.69382e-169	Colonocytes	NDUFB3	0.266
6.79655e-222	0.51934	0.889	0.325	2.21601e-217	Epi_OLFM4	NDUFB4	0.564
0	0.818359	0.755	0.129	0	Epi_OLFM4	NDUFB5	0.626
0	0.65667	0.783	0.188	0	Epi_OLFM4	NDUFB6	0.595
4.43216e-96	0.630749	0.805	0.576	1.44511e-91	Epi_RPL17	NDUFB7	0.229
4.14605e-298	0.877035	0.9	0.339	1.35182e-293	Epi_OLFM4	NDUFB9	0.561
3.32483e-67	0.587638	0.573	0.363	1.08406e-62	Epi_RPL17	NDUFB9	0.21
1.5931e-125	0.772157	0.755	0.475	5.19429e-121	Epi_RPL17	NDUFS5	0.28
2.56511e-96	0.670043	0.654	0.409	8.36353e-92	Epi_RPL17	NDUFS6	0.245
8.07496e-115	0.767102	0.721	0.466	2.63284e-110	Epi_RPL17	NDUFS7	0.255
6.17179e-99	0.721886	0.623	0.379	2.01231e-94	Epi_RPL17	NDUFS8	0.244
0	0.765239	0.836	0.206	0	Epi_OLFM4	NDUFV2	0.63
2.17557e-196	0.857294	0.527	0.283	7.09343e-192	Goblet	NEDD4L	0.244
0	0.511617	0.767	0.214	0	Epi_OLFM4	NEDD8	0.553
1.3613e-217	0.825809	0.29	0.013	4.43852e-213	Enteroendocrine	TSPAN5	0.277
1.2314e-60	0.608872	0.238	0.034	4.01498e-56	Paneth	NEFM	0.204
0	2.06999	0.28	0.004	0	Enteroendocrine	IGFBP3	0.276
1.48143e-31	1.88987	0.423	0.192	4.83019e-27	Colonocytes_BEST4	MT1F	0.231
0	1.01379	0.334	0.06	0	Goblet	NEURL1	0.274
1.25399e-35	0.82087	0.373	0.111	4.08862e-31	Paneth	NEURL1	0.262
4.98921e-24	0.658268	0.483	0.209	1.62673e-19	Enteroendocrine	BRK1	0.274
1.04513e-28	0.727588	0.435	0.161	3.40763e-24	Enteroendocrine	PSMB5	0.274
3.41605e-231	1.04192	0.285	0.011	1.1138e-226	Enteroendocrine	RASA4	0.274
0	0.516405	0.559	0.087	0	Epi_OLFM4	NGRN	0.472
0	0.762501	0.788	0.177	0	Epi_OLFM4	NHP2	0.611
2.68699e-105	0.731175	0.434	0.203	8.76093e-101	Epi_RPL17	NHP2	0.231
0	0.567569	0.554	0.063	0	Epi_OLFM4	NIFK	0.491
5.97824e-19	0.506609	0.507	0.234	1.9492e-14	Enteroendocrine	JMJD1C	0.273
6.35795e-38	0.694412	0.372	0.1	2.07301e-33	Enteroendocrine	HOXB9	0.272
0	0.714855	0.665	0.091	0	Epi_OLFM4	NME1	0.574
3.24344e-19	0.547366	0.695	0.469	1.05752e-14	Goblet_MKI67	NME2	0.226
0	1.4872	0.977	0.433	0	Epi_OLFM4	NME2	0.544
6.20508e-235	1.1306	0.818	0.441	2.02316e-230	Epi_RPL17	NME2	0.377
0	0.557404	0.775	0.203	0	Epi_OLFM4	NOP10	0.572
4.91222e-87	0.601488	0.67	0.422	1.60163e-82	Epi_RPL17	NOP53	0.248
1.30704e-17	0.604725	0.72	0.491	4.2616e-13	Colonocytes_BEST4	CDHR5	0.229
0	6.28667	0.275	0.003	0	Enteroendocrine	INSL5	0.272
0	0.774599	0.574	0.049	0	Epi_OLFM4	NOX1	0.525
0	0.667541	0.782	0.214	0	Epi_OLFM4	NPC2	0.568
1.7226e-20	0.612878	0.473	0.201	5.61655e-16	Enteroendocrine	VPS13A	0.272
0	2.01003	0.748	0.197	0	Goblet	NPDC1	0.551
1.68631e-57	0.8124	0.697	0.297	5.49821e-53	Goblet_MKI67	NPDC1	0.4
0	1.31642	0.95	0.394	0	Epi_OLFM4	NPM1	0.556
0	1.00211	0.271	0.001	0	Enteroendocrine	KCNJ6	0.27
1.09331e-150	0.562911	0.365	0.156	3.56472e-146	Colonocytes	NQO1	0.209
9.19738e-108	0.506768	0.826	0.621	2.99881e-103	Goblet	NR4A1	0.205
1.35459e-21	0.648682	0.483	0.213	4.41664e-17	Enteroendocrine	MYADM	0.27
4.66298e-30	0.649605	0.406	0.136	1.52037e-25	Enteroendocrine	NAP1L1	0.27
3.08886e-34	0.55779	0.316	0.112	1.00712e-29	Goblet_MKI67	NUCB2	0.204
5.85409e-41	0.798184	0.551	0.252	1.90873e-36	Goblet_MKI67	NUCKS1	0.299
5.82223e-61	0.640692	0.308	0.073	1.89834e-56	Goblet_MKI67	NUDT1	0.235
2.3129e-112	0.826691	0.548	0.276	7.5412e-108	Epi_RPL17	NUPR1	0.272
0	0.515131	0.705	0.19	0	Epi_OLFM4	NXPE4	0.515
0	1.05582	0.452	0.112	0	Colonocytes	OAS1	0.34
8.72419e-233	0.816838	0.815	0.517	2.84452e-228	Colonocytes	OAZ1	0.298
3.041e-37	0.972116	0.382	0.112	9.91517e-33	Enteroendocrine	SINHCAF	0.27
1.78141e-20	0.835141	0.589	0.319	5.8083e-16	Enteroendocrine	DSTN	0.27
0	2.41188	0.395	0.003	0	Tuft	OGDHL	0.392
0	0.652681	0.662	0.102	0	Epi_OLFM4	OLA1	0.56
0	2.61906	0.65	0.124	0	Epi_OLFM4	OLFM4	0.526	plot
8.91778e-242	0.628719	0.562	0.238	2.90764e-237	Colonocytes	OPTN	0.324
1.59158e-200	0.549923	0.336	0.119	5.18934e-196	Colonocytes	ORMDL2	0.217
1.0571e-188	0.565619	0.917	0.38	3.44668e-184	Epi_OLFM4	OST4	0.537
0	0.936287	0.785	0.13	0	Epi_OLFM4	OSTC	0.655
1.22856e-39	1.47318	0.804	0.577	4.00573e-35	Colonocytes_BEST4	MT1E	0.227
0	0.51949	0.728	0.161	0	Epi_OLFM4	OXA1L	0.567
0	0.768483	0.428	0.131	0	Colonocytes	P2RX4	0.297
0	0.565629	0.752	0.181	0	Epi_OLFM4	PA2G4	0.571
0	1.38181	0.965	0.518	0	Epi_OLFM4	PABPC1	0.447
1.12222e-188	0.529775	0.426	0.172	3.659e-184	Colonocytes	PADI2	0.254
0	0.645144	0.293	0.056	0	Colonocytes	PAG1	0.237
0	0.515999	0.539	0.061	0	Epi_OLFM4	PAICS	0.478
3.24836e-184	1.22754	0.285	0.015	1.05913e-179	Enteroendocrine	RXFP4	0.27
3.44915e-18	0.566881	0.527	0.259	1.12459e-13	Enteroendocrine	HNRNPA0	0.268
1.92269e-55	0.711787	0.329	0.061	6.26893e-51	Enteroendocrine	MCRIP1	0.268
1.54881e-32	0.680194	0.377	0.109	5.04989e-28	Enteroendocrine	PRUNE2	0.268
0	0.923664	0.853	0.206	0	Epi_OLFM4	PARK7	0.647
4.8527e-190	0.598182	0.33	0.118	1.58222e-185	Colonocytes	PARM1	0.212
2.51841e-42	0.709489	0.353	0.085	8.21128e-38	Enteroendocrine	PNPLA8	0.268
0	0.60484	0.271	0.004	0	Enteroendocrine	CBX6	0.267
1.59746e-19	0.528825	0.502	0.236	5.20853e-15	Enteroendocrine	DAD1	0.266
0	2.39604	0.44	0.049	0	Tuft	PBXIP1	0.391
0	0.720703	0.814	0.218	0	Epi_OLFM4	PCBD1	0.596
1.32215e-162	0.678347	0.473	0.233	4.31088e-158	Colonocytes	PCBP1	0.24
9.06418e-86	0.699104	0.3	0.034	2.95538e-81	Enteroendocrine	PPL	0.266
5.72336e-78	0.565601	0.249	0.042	1.8661e-73	Goblet_MKI67	PCLAF	0.207
2.05626e-16	0.521816	0.527	0.262	6.70444e-12	Enteroendocrine	CNBP	0.265
1.75083e-52	1.78173	0.333	0.069	5.70857e-48	Enteroendocrine	GLA	0.264
0	1.1661	0.316	0.012	0	Paneth	PCSK1	0.304
1.79674e-25	1.56022	0.601	0.376	5.85828e-21	Colonocytes_BEST4	MT1X	0.225
1.41546e-20	0.77201	0.473	0.209	4.61511e-16	Enteroendocrine	RPS4Y1	0.264
6.63953e-256	1.01316	0.53	0.239	2.16482e-251	Colonocytes	PDCD4	0.291
5.38132e-204	0.661791	0.505	0.226	1.75458e-199	Colonocytes	PDCD6IP	0.279
0	0.996482	0.432	0.111	0	Colonocytes	PDE9A	0.321
0	0.928843	0.853	0.293	0	Epi_OLFM4	PDIA3	0.56
0	1.16709	0.817	0.154	0	Epi_OLFM4	PDIA6	0.663
7.31149e-254	0.886932	0.693	0.386	2.38391e-249	Colonocytes	PDLIM1	0.307
0	0.754206	0.333	0.046	0	Colonocytes	PDLIM2	0.287
3.44469e-257	0.598212	0.359	0.102	1.12314e-252	Colonocytes	PDZD3	0.257
0	1.35821	0.917	0.267	0	Epi_OLFM4	PEBP1	0.65
1.55388e-78	0.623054	0.525	0.297	5.06643e-74	Epi_RPL17	PEBP1	0.228
1.48095e-18	0.561886	0.502	0.239	4.82864e-14	Enteroendocrine	ATP6V0E1	0.263
1.00662e-272	0.744307	0.271	0.064	3.28207e-268	Colonocytes	PEPD	0.207
5.247e-24	0.854886	0.449	0.186	1.71078e-19	Enteroendocrine	KLF10	0.263
0	0.8495	0.365	0.079	0	Colonocytes	PEX26	0.286
3.30524e-154	0.939932	0.28	0.017	1.07767e-149	Enteroendocrine	NOVA1	0.263
4.94425e-114	0.67704	0.818	0.561	1.61207e-109	Epi_RPL17	PFDN5	0.257
2.07616e-217	0.725713	0.892	0.659	6.76933e-213	Colonocytes	PFN1	0.233
1.12938e-199	0.778437	0.982	0.675	3.68234e-195	Epi_OLFM4	PFN1	0.307
1.08165e-89	0.567967	0.913	0.678	3.52671e-85	Epi_RPL17	PFN1	0.235
7.2975e-17	0.718698	0.686	0.424	2.37935e-12	Enteroendocrine	TAGLN2	0.262
0	0.504824	0.685	0.172	0	Epi_OLFM4	PGAM1	0.513
0	0.527367	0.562	0.081	0	Epi_OLFM4	PGD	0.481
0	0.804938	0.795	0.186	0	Epi_OLFM4	PGK1	0.609
1.72943e-160	0.681886	0.368	0.163	5.63879e-156	Colonocytes	PGRMC1	0.205
0	0.723875	0.875	0.286	0	Epi_OLFM4	PHB	0.589
1.61143e-80	0.645737	0.53	0.312	5.25407e-76	Epi_RPL17	PHB	0.218
0	1.12076	0.871	0.203	0	Epi_OLFM4	PHB2	0.668
1.62978e-39	0.715571	0.353	0.091	5.31389e-35	Enteroendocrine	MAGED2	0.262
0	1.74054	0.417	0.092	0	Colonocytes	PI3	0.325
0	2.58255	0.409	0.001	0	Tuft	PIK3CG	0.408
0	1.55025	0.207	0.001	0	Tuft	PIK3R5	0.206
1.92605e-242	0.612821	0.433	0.156	6.27988e-238	Colonocytes	PIP5K1B	0.277
0	1.9409	0.743	0.191	0	Colonocytes	PKIB	0.552
4.72634e-14	0.521987	0.628	0.366	1.54102e-09	Enteroendocrine	PRDX2	0.262
1.02323e-159	4.81554	0.811	0.238	3.33625e-155	Paneth	PLA2G2A	0.573
5.68093e-239	0.576523	0.649	0.214	1.85227e-234	Epi_OLFM4	PLA2G2A	0.435
0	3.15771	0.81	0.108	0	Colonocytes	PLAC8	0.702
2.11926e-128	0.751437	0.483	0.253	6.90985e-124	Colonocytes	PLAUR	0.23
0	0.598236	0.541	0.057	0	Epi_OLFM4	PLBD1	0.484
0	2.4244	0.376	0.007	0	Tuft	PLCB2	0.369
6.88217e-285	0.543556	0.327	0.082	2.24393e-280	Colonocytes	PLCD3	0.245
0	4.51003	0.865	0.015	0	Tuft	PLCG2	0.85
1.50015e-30	0.70188	0.382	0.12	4.89125e-26	Enteroendocrine	RANBP2	0.262
3.23702e-59	0.565001	0.266	0.044	1.05543e-54	Paneth	PLEKHB1	0.222
1.26437e-242	1.52361	0.243	0.033	4.12249e-238	Tuft	PLEKHB1	0.21
0	1.54684	0.233	0.006	0	Tuft	PLEKHG7	0.227
0	0.964606	0.434	0.127	0	Colonocytes	PLIN3	0.307
0	1.15113	0.223	0.015	0	Epi_MKI67	PLK1	0.208
3.50718e-31	0.625161	0.543	0.267	1.14352e-26	Goblet_MKI67	PLP2	0.276
0	0.772853	0.825	0.229	0	Epi_OLFM4	PLP2	0.596
0	0.805336	0.398	0.11	0	Colonocytes	PLPP1	0.288
1.42261e-17	0.520415	0.512	0.25	4.63842e-13	Enteroendocrine	SNU13	0.262
0	1.47384	0.587	0.158	0	Colonocytes	PLS1	0.429
7.42147e-74	0.582361	0.54	0.325	2.41977e-69	Epi_RPL17	PNKD	0.215
3.48349e-16	0.513125	0.56	0.299	1.13579e-11	Enteroendocrine	ERP29	0.261
0	1.63564	0.875	0.418	0	Colonocytes	POLD4	0.457
1.31175e-185	0.585531	0.455	0.206	4.27694e-181	Colonocytes	POLR2J	0.249
6.87532e-74	0.583701	0.687	0.467	2.2417e-69	Epi_RPL17	POLR2L	0.22
5.25376e-189	0.730325	0.463	0.214	1.71299e-184	Colonocytes	POMP	0.249
0	0.801628	0.827	0.209	0	Epi_OLFM4	POMP	0.618
0	2.38228	0.406	0.005	0	Tuft	POU2F3	0.401
0	0.868775	0.866	0.254	0	Epi_OLFM4	PPA1	0.612
0	0.536758	0.597	0.09	0	Epi_OLFM4	PPA2	0.507
0	0.762153	0.412	0.117	0	Colonocytes	PPARG	0.295
0	1.5381	0.979	0.603	0	Epi_OLFM4	PPIA	0.376
3.09272e-87	0.589786	0.854	0.61	1.00838e-82	Epi_RPL17	PPIA	0.244
3.46641e-26	0.735711	0.686	0.45	1.13022e-21	Goblet_MKI67	PPIB	0.236
1.93124e-262	0.872603	0.933	0.416	6.2968e-258	Epi_OLFM4	PPIB	0.517
1.12961e-77	0.650391	0.66	0.436	3.6831e-73	Epi_RPL17	PPIB	0.224
1.16999e-19	0.644307	0.473	0.212	3.81475e-15	Enteroendocrine	CSRNP1	0.261
3.57949e-242	0.795173	0.574	0.28	1.16709e-237	Colonocytes	PPP1CA	0.294
1.05024e-16	0.560167	0.556	0.296	3.42432e-12	Enteroendocrine	ATP6V0B	0.26
0	0.646398	0.706	0.14	0	Epi_OLFM4	PPP1CC	0.566
0	1.54057	0.632	0.162	0	Colonocytes	PPP1R14D	0.47
0	0.733307	0.897	0.266	0	Epi_OLFM4	PPP1R1B	0.631
1.19785e-66	0.528957	0.51	0.295	3.90558e-62	Epi_RPL17	PPP1R1B	0.215
0	0.558859	0.786	0.215	0	Epi_OLFM4	PPP2R1A	0.571
6.0061e-17	0.598669	0.551	0.291	1.95829e-12	Enteroendocrine	SSR2	0.26
5.55077e-295	0.908562	0.519	0.124	1.80983e-290	Epi_OLFM4	PRAC1	0.395
0	3.25097	0.743	0.068	0	Colonocytes	PRAP1	0.675
0	1.25632	0.263	0.027	0	Epi_MKI67	PRC1	0.236
2.01601e-18	0.585058	0.493	0.233	6.57321e-14	Enteroendocrine	ATOX1	0.26
3.62364e-248	0.663599	0.887	0.327	1.18149e-243	Epi_OLFM4	PRDX2	0.56
1.72805e-68	0.582404	0.561	0.351	5.63429e-64	Epi_RPL17	PRDX2	0.21
0	1.21366	0.82	0.119	0	Epi_OLFM4	PRDX3	0.701
0	0.589152	0.665	0.11	0	Epi_OLFM4	PRDX4	0.555
3.52802e-276	1.03728	0.976	0.554	1.15031e-271	Epi_OLFM4	PRDX5	0.422
1.80757e-208	1.00316	0.872	0.559	5.89357e-204	Epi_RPL17	PRDX5	0.313
0	2.11265	0.664	0.247	0	Colonocytes	PRDX6	0.417
0	1.01334	0.696	0.344	0	Colonocytes	PRELID1	0.352
5.65203e-24	0.565768	0.42	0.16	1.84284e-19	Enteroendocrine	IRF2BP2	0.26
5.77276e-114	1.036	0.285	0.025	1.88221e-109	Enteroendocrine	DUSP4	0.26
6.85456e-17	0.587107	0.541	0.282	2.23493e-12	Enteroendocrine	MIEN1	0.259
0	1.76626	0.756	0.252	0	Colonocytes	PRR13	0.504
0	1.13485	0.459	0.087	0	Colonocytes	PRR15	0.372
7.0448e-283	0.816831	0.48	0.18	2.29696e-278	Colonocytes	PRR15L	0.3
1.2329e-39	0.680487	0.343	0.084	4.01987e-35	Enteroendocrine	GABARAPL1	0.259
0	5.41263	0.463	0.006	0	Paneth	PRSS2	0.457
0	1.98399	0.401	0.068	0	Tuft	PRSS22	0.333
0	0.862495	0.28	0.042	0	Colonocytes	PRSS23	0.238
0	1.85239	0.805	0.261	0	Colonocytes	PRSS3	0.544
0	1.17441	0.684	0.29	0	Colonocytes	PRSS8	0.394
7.47774e-21	0.540419	0.459	0.2	2.43812e-16	Enteroendocrine	SEC11A	0.259
1.55897e-260	0.817902	0.278	0.071	5.08301e-256	Goblet	PRUNE2	0.207
1.4356e-62	0.960494	0.451	0.107	4.68077e-58	Paneth	PRUNE2	0.344
0	0.55038	0.678	0.133	0	Epi_OLFM4	PSMA4	0.545
0	0.558102	0.708	0.154	0	Epi_OLFM4	PSMA5	0.554
0	0.668851	0.746	0.159	0	Epi_OLFM4	PSMA6	0.587
1.11299e-229	0.517896	0.85	0.301	3.62889e-225	Epi_OLFM4	PSMA7	0.549
0	0.777635	0.84	0.223	0	Epi_OLFM4	PSMB1	0.617
0	0.591865	0.651	0.106	0	Epi_OLFM4	PSMB2	0.545
0	0.684071	0.804	0.21	0	Epi_OLFM4	PSMB3	0.594
4.91667e-15	0.500426	0.551	0.293	1.60308e-10	Enteroendocrine	MLF2	0.258
0	0.748044	0.72	0.119	0	Epi_OLFM4	PSMB5	0.601
8.68419e-14	0.572086	0.686	0.428	2.83148e-09	Enteroendocrine	RPL4	0.258
1.08166e-306	0.55139	0.783	0.226	3.52674e-302	Epi_OLFM4	PSMB6	0.557
2.94442e-243	0.659231	0.907	0.349	9.60027e-239	Epi_OLFM4	PSME1	0.558
0	3.65874	0.701	0.012	0	Tuft	PSTPIP2	0.689
0	0.799435	0.869	0.274	0	Epi_OLFM4	PTGES3	0.595
0	3.61632	0.716	0.005	0	Tuft	PTGS1	0.711
9.70927e-242	0.520259	0.44	0.154	3.16571e-237	Colonocytes	PTK6	0.286
4.07417e-51	0.673857	0.324	0.066	1.32838e-46	Enteroendocrine	PFN2	0.258
8.10695e-157	0.884386	0.27	0.019	2.64327e-152	Paneth	PTP4A3	0.251
0	3.34567	0.863	0.236	0	Tuft	PTPN18	0.627
1.99154e-242	1.97123	0.485	0.148	6.49341e-238	Tuft	PTPN6	0.337
0	0.912671	0.438	0.083	0	Colonocytes	PTPRH	0.355
3.51346e-291	1.6217	0.272	0.034	1.14556e-286	Tuft	PTPRJ	0.238
7.37481e-22	0.734903	0.464	0.207	2.40456e-17	Enteroendocrine	COX7A2L	0.257
8.49794e-11	0.530431	0.72	0.463	2.77075e-06	Enteroendocrine	CD74	0.257
0	0.517988	0.348	0.017	0	Epi_OLFM4	PTPRO	0.331
0	0.964528	0.251	0.007	0	Colonocytes	PTPRR	0.244
9.25347e-127	1.09905	0.378	0.061	3.01709e-122	Goblet_MKI67	PTTG1	0.317
3.4043e-267	1.18311	0.283	0.048	1.10997e-262	Epi_MKI67	PTTG1	0.235
2.79912e-294	0.854341	0.487	0.184	9.12653e-290	Colonocytes	PTTG1IP	0.303
2.1769e-117	0.746494	0.493	0.233	7.09778e-113	Epi_RPL17	PYCARD	0.26
0	0.653809	0.652	0.103	0	Epi_OLFM4	PYURF	0.549
3.43509e-17	0.551884	0.522	0.266	1.12001e-12	Enteroendocrine	RBX1	0.256
0	0.915401	0.256	0	0	Enteroendocrine	RTN1	0.256
3.10902e-14	0.545879	0.715	0.46	1.0137e-09	Enteroendocrine	CD63	0.255
1.11735e-35	1.03384	0.588	0.38	3.64311e-31	Epi_LGR5	QTRT1	0.208
2.6027e-128	0.560799	0.455	0.24	8.48611e-124	Colonocytes	RAB11A	0.215
2.61452e-146	0.543055	0.422	0.203	8.52465e-142	Colonocytes	RAB1B	0.219
0	0.667465	0.854	0.268	0	Epi_OLFM4	RAB25	0.586
1.701e-41	2.83036	0.338	0.084	5.54612e-37	Enteroendocrine	REG4	0.254
0	1.19006	0.285	0.036	0	Goblet	RAB26	0.249
7.41573e-43	0.652439	0.286	0.081	2.4179e-38	Goblet_MKI67	RAB26	0.205
1.61342e-189	1.5989	0.611	0.078	5.26057e-185	Paneth	RAB26	0.533
3.09868e-20	0.683044	0.469	0.216	1.01033e-15	Enteroendocrine	MAP2K3	0.253
0	0.902685	0.437	0.15	0	Colonocytes	RAB5C	0.287
5.95229e-195	0.545255	0.362	0.135	1.94075e-190	Colonocytes	RAB5IF	0.227
3.40742e-178	0.583281	0.429	0.192	1.11099e-173	Colonocytes	RAB7A	0.237
3.80418e-245	1.02409	0.664	0.348	1.24035e-240	Colonocytes	RAC1	0.316
0	1.47496	0.99	0.619	0	Epi_OLFM4	RACK1	0.371
5.4479e-197	0.978685	0.903	0.623	1.77629e-192	Epi_RPL17	RACK1	0.28
4.74259e-188	0.623343	0.6	0.317	1.54632e-183	Colonocytes	RALY	0.283
3.92707e-18	0.538802	0.502	0.249	1.28042e-13	Enteroendocrine	UFC1	0.253
1.9934e-19	0.504906	0.53	0.31	6.49947e-15	Goblet_MKI67	RAN	0.22
0	1.05648	0.89	0.268	0	Epi_OLFM4	RAN	0.622
5.09922e-33	0.647361	0.432	0.189	1.6626e-28	Goblet_MKI67	RANBP1	0.243
0	0.605433	0.693	0.153	0	Epi_OLFM4	RANBP1	0.54
2.94935e-29	0.642064	0.367	0.116	9.61636e-25	Enteroendocrine	PARP1	0.251
3.8932e-170	0.616051	0.387	0.166	1.26938e-165	Colonocytes	RAP1B	0.221
3.72569e-31	0.689614	0.357	0.107	1.21476e-26	Enteroendocrine	A1CF	0.25
0	1.42732	0.365	0.029	0	Goblet	RAP1GAP	0.336
3.24673e-73	0.69105	0.376	0.089	1.0586e-68	Goblet_MKI67	RAP1GAP	0.287
9.84985e-54	0.600403	0.304	0.054	3.21154e-49	Enteroendocrine	GNAI2	0.25
6.32221e-56	1.58031	0.496	0.224	2.06136e-51	Epi_LGR5	RARRES2	0.272
0	1.08784	0.769	0.187	0	Epi_OLFM4	RARRES2	0.582
2.45675e-169	1.17971	0.51	0.205	8.01024e-165	Epi_RPL17	RARRES2	0.305
0	1.33663	0.305	0.053	0	Colonocytes	RARRES3	0.252
1.29672e-17	0.732286	0.812	0.563	4.22796e-13	Enteroendocrine	EEF2	0.249
6.99473e-242	1.05893	0.694	0.396	2.28063e-237	Goblet	RASD1	0.298
0	3.02708	0.665	0.159	0	Tuft	RASSF6	0.506
0	1.0772	0.887	0.251	0	Epi_OLFM4	RBM3	0.636
1.29457e-13	0.527332	0.546	0.297	4.22095e-09	Enteroendocrine	LENG8	0.249
2.99267e-276	0.8122	0.3	0.074	9.75759e-272	Colonocytes	RCAN1	0.226
8.89874e-20	0.518755	0.44	0.191	2.90144e-15	Enteroendocrine	GPR160	0.249
6.7591e-300	3.43487	0.918	0.137	2.2038e-295	Paneth	REG1A	0.781
0	3.48977	0.619	0.041	0	Paneth	REG1B	0.578
0	6.82351	0.914	0.048	0	Paneth	REG3A	0.866	plot
7.37846e-19	0.637394	0.473	0.224	2.40575e-14	Enteroendocrine	OCIAD2	0.249
0	1.68938	0.301	0.034	0	Goblet	REG4	0.267
0	2.47942	0.627	0.039	0	Goblet	REP15	0.588
1.39479e-99	1.0763	0.565	0.146	4.54771e-95	Goblet_MKI67	REP15	0.419
1.17443e-169	0.569284	0.431	0.2	3.82923e-165	Colonocytes	RER1	0.231
0	1.66202	0.323	0.014	0	Goblet	RETNLB	0.309
3.76541e-220	0.563355	0.339	0.11	1.22771e-215	Colonocytes	RETSAT	0.229
0	0.940384	0.312	0.068	0	Colonocytes	RFK	0.244
5.37345e-15	0.539757	0.812	0.564	1.75201e-10	Enteroendocrine	OAZ1	0.248
9.33751e-18	0.522551	0.459	0.211	3.04449e-13	Enteroendocrine	CD99	0.248
2.84299e-35	0.910186	0.365	0.11	9.26957e-31	Paneth	RGMB	0.255
1.02422e-217	2.07551	0.56	0.102	3.33948e-213	Epi_LGR5	RGMB	0.458
0	1.72571	0.218	0.001	0	Tuft	RGS13	0.217
4.11604e-67	0.839444	0.29	0.042	1.34203e-62	Enteroendocrine	CYP2W1	0.248
8.00562e-16	0.505726	0.512	0.265	2.61023e-11	Enteroendocrine	PSMB6	0.247
2.72717e-183	0.705781	0.623	0.341	8.89194e-179	Colonocytes	RHOA	0.282
3.79827e-266	0.796367	0.892	0.347	1.23843e-261	Epi_OLFM4	RHOA	0.545
0	2.50467	0.852	0.287	0	Colonocytes	RHOC	0.565
0	1.53454	0.485	0.041	0	Colonocytes	RHOF	0.444
0	0.731739	0.34	0.081	0	Colonocytes	RHOG	0.259
7.66975e-210	1.7213	0.31	0.065	2.50072e-205	Tuft	RICTOR	0.245
5.15817e-18	0.898843	0.483	0.236	1.68182e-13	Enteroendocrine	TENT5A	0.247
0	1.06877	0.246	0	0	Enteroendocrine	PAPPA2	0.246
0	0.994333	0.559	0.204	0	Colonocytes	RIOK3	0.355
0	1.92126	0.592	0.178	0	Goblet	RNASE1	0.414
1.2503e-89	1.56183	0.676	0.251	4.07659e-85	Goblet_MKI67	RNASE1	0.425
1.69495e-13	0.501302	0.686	0.441	5.52638e-09	Enteroendocrine	HMGN2	0.245
3.1031e-22	0.619089	0.401	0.156	1.01176e-17	Enteroendocrine	ARL5B	0.245
1.45464e-142	0.511493	0.374	0.171	4.74284e-138	Colonocytes	RNF181	0.203
7.77649e-179	0.692226	0.486	0.239	2.53552e-174	Colonocytes	RNF7	0.247
7.57577e-16	0.566043	0.488	0.243	2.47008e-11	Enteroendocrine	FKBP1A	0.245
5.0803e-114	0.50884	0.729	0.484	1.65643e-109	Colonocytes	ROMO1	0.245
0	1.22131	0.995	0.64	0	Epi_OLFM4	RPL10A	0.355
9.6048e-288	1.13917	0.957	0.639	3.13165e-283	Epi_RPL17	RPL10A	0.318
0	1.0198	0.998	0.782	0	Epi_OLFM4	RPL11	0.216
1.78898e-296	1.03852	0.986	0.781	5.83296e-292	Epi_RPL17	RPL11	0.205
3.76808e-123	0.506226	0.995	0.783	1.22858e-118	Epi_OLFM4	RPL13A	0.212
0	1.04268	0.995	0.73	0	Epi_OLFM4	RPL14	0.265
4.03139e-298	1.07328	0.98	0.728	1.31443e-293	Epi_RPL17	RPL14	0.252
0	1.64648	0.993	0.603	0	Epi_OLFM4	RPL15	0.39
1.81341e-259	1.13556	0.936	0.604	5.91261e-255	Epi_RPL17	RPL15	0.332
0	1.48312	0.989	0.611	0	Epi_OLFM4	RPL17	0.378
1.36852e-273	1.1724	0.938	0.612	4.46207e-269	Epi_RPL17	RPL17	0.326	plot
1.91409e-270	0.899116	0.997	0.773	6.24089e-266	Epi_OLFM4	RPL18	0.224
2.68405e-275	0.988456	0.977	0.773	8.75135e-271	Epi_RPL17	RPL18	0.204
3.68127e-250	0.863031	0.999	0.795	1.20028e-245	Epi_OLFM4	RPL18A	0.204
0	1.05253	0.996	0.77	0	Epi_OLFM4	RPL19	0.226
0	1.11329	0.991	0.768	0	Epi_RPL17	RPL19	0.223
1.11132e-254	0.888021	0.974	0.544	3.62346e-250	Epi_OLFM4	RPL21	0.43
4.31556e-197	0.971753	0.862	0.55	1.40709e-192	Epi_RPL17	RPL21	0.312
6.66938e-276	0.919565	0.992	0.592	2.17455e-271	Epi_OLFM4	RPL22	0.4
1.84401e-243	1.01828	0.933	0.594	6.01238e-239	Epi_RPL17	RPL22	0.339
4.82069e-274	0.7628	0.944	0.368	1.57179e-269	Epi_OLFM4	RPL23	0.576
1.7524e-103	0.691348	0.659	0.388	5.71369e-99	Epi_RPL17	RPL23	0.271
0	1.06562	0.994	0.641	0	Epi_OLFM4	RPL23A	0.353
1.71811e-234	0.981765	0.949	0.642	5.6019e-230	Epi_RPL17	RPL23A	0.307
0	1.19537	0.992	0.609	0	Epi_OLFM4	RPL24	0.383
2.29985e-215	0.961031	0.92	0.612	7.49866e-211	Epi_RPL17	RPL24	0.308
0	1.35742	0.998	0.707	0	Epi_OLFM4	RPL26	0.291
1.22389e-237	0.952528	0.97	0.707	3.99049e-233	Epi_RPL17	RPL26	0.263
1.344e-275	0.936412	0.973	0.513	4.38212e-271	Epi_OLFM4	RPL27	0.46
1.80811e-200	0.951174	0.852	0.519	5.89535e-196	Epi_RPL17	RPL27	0.333
6.18762e-209	0.904739	0.922	0.618	2.01747e-204	Epi_RPL17	RPL27A	0.304
0	1.51277	0.992	0.695	0	Epi_OLFM4	RPL3	0.297
5.21215e-242	1.08729	0.953	0.695	1.69942e-237	Epi_RPL17	RPL3	0.258
0	1.02485	0.996	0.767	0	Epi_OLFM4	RPL30	0.229
1.0129e-293	1.04983	0.99	0.765	3.30257e-289	Epi_RPL17	RPL30	0.225
2.05189e-192	0.866724	0.918	0.633	6.69018e-188	Epi_RPL17	RPL31	0.285
0	1.02432	0.998	0.778	0	Epi_OLFM4	RPL32	0.22
0	1.15806	0.997	0.776	0	Epi_RPL17	RPL32	0.221
1.96136e-278	0.929451	0.997	0.756	6.39502e-274	Epi_OLFM4	RPL34	0.241
2.93752e-269	1.01383	0.986	0.754	9.5778e-265	Epi_RPL17	RPL34	0.232
0	1.1302	0.988	0.755	0	Epi_RPL17	RPL35	0.233
2.99198e-305	1.00459	0.997	0.684	9.75536e-301	Epi_OLFM4	RPL35A	0.313
3.5722e-282	1.07536	0.967	0.683	1.16471e-277	Epi_RPL17	RPL35A	0.284
4.37268e-136	0.834343	0.807	0.476	1.42571e-131	Epi_RPL17	RPL36A	0.331
2.48794e-141	0.559952	0.715	0.45	8.11194e-137	Colonocytes	RPL36AL	0.265
1.68597e-266	0.992759	0.977	0.737	5.49711e-262	Epi_RPL17	RPL37A	0.24
7.81062e-140	0.738504	0.907	0.655	2.54665e-135	Epi_RPL17	RPL38	0.252
0	1.15462	0.996	0.717	0	Epi_OLFM4	RPL39	0.279
3.12525e-250	1.0149	0.974	0.716	1.01899e-245	Epi_RPL17	RPL39	0.258
1.05606e-39	1.32987	0.319	0.074	3.44328e-35	Enteroendocrine	RGS2	0.245
0	1.53787	0.965	0.387	0	Epi_OLFM4	RPL4	0.578
9.71216e-106	0.696444	0.698	0.406	3.16665e-101	Epi_RPL17	RPL4	0.292
0	2.1078	0.982	0.474	0	Epi_OLFM4	RPL5	0.508
6.74937e-188	0.981294	0.844	0.482	2.20063e-183	Epi_RPL17	RPL5	0.362
0	1.55858	0.99	0.601	0	Epi_OLFM4	RPL6	0.389
1.6178e-239	1.01605	0.931	0.602	5.27485e-235	Epi_RPL17	RPL6	0.329
0	1.71227	0.972	0.414	0	Epi_OLFM4	RPL7	0.558
1.27929e-123	0.764338	0.745	0.429	4.17112e-119	Epi_RPL17	RPL7	0.316
0	1.17488	0.998	0.746	0	Epi_OLFM4	RPL7A	0.252
0	1.21971	0.979	0.745	0	Epi_RPL17	RPL7A	0.234
0	1.38527	0.989	0.557	0	Epi_OLFM4	RPL9	0.432
2.69148e-156	0.820352	0.875	0.563	8.77557e-152	Epi_RPL17	RPL9	0.312
0	1.57035	0.999	0.771	0	Epi_OLFM4	RPLP0	0.228
5.92889e-259	1.0929	0.974	0.771	1.93311e-254	Epi_RPL17	RPLP0	0.203
0	0.595824	0.771	0.214	0	Epi_OLFM4	RPN1	0.557
0	0.623436	0.719	0.145	0	Epi_OLFM4	RPN2	0.574
3.21098e-142	0.682193	0.925	0.661	1.04694e-137	Epi_RPL17	RPS11	0.264
0	1.44017	0.993	0.653	0	Epi_OLFM4	RPS13	0.34
9.44936e-242	1.02655	0.948	0.653	3.08096e-237	Epi_RPL17	RPS13	0.295
0	1.23572	0.997	0.731	0	Epi_OLFM4	RPS14	0.266
2.32032e-275	1.13279	0.972	0.73	7.56541e-271	Epi_RPL17	RPS14	0.242
0	1.16126	0.996	0.736	0	Epi_OLFM4	RPS15A	0.26
8.53658e-293	1.08957	0.98	0.734	2.78335e-288	Epi_RPL17	RPS15A	0.246
3.00854e-262	0.888348	0.992	0.69	9.80933e-258	Epi_OLFM4	RPS16	0.302
0	1.16855	0.968	0.689	0	Epi_RPL17	RPS16	0.279
0	0.913053	0.939	0.341	0	Epi_OLFM4	RPS17	0.598
4.37738e-148	0.885601	0.672	0.36	1.42724e-143	Epi_RPL17	RPS17	0.312
2.04106e-294	1.20425	0.993	0.79	6.65488e-290	Epi_RPL17	RPS2	0.203
2.08365e-243	0.676277	0.923	0.354	6.79375e-239	Epi_OLFM4	RPS20	0.569
4.00531e-78	0.60631	0.615	0.377	1.30593e-73	Epi_RPL17	RPS20	0.238
6.85117e-151	0.572102	0.994	0.703	2.23382e-146	Epi_OLFM4	RPS21	0.291
1.30765e-280	1.06081	0.968	0.703	4.2636e-276	Epi_RPL17	RPS21	0.265
0	1.16088	0.998	0.735	0	Epi_OLFM4	RPS23	0.263
7.17981e-304	1.08469	0.989	0.733	2.34098e-299	Epi_RPL17	RPS23	0.256
0	1.14255	0.998	0.751	0	Epi_OLFM4	RPS24	0.247
1.96669e-300	1.09458	0.986	0.75	6.41239e-296	Epi_RPL17	RPS24	0.236
0	1.0494	0.992	0.659	0	Epi_OLFM4	RPS25	0.333
9.80353e-181	0.823561	0.934	0.661	3.19644e-176	Epi_RPL17	RPS25	0.273
1.08663e-218	0.733323	0.906	0.699	3.54297e-214	Colonocytes	RPS26	0.207
4.03003e-112	0.652293	0.93	0.716	1.31399e-107	Epi_RPL17	RPS26	0.214
0	1.53892	0.992	0.662	0	Epi_OLFM4	RPS27A	0.33
3.97588e-231	1.02377	0.95	0.662	1.29634e-226	Epi_RPL17	RPS27A	0.288
1.85081e-67	0.548445	0.682	0.452	6.03458e-63	Epi_RPL17	RPS27L	0.23
0	1.0273	0.998	0.781	0	Epi_OLFM4	RPS28	0.217
1.7836e-281	1.00033	0.986	0.78	5.81543e-277	Epi_RPL17	RPS28	0.206
1.56706e-175	0.903134	0.93	0.667	5.10939e-171	Epi_RPL17	RPS29	0.263
0	1.26841	0.998	0.776	0	Epi_OLFM4	RPS3	0.222
0	1.1962	0.989	0.775	0	Epi_RPL17	RPS3	0.214
0	1.712	0.994	0.651	0	Epi_OLFM4	RPS3A	0.343
2.14466e-261	1.15739	0.959	0.651	6.99266e-257	Epi_RPL17	RPS3A	0.308
3.03459e-17	0.679812	0.459	0.216	9.89427e-13	Enteroendocrine	HSPH1	0.243
1.10963e-24	0.654987	0.819	0.613	3.61795e-20	Goblet_MKI67	RPS4X	0.206
0	1.9096	0.992	0.587	0	Epi_OLFM4	RPS4X	0.405
2.33146e-184	0.921226	0.909	0.591	7.60171e-180	Epi_RPL17	RPS4X	0.318
3.97212e-58	0.716328	0.29	0.047	1.29511e-53	Enteroendocrine	RAP1GAP2	0.243
8.27246e-303	1.04747	0.992	0.665	2.69724e-298	Epi_OLFM4	RPS5	0.327
0	1.28594	0.956	0.664	0	Epi_RPL17	RPS5	0.292
0	1.9441	0.995	0.644	0	Epi_OLFM4	RPS6	0.351
3.42022e-235	1.0671	0.947	0.645	1.11516e-230	Epi_RPL17	RPS6	0.302
0	1.94761	0.984	0.555	0	Epi_OLFM4	RPS7	0.429
7.5486e-202	0.953883	0.911	0.557	2.46122e-197	Epi_RPL17	RPS7	0.354
2.55775e-176	0.665765	0.997	0.778	8.33953e-172	Epi_OLFM4	RPS9	0.219
0	1.22077	0.984	0.777	0	Epi_RPL17	RPS9	0.207
3.62242e-20	0.524177	0.724	0.498	1.18109e-15	Goblet_MKI67	RPSA	0.226
0	1.98526	0.98	0.464	0	Epi_OLFM4	RPSA	0.516
1.26398e-134	0.812915	0.789	0.476	4.1212e-130	Epi_RPL17	RPSA	0.313
4.81035e-137	1.05734	0.386	0.058	1.56842e-132	Goblet_MKI67	RRM2	0.328
0	1.7591	0.37	0.037	0	Epi_MKI67	RRM2	0.333
0	0.977369	0.783	0.12	0	Epi_OLFM4	RSL1D1	0.663
0	0.790407	0.696	0.093	0	Epi_OLFM4	RSL24D1	0.603
1.8141e-42	0.593697	0.309	0.067	5.91487e-38	Enteroendocrine	MYL6B	0.242
0	0.681253	0.791	0.2	0	Epi_OLFM4	RTRAF	0.591
0	0.770938	0.242	0	0	Enteroendocrine	SYT4	0.242
2.17919e-133	1.49804	0.355	0.12	7.10526e-129	Tuft	RUNX1	0.235
1.26868e-34	0.553062	0.329	0.088	4.13654e-30	Enteroendocrine	NBDY	0.241
0	1.60637	0.934	0.658	0	Colonocytes	S100A10	0.276
7.29983e-236	0.83521	0.985	0.681	2.38011e-231	Epi_OLFM4	S100A10	0.304
6.95369e-274	1.00235	0.932	0.398	2.26725e-269	Epi_OLFM4	S100A11	0.534
3.34459e-152	0.916506	0.734	0.411	1.0905e-147	Epi_RPL17	S100A11	0.323
8.14733e-211	0.972569	0.653	0.404	2.65644e-206	Colonocytes	S100A14	0.249
4.1535e-157	0.731778	0.494	0.265	1.35425e-152	Colonocytes	S100A16	0.229
8.99098e-262	0.600474	0.811	0.262	2.93151e-257	Epi_OLFM4	S100A16	0.549
1.74178e-76	0.807523	0.275	0.034	5.67906e-72	Enteroendocrine	TP53INP1	0.241
2.68065e-19	0.813845	0.768	0.527	8.74026e-15	Enteroendocrine	HSP90AB1	0.241
9.69861e-209	0.695476	0.474	0.213	3.16223e-204	Colonocytes	SBDS	0.261
0	0.639749	0.242	0.003	0	Enteroendocrine	KCNH6	0.239
2.9153e-16	1.9154	0.473	0.235	9.50533e-12	Enteroendocrine	JCHAIN	0.238
3.72627e-26	0.517944	0.353	0.115	1.21495e-21	Enteroendocrine	ROCK1	0.238
1.63156e-17	0.579827	0.469	0.231	5.3197e-13	Enteroendocrine	SPCS1	0.238
0	0.879076	0.237	0	0	Enteroendocrine	RUNDC3A	0.237
1.41956e-152	0.61788	0.251	0.014	4.62848e-148	Enteroendocrine	ST18	0.237
5.31211e-26	0.923088	0.371	0.156	1.73201e-21	Colonocytes_BEST4	TRIM15	0.215
0	1.15627	0.523	0.198	0	Goblet	SCNN1A	0.325
0	1.13915	0.411	0.043	0	Colonocytes	SCNN1B	0.368
1.79756e-289	1.02495	0.536	0.229	5.86093e-285	Colonocytes	SCP2	0.307
0	0.662726	0.825	0.236	0	Epi_OLFM4	SCP2	0.589
1.73366e-30	0.716913	0.324	0.088	5.65258e-26	Enteroendocrine	FTX	0.236
0	0.649715	0.705	0.166	0	Epi_OLFM4	SDCBP	0.539
0	2.23306	0.797	0.188	0	Colonocytes	SDCBP2	0.609
0	1.12827	0.217	0.003	0	Colonocytes_BEST4	MYOM1	0.214
4.99231e-29	0.678822	0.441	0.208	1.62774e-24	Goblet_MKI67	SDF2L1	0.233
0	0.840743	0.727	0.114	0	Epi_OLFM4	SDHC	0.613
4.81559e-220	0.887243	0.443	0.187	1.57012e-215	Colonocytes	SDHD	0.256
0	0.831184	0.798	0.184	0	Epi_OLFM4	SDHD	0.614
1.45664e-20	0.614902	0.415	0.179	4.74936e-16	Enteroendocrine	BZW1	0.236
0	0.917814	0.81	0.154	0	Epi_OLFM4	SEC11A	0.656
1.00958e-15	0.736908	0.507	0.271	3.29174e-11	Enteroendocrine	MAFF	0.236
0	0.789284	0.237	0.001	0	Enteroendocrine	PAX6	0.236
0	0.818447	0.882	0.289	0	Epi_OLFM4	SEC61B	0.593
1.32885e-24	0.566134	0.362	0.126	4.33271e-20	Enteroendocrine	PLD3	0.236
0	1.0249	0.229	0.015	0	Colonocytes	SECTM1	0.214
3.05226e-266	1.64596	0.816	0.536	9.95189e-262	Epi_KRT20	SELENBP1	0.28
4.9706e-73	0.55323	0.639	0.417	1.62066e-68	Epi_RPL17	SELENOH	0.222
8.46203e-12	0.64808	0.556	0.321	2.75904e-07	Enteroendocrine	DDIT3	0.235
2.8366e-175	0.810076	0.524	0.309	9.24874e-171	Goblet	SELENOK	0.215
5.57531e-22	0.549574	0.581	0.347	1.81783e-17	Goblet_MKI67	SELENOK	0.234
0	0.758989	0.261	0.05	0	Goblet	SELENOM	0.211
1.8293e-61	0.591036	0.343	0.086	5.96442e-57	Goblet_MKI67	SELENOM	0.257
0	3.36705	0.786	0.117	0	Colonocytes	SELENOP	0.669
3.82664e-15	0.804615	0.527	0.292	1.24768e-10	Enteroendocrine	MIDN	0.235
2.67129e-229	0.68783	0.457	0.184	8.70974e-225	Colonocytes	SEPHS2	0.273
0	1.01351	0.879	0.226	0	Epi_OLFM4	SERBP1	0.653
0	1.51745	0.743	0.298	0	Colonocytes	SERINC2	0.445
9.44181e-21	0.558054	0.396	0.162	3.0785e-16	Enteroendocrine	NAXE	0.234
5.06333e-275	0.85717	0.916	0.376	1.6509e-270	Epi_OLFM4	SERP1	0.54
0	1.89538	0.628	0.129	0	Goblet	SERPINA1	0.499
2.76226e-63	0.754463	0.616	0.219	9.00636e-59	Goblet_MKI67	SERPINA1	0.397
6.2137e-58	1.11913	0.656	0.222	2.02598e-53	Paneth	SERPINA1	0.434
0	0.704946	0.757	0.152	0	Epi_OLFM4	SET	0.605
1.05808e-40	0.642854	0.3	0.066	3.44988e-36	Enteroendocrine	ATP6V1B2	0.234
0	0.547939	0.791	0.224	0	Epi_OLFM4	SF3B6	0.567
0	1.29302	0.827	0.433	0	Colonocytes	SFN	0.394
0	0.510223	0.642	0.137	0	Epi_OLFM4	SFT2D1	0.505
1.4645e-307	0.684132	0.3	0.067	4.775e-303	Colonocytes	SFXN1	0.233
0	0.748349	0.307	0.037	0	Colonocytes	SGK2	0.27
0	6.28883	0.984	0.01	0	Tuft	SH2D6	0.974	plot
0	3.63548	0.683	0.002	0	Tuft	SH2D7	0.681
0	0.515867	0.577	0.076	0	Epi_OLFM4	SH3BGRL	0.501
0	1.32706	0.902	0.56	0	Colonocytes	SH3BGRL3	0.342
0	0.970936	0.832	0.564	0	Goblet	SH3BGRL3	0.268
0	0.512394	0.612	0.119	0	Epi_OLFM4	SH3YL1	0.493
4.11757e-194	1.1406	0.295	0.017	1.34253e-189	Paneth	SHC2	0.278
3.18496e-25	0.502185	0.353	0.119	1.03846e-20	Enteroendocrine	NGRN	0.234
0	0.946609	0.545	0.158	0	Colonocytes	SIRT6	0.387
5.1472e-30	0.508773	0.484	0.228	1.67824e-25	Goblet_MKI67	SIVA1	0.256
0	1.04147	0.344	0.032	0	Colonocytes	SLC17A4	0.312
1.23698e-166	0.725891	0.246	0.012	4.03316e-162	Enteroendocrine	TFPI	0.234
1.08316e-266	0.675982	0.537	0.214	3.53164e-262	Colonocytes	SLC22A18	0.323
2.05214e-129	0.536666	0.704	0.437	6.691e-125	Colonocytes	SLC25A3	0.267
1.30892e-302	0.985292	0.942	0.444	4.26775e-298	Epi_OLFM4	SLC25A3	0.498
0	1.99424	0.816	0.428	0	Colonocytes	SLC25A5	0.388
9.54389e-281	0.833449	0.943	0.456	3.11179e-276	Epi_OLFM4	SLC25A5	0.487
0	1.10768	0.973	0.525	0	Epi_OLFM4	SLC25A6	0.448
1.7402e-144	0.864516	0.803	0.536	5.67391e-140	Epi_RPL17	SLC25A6	0.267
0	1.88032	0.601	0.16	0	Colonocytes	SLC26A2	0.441
1.81135e-146	1.23734	0.461	0.21	5.90589e-142	Epi_KRT20	SLC26A2	0.251	plot
0	3.82377	0.873	0.099	0	Colonocytes	SLC26A3	0.774
2.97987e-84	0.696311	0.261	0.028	9.71587e-80	Enteroendocrine	RGS9	0.233
8.13254e-194	0.946607	0.242	0.01	2.65162e-189	Enteroendocrine	ATP6V1C2	0.232
0	1.38896	0.462	0.093	0	Colonocytes	SLC40A1	0.369
2.27438e-179	0.581199	0.739	0.452	7.41561e-175	Colonocytes	SLC44A4	0.287
0	1.50328	0.378	0.01	0	Colonocytes	SLC51A	0.368
0	1.89187	0.546	0.027	0	Colonocytes	SLC51B	0.519
0	0.879934	0.36	0.078	0	Colonocytes	SLC6A8	0.282
1.3837e-18	0.951184	0.43	0.198	4.51155e-14	Enteroendocrine	CHMP1B	0.232
0	0.826086	0.259	0.028	0	Colonocytes	SLC9A3	0.231
0	1.72573	0.683	0.181	0	Colonocytes	SLC9A3R1	0.502
0	0.697378	0.261	0.024	0	Colonocytes	SLCO2A1	0.237
1.48865e-102	0.789671	0.23	0.02	4.85376e-98	Paneth	SLCO4A1-AS1	0.21
0	0.716081	0.59	0.129	0	Epi_OLFM4	SLPI	0.461
0	0.505662	0.696	0.156	0	Epi_OLFM4	SMAGP	0.54
2.57437e-57	0.592174	0.324	0.083	8.39372e-53	Goblet_MKI67	SMC4	0.241
9.72317e-34	0.615314	0.309	0.077	3.17024e-29	Enteroendocrine	DMXL2	0.232
9.08959e-259	0.504836	0.83	0.268	2.96366e-254	Epi_OLFM4	SMDT1	0.562
0	1.39975	0.899	0.548	0	Colonocytes	SMIM22	0.351
8.18075e-185	0.643588	0.242	0.01	2.66733e-180	Enteroendocrine	NFASC	0.232
1.19869e-266	0.651251	0.317	0.086	3.90834e-262	Colonocytes	SMIM31	0.231
0	0.751429	0.232	0.001	0	Enteroendocrine	CAMK2B	0.231
1.46526e-179	1.23918	0.447	0.044	4.77747e-175	Paneth	SMOC2	0.403
0	2.18093	0.454	0.04	0	Epi_LGR5	SMOC2	0.414
0	0.777614	0.327	0.062	0	Colonocytes	SMPD1	0.265
0	1.62312	0.466	0.08	0	Colonocytes	SMPDL3A	0.386
2.99904e-90	1.3722	0.366	0.162	9.77836e-86	Tuft	SMTN	0.204
2.57464e-58	0.907004	0.271	0.04	8.39463e-54	Enteroendocrine	NPW	0.231
2.67475e-23	0.56394	0.495	0.27	8.72103e-19	Goblet_MKI67	SNRPB	0.225
0	0.695465	0.828	0.23	0	Epi_OLFM4	SNRPB	0.598
0	0.662617	0.686	0.118	0	Epi_OLFM4	SNRPC	0.568
0	0.596629	0.733	0.155	0	Epi_OLFM4	SNRPD1	0.578
4.61958e-166	0.902499	0.757	0.437	1.50621e-161	Epi_RPL17	SNRPD2	0.32
0	0.577878	0.775	0.193	0	Epi_OLFM4	SNRPD3	0.582
0	0.682542	0.69	0.106	0	Epi_OLFM4	SNRPE	0.584
0	0.712405	0.783	0.162	0	Epi_OLFM4	SNRPF	0.621
8.59215e-24	0.527933	0.511	0.275	2.80147e-19	Goblet_MKI67	SNRPG	0.236
3.26665e-18	0.614178	0.425	0.194	1.06509e-13	Enteroendocrine	COPS9	0.231
1.59482e-37	0.654211	0.3	0.069	5.1999e-33	Enteroendocrine	TCEAL4	0.231
0	0.735782	0.82	0.207	0	Epi_OLFM4	SNU13	0.613
4.46462e-124	1.66851	0.383	0.154	1.45569e-119	Tuft	SNX9	0.229
1.66375e-214	0.830175	0.648	0.357	5.42467e-210	Colonocytes	SOD1	0.291
4.49866e-40	0.946086	0.805	0.551	1.46679e-35	Epi_LGR5	SOX4	0.254
1.17779e-271	1.51127	0.741	0.526	3.8402e-267	Epi_SOX4	SOX4	0.215	plot
0	1.01868	0.608	0.231	0	Colonocytes	SPATS2L	0.377
2.23947e-19	1.00367	0.406	0.176	7.30179e-15	Enteroendocrine	ERRFI1	0.23
0	0.812345	0.805	0.187	0	Epi_OLFM4	SPCS1	0.618
0	0.611516	0.743	0.174	0	Epi_OLFM4	SPCS2	0.569
0	1.68361	0.535	0.076	0	Goblet	SPDEF	0.459
8.08318e-52	0.66324	0.47	0.16	2.63552e-47	Goblet_MKI67	SPDEF	0.31
1.93635e-59	1.00353	0.259	0.047	6.31347e-55	Colonocytes_BEST4	ADRA2A	0.212
0	2.50148	0.471	0.029	0	Tuft	SPIB	0.442
0	1.20045	0.733	0.43	0	Goblet	SPINK1	0.303
3.79152e-36	0.966931	0.751	0.484	1.23622e-31	Goblet_MKI67	SPINK1	0.267
1.59922e-178	0.656369	0.93	0.454	5.21424e-174	Epi_OLFM4	SPINK1	0.476
0	4.04165	0.647	0.11	0	Goblet	SPINK4	0.537
9.17149e-172	2.20177	0.778	0.204	2.99036e-167	Goblet_MKI67	SPINK4	0.574
2.13792e-252	0.775245	0.685	0.369	6.97069e-248	Colonocytes	SPINT1	0.316
1.63988e-268	1.06851	0.744	0.47	5.34683e-264	Colonocytes	SPINT2	0.274
0	2.63316	0.558	0.11	0	Tuft	SPTLC2	0.448
1.76756e-206	0.758095	0.382	0.15	5.76314e-202	Colonocytes	SPTSSA	0.232
1.97294e-133	0.55592	0.389	0.188	6.43276e-129	Colonocytes	SQOR	0.201
0	0.757571	0.764	0.177	0	Epi_OLFM4	SQOR	0.587
0	2.46755	0.842	0.35	0	Colonocytes	SRI	0.492
5.16561e-139	0.601721	0.687	0.428	1.68425e-134	Colonocytes	SRP14	0.259
3.71662e-190	0.666352	0.938	0.433	1.21181e-185	Epi_OLFM4	SRP14	0.505
0	0.9621	0.82	0.173	0	Epi_OLFM4	SRP9	0.647
0	0.530752	0.596	0.09	0	Epi_OLFM4	SSB	0.506
0	0.704861	0.774	0.165	0	Epi_OLFM4	SSBP1	0.609
5.80419e-145	0.568001	0.413	0.193	1.89246e-140	Colonocytes	SSFA2	0.22
1.22342e-56	0.563119	0.271	0.041	3.98896e-52	Enteroendocrine	RCAN3	0.23
0	0.706939	0.851	0.249	0	Epi_OLFM4	SSR2	0.602
0	0.596738	0.688	0.139	0	Epi_OLFM4	SSR3	0.549
1.04699e-12	0.580318	0.618	0.388	3.41371e-08	Enteroendocrine	FKBP2	0.23
3.4537e-182	0.828974	0.651	0.45	1.12608e-177	Goblet	SSR4	0.201
1.09376e-34	0.76178	0.757	0.483	3.5662e-30	Goblet_MKI67	SSR4	0.274
0	0.792577	0.84	0.225	0	Epi_OLFM4	ST13	0.615
1.4449e-32	0.577359	0.309	0.079	4.71108e-28	Enteroendocrine	STARD3	0.23
0	1.77809	0.602	0.172	0	Goblet	ST6GALNAC1	0.43
3.88409e-44	0.732068	0.57	0.251	1.26641e-39	Goblet_MKI67	ST6GALNAC1	0.319
4.12709e-293	0.837325	0.738	0.415	1.34564e-288	Goblet	STARD10	0.323
2.00095e-97	0.60512	0.251	0.022	6.52411e-93	Enteroendocrine	SYT7	0.229
8.31931e-15	0.568307	0.483	0.255	2.71251e-10	Enteroendocrine	TBCA	0.228
2.90373e-110	1.32173	0.508	0.124	9.46762e-106	Goblet_MKI67	STMN1	0.384
3.42755e-142	1.08402	0.334	0.113	1.11755e-137	Epi_MKI67	STMN1	0.221
0	0.777124	0.236	0.013	0	Colonocytes	STOM	0.223
0	0.627399	0.788	0.186	0	Epi_OLFM4	STOML2	0.602
0	0.543723	0.624	0.093	0	Epi_OLFM4	STRAP	0.531
0	0.622309	0.227	0	0	Enteroendocrine	CPLX2	0.227
0	0.77184	0.884	0.289	0	Epi_OLFM4	SUB1	0.595
0	1.19964	0.886	0.204	0	Epi_OLFM4	SUCLG1	0.682
0	0.860679	0.775	0.15	0	Epi_OLFM4	SUCLG2	0.625
0	0.998785	0.547	0.183	0	Colonocytes	SULT1A1	0.364
0	1.46198	0.525	0.047	0	Colonocytes	SULT1A2	0.478
0	0.862188	0.369	0.098	0	Colonocytes	SULT1B1	0.271
0	0.683496	0.735	0.14	0	Epi_OLFM4	SUMO1	0.595
2.95847e-21	0.555046	0.367	0.14	9.6461e-17	Enteroendocrine	PLPP5	0.227
0	1.05686	0.869	0.23	0	Epi_OLFM4	SUMO2	0.639
1.28691e-227	0.612958	0.879	0.338	4.19597e-223	Epi_OLFM4	SYNGR2	0.541
4.15357e-45	0.527789	0.28	0.054	1.35427e-40	Enteroendocrine	BLOC1S6	0.226
0	0.65953	0.632	0.081	0	Epi_OLFM4	SYPL1	0.551
8.72906e-51	0.540755	0.271	0.045	2.84611e-46	Enteroendocrine	PROX1	0.226
2.99936e-70	0.608265	0.256	0.031	9.7794e-66	Enteroendocrine	GIPR	0.225
2.46862e-39	0.563089	0.285	0.06	8.04892e-35	Enteroendocrine	LY6E	0.225
2.46068e-21	0.652862	0.362	0.137	8.02303e-17	Enteroendocrine	RNASEH2C	0.225
0	1.43961	0.582	0.215	0	Goblet	SYTL2	0.367
0	1.35584	0.29	0.024	0	Epi_MKI67	TACC3	0.266
5.84824e-51	0.709979	0.25	0.044	1.90682e-46	Paneth	TACSTD2	0.206
1.33957e-25	0.567674	0.333	0.109	4.36767e-21	Enteroendocrine	GNAQ	0.224
1.90634e-241	0.789718	0.926	0.387	6.21563e-237	Epi_OLFM4	TAGLN2	0.539
0	0.753614	0.791	0.188	0	Epi_OLFM4	TALDO1	0.603
0	2.05881	0.317	0.002	0	Tuft	TAS1R3	0.315
0	1.14612	0.445	0.098	0	Colonocytes	TAX1BP3	0.347
6.16379e-203	1.53633	0.27	0.05	2.0097e-198	Tuft	TBC1D2B	0.22
3.7147e-26	1.63807	0.333	0.11	1.21118e-21	Enteroendocrine	DUSP2	0.223
0	0.582183	0.793	0.214	0	Epi_OLFM4	TBCA	0.579
2.62581e-30	0.588235	0.309	0.087	8.56144e-26	Enteroendocrine	BNIP3L	0.222
4.54146e-16	0.70939	0.449	0.227	1.48074e-11	Enteroendocrine	CD59	0.222
1.17161e-178	0.581664	0.409	0.171	3.82003e-174	Colonocytes	TCF7L2	0.238
0	1.40041	0.532	0.147	0	Colonocytes	TDP2	0.385
0	0.802639	0.222	0	0	Enteroendocrine	RIMS2	0.222
2.73837e-34	0.841077	0.295	0.074	8.92847e-30	Enteroendocrine	HOXB13	0.221
1.36566e-231	0.753504	0.23	0.008	4.45275e-227	Paneth	TESC	0.222
9.32874e-17	0.702799	0.845	0.625	3.04163e-12	Enteroendocrine	H3F3A	0.22
2.77431e-21	0.598738	0.357	0.137	9.04563e-17	Enteroendocrine	MRFAP1	0.22
0	4.27533	0.992	0.509	0	Goblet	TFF3	0.483	plot
5.03069e-118	1.58489	0.978	0.596	1.64026e-113	Goblet_MKI67	TFF3	0.382
1.04352e-15	0.605125	0.444	0.225	3.40239e-11	Enteroendocrine	CSDE1	0.219
3.25517e-125	0.786606	0.563	0.29	1.06135e-120	Epi_RPL17	TIMM13	0.273
7.89007e-138	0.577033	0.232	0.013	2.57256e-133	Enteroendocrine	MFGE8	0.219
9.43891e-16	0.526085	0.42	0.201	3.07756e-11	Enteroendocrine	RAP1B	0.219
0	0.860588	0.64	0.225	0	Colonocytes	TJP3	0.415
1.22977e-94	0.867332	0.359	0.069	4.00965e-90	Goblet_MKI67	TK1	0.29
0	1.38068	0.337	0.052	0	Epi_MKI67	TK1	0.285
2.48095e-301	0.566461	0.85	0.264	8.08915e-297	Epi_OLFM4	TKT	0.586
6.76821e-229	1.8382	0.53	0.183	2.20678e-224	Tuft	TLE4	0.347
0	1.0002	0.387	0.054	0	Epi_OLFM4	TM4SF1	0.333
1.77966e-22	0.597972	0.343	0.125	5.8026e-18	Enteroendocrine	SERINC3	0.218
1.30524e-35	0.624576	0.414	0.133	4.25574e-31	Paneth	TM4SF5	0.281
0	0.522559	0.684	0.175	0	Epi_OLFM4	TM9SF2	0.509
7.01894e-66	0.542794	0.792	0.58	2.28852e-61	Epi_RPL17	TMA7	0.212
0	0.894872	0.481	0.153	0	Colonocytes	TMBIM1	0.328
8.78062e-224	0.87985	0.656	0.363	2.86292e-219	Colonocytes	TMBIM6	0.293
7.94842e-242	0.78025	0.894	0.372	2.59158e-237	Epi_OLFM4	TMBIM6	0.522
2.80122e-247	0.792313	0.381	0.136	9.13338e-243	Colonocytes	TMCO1	0.245
0	0.650861	0.752	0.175	0	Epi_OLFM4	TMED10	0.577
0	1.01033	0.807	0.152	0	Epi_OLFM4	TMED2	0.655
4.61933e-218	0.709716	0.49	0.219	1.50613e-213	Colonocytes	TMEM106C	0.271
0	1.01088	0.454	0.099	0	Colonocytes	TMEM120A	0.355
0	0.653477	0.654	0.092	0	Epi_OLFM4	TMEM123	0.562
0	0.661075	0.704	0.127	0	Epi_OLFM4	TMEM14B	0.577
0	0.70983	0.769	0.187	0	Epi_OLFM4	TMEM14C	0.582
0	0.926164	0.442	0.132	0	Colonocytes	TMEM171	0.31
7.51219e-143	0.576687	0.577	0.327	2.44935e-138	Colonocytes	TMEM176A	0.25
2.72965e-201	0.750686	0.573	0.305	8.90002e-197	Colonocytes	TMEM176B	0.268
3.92479e-13	0.521368	0.507	0.289	1.27968e-08	Enteroendocrine	YWHAE	0.218
8.21962e-169	0.647145	0.526	0.276	2.68001e-164	Colonocytes	TMEM219	0.25
0	0.767355	0.338	0.068	0	Colonocytes	TMEM220	0.27
0	0.675449	0.678	0.112	0	Epi_OLFM4	TMEM230	0.566
0	0.545315	0.689	0.148	0	Epi_OLFM4	TMEM256	0.541
9.12013e-23	0.567358	0.562	0.338	2.97362e-18	Goblet_MKI67	TMEM258	0.224
0	1.52813	0.468	0.037	0	Colonocytes	TMEM37	0.431
0	1.16927	0.497	0.125	0	Colonocytes	TMEM45B	0.372
0	2.05637	0.846	0.353	0	Colonocytes	TMEM54	0.493
6.19923e-305	1.17384	0.617	0.3	2.02126e-300	Colonocytes	TMEM59	0.317
4.43632e-84	0.627885	0.242	0.024	1.44646e-79	Enteroendocrine	DMKN	0.218
0	0.810111	0.883	0.309	0	Epi_OLFM4	TMEM59	0.574
6.22742e-182	1.78921	0.501	0.195	2.03045e-177	Tuft	TMEM63A	0.306
0	1.07858	0.292	0.064	0	Colonocytes	TMEM70	0.228
0	0.752924	0.737	0.132	0	Epi_OLFM4	TMEM98	0.605
0	2.24856	0.567	0.011	0	Colonocytes	TMIGD1	0.556
1.52843e-39	0.51985	0.322	0.105	4.98344e-35	Goblet_MKI67	TMPO	0.217
0	0.997542	0.605	0.248	0	Colonocytes	TMPRSS2	0.357
0	1.98108	0.973	0.759	0	Colonocytes	TMSB4X	0.214
0	0.867038	0.461	0.149	0	Colonocytes	TNFRSF1A	0.312
1.40105e-223	0.850993	0.452	0.187	4.56813e-219	Colonocytes	TNFSF10	0.265
5.31071e-276	0.722047	0.522	0.206	1.73156e-271	Colonocytes	TNIP1	0.316
0	0.984212	0.843	0.193	0	Epi_OLFM4	TOMM20	0.65
0	1.05629	0.801	0.119	0	Epi_OLFM4	TOMM22	0.682
0	0.676624	0.749	0.166	0	Epi_OLFM4	TOMM5	0.583
1.57107e-211	0.594257	0.913	0.364	5.12249e-207	Epi_OLFM4	TOMM7	0.549
5.07894e-78	0.630794	0.611	0.386	1.65599e-73	Epi_RPL17	TOMM7	0.225
1.72865e-115	0.796245	0.305	0.043	5.63625e-111	Goblet_MKI67	TOP2A	0.262
0	1.43026	0.301	0.026	0	Epi_MKI67	TOP2A	0.275
0	0.906787	0.217	0	0	Enteroendocrine	PAX4	0.217
1.3633e-14	0.760084	0.705	0.488	4.44505e-10	Enteroendocrine	CDKN1A	0.217
3.63011e-205	0.591509	0.836	0.634	1.1836e-200	Goblet	TPM1	0.202
0	1.94033	0.905	0.658	0	Tuft	TPM1	0.247
0	1.66314	0.237	0.013	0	Tuft	TPM2	0.224
2.17816e-32	0.56838	0.29	0.073	7.10188e-28	Enteroendocrine	FOXA1	0.217
1.73906e-205	0.551999	0.351	0.117	5.67022e-201	Colonocytes	TPRN	0.234
0	1.08852	0.305	0.016	0	Goblet	TPSG1	0.289
1.35966e-72	0.577289	0.322	0.068	4.43316e-68	Goblet_MKI67	TPSG1	0.254
8.57769e-100	0.669541	0.251	0.034	2.79676e-95	Goblet_MKI67	TPX2	0.217
0	1.14679	0.248	0.02	0	Epi_MKI67	TPX2	0.228
0	0.502589	0.769	0.173	0	Epi_OLFM4	TRABD2A	0.596
7.12467e-256	0.768121	0.272	0.064	2.323e-251	Colonocytes	TRANK1	0.208
0	2.0304	0.328	0.013	0	Tuft	TREH	0.315
0	1.00778	0.448	0.102	0	Colonocytes	TRIM15	0.346
2.07062e-17	0.635734	0.462	0.25	6.75126e-13	Colonocytes_BEST4	TRIM31	0.212
0	2.09685	0.683	0.167	0	Colonocytes	TRIM31	0.516
1.51846e-19	1.02244	0.514	0.303	4.95094e-15	Colonocytes_BEST4	MYO15B	0.211
0	0.911561	0.254	0	0	Paneth	TRIM50	0.254
1.52533e-103	0.727661	0.257	0.034	4.97334e-99	Goblet_MKI67	TROAP	0.223
0	1.39523	0.286	0.016	0	Epi_MKI67	TROAP	0.27
0	4.73257	0.907	0.012	0	Tuft	TRPM5	0.895	plot
0	0.8733	0.265	0.018	0	Colonocytes	TRPM6	0.247
4.55701e-143	0.526313	0.574	0.318	1.48581e-138	Colonocytes	TSC22D1	0.256
0	2.39276	0.917	0.411	0	Colonocytes	TSPAN1	0.506
0	1.6797	0.67	0.252	0	Colonocytes	TSPAN3	0.418
7.37386e-28	0.537281	0.304	0.088	2.40425e-23	Enteroendocrine	HMGCR	0.216
0	0.673074	0.613	0.086	0	Epi_OLFM4	TSPAN6	0.527
0	1.7553	0.853	0.409	0	Colonocytes	TSPAN8	0.444
0	1.48033	0.97	0.443	0	Epi_OLFM4	TSPAN8	0.527
3.97995e-257	0.837888	0.931	0.394	1.29766e-252	Epi_OLFM4	TSPO	0.537
4.02076e-88	0.693224	0.65	0.414	1.31097e-83	Epi_RPL17	TSPO	0.236
9.26763e-18	0.532678	0.377	0.161	3.02171e-13	Enteroendocrine	TIMM17B	0.216
0	1.70351	0.737	0.322	0	Colonocytes	TST	0.415
1.31193e-138	0.654725	0.494	0.272	4.27756e-134	Colonocytes	TSTD1	0.222
1.42305e-12	0.559761	0.444	0.229	4.63985e-08	Enteroendocrine	HYI	0.215
2.28693e-86	0.582082	0.237	0.022	7.45654e-82	Enteroendocrine	PCBP4	0.215
1.92878e-51	0.923759	0.406	0.1	6.28879e-47	Paneth	TUBA1A	0.306
0	3.08276	0.598	0.07	0	Tuft	TUBA1A	0.528
3.88405e-29	0.693546	0.816	0.593	1.26639e-24	Goblet_MKI67	TUBA1B	0.223
2.10813e-151	0.573118	0.57	0.313	6.87356e-147	Colonocytes	TUBA1C	0.257
8.29301e-29	0.520733	0.295	0.081	2.70394e-24	Enteroendocrine	DNAJB9	0.214
1.88952e-27	0.510782	0.489	0.235	6.1608e-23	Goblet_MKI67	TUBA4A	0.254
2.89771e-51	0.971206	0.549	0.235	9.44799e-47	Goblet_MKI67	TUBB	0.314
9.85156e-232	0.531581	0.872	0.324	3.2121e-227	Epi_OLFM4	TUFM	0.548
6.43554e-39	0.519596	0.271	0.058	2.09831e-34	Enteroendocrine	LIMS1	0.213
0	1.25751	0.985	0.548	0	Epi_OLFM4	TXN	0.437
2.61922e-236	1.06326	0.891	0.552	8.53998e-232	Epi_RPL17	TXN	0.339
0	0.512718	0.732	0.173	0	Epi_OLFM4	TXN2	0.559
8.13462e-125	0.543344	0.514	0.291	2.65229e-120	Colonocytes	TXNDC17	0.223
6.49402e-177	0.728459	0.542	0.277	2.11737e-172	Colonocytes	TXNIP	0.265
0	0.525471	0.599	0.112	0	Epi_OLFM4	TXNL1	0.487
9.31516e-167	0.744159	0.361	0.143	3.03721e-162	Colonocytes	TYMP	0.218
5.85512e-79	0.684555	0.308	0.061	1.90906e-74	Goblet_MKI67	TYMS	0.247
1.0799e-160	0.608989	0.989	0.623	3.52102e-156	Epi_OLFM4	UBA52	0.366
2.11839e-180	0.851703	0.89	0.628	6.907e-176	Epi_RPL17	UBA52	0.262
1.84551e-14	0.520989	0.396	0.184	6.01728e-10	Enteroendocrine	KDM5B	0.212
1.77493e-227	0.743944	0.893	0.663	5.78714e-223	Colonocytes	UBB	0.23
0	1.0165	0.433	0.13	0	Colonocytes	UBE2A	0.303
2.88055e-229	1.45269	0.462	0.053	9.39205e-225	Goblet_MKI67	UBE2C	0.409
0	1.75861	0.37	0.033	0	Epi_MKI67	UBE2C	0.337
0	0.568762	0.722	0.158	0	Epi_OLFM4	UBE2I	0.564
0	0.710989	0.689	0.11	0	Epi_OLFM4	UBE2N	0.579
8.7643e-29	0.536999	0.443	0.198	2.8576e-24	Goblet_MKI67	UBE2S	0.245
1.76737e-219	0.74178	0.769	0.472	5.76252e-215	Colonocytes	UBL5	0.297
5.0093e-47	0.544444	0.256	0.044	1.63328e-42	Enteroendocrine	TEAD1	0.212
0	0.740994	0.213	0.001	0	Enteroendocrine	CACNA2D1	0.212
7.58856e-24	0.765916	0.314	0.103	2.47425e-19	Enteroendocrine	ERI3	0.211
1.20465e-16	0.528746	0.386	0.176	3.92776e-12	Enteroendocrine	MORF4L2	0.21
0	0.535174	0.768	0.21	0	Epi_OLFM4	UFC1	0.558
0	0.912361	0.642	0.288	0	Colonocytes	UGP2	0.354
0	0.523534	0.545	0.062	0	Epi_OLFM4	UGT2A3	0.483
0	0.905986	0.527	0.157	0	Colonocytes	UPP1	0.37
1.56019e-107	0.578188	0.677	0.439	5.08699e-103	Colonocytes	UQCR10	0.238
5.71338e-139	0.516118	0.931	0.442	1.86285e-134	Epi_OLFM4	UQCR10	0.489
3.628e-224	0.821604	0.793	0.526	1.18291e-219	Colonocytes	UQCR11	0.267
6.86301e-73	0.564523	0.775	0.552	2.23768e-68	Epi_RPL17	UQCR11	0.223
1.64341e-227	0.746426	0.943	0.416	5.35834e-223	Epi_OLFM4	UQCRB	0.527
0	0.64365	0.847	0.267	0	Epi_OLFM4	UQCRC2	0.58
0	0.88919	0.882	0.286	0	Epi_OLFM4	UQCRFS1	0.596
0	1.2194	0.965	0.436	0	Epi_OLFM4	UQCRH	0.529
6.60548e-99	0.655585	0.736	0.452	2.15372e-94	Epi_RPL17	UQCRH	0.284
2.2552e-245	1.0014	0.759	0.486	7.35308e-241	Colonocytes	UQCRQ	0.273
1.15784e-69	0.530961	0.746	0.511	3.77513e-65	Epi_RPL17	UQCRQ	0.235
1.46256e-19	0.519498	0.329	0.121	4.76868e-15	Enteroendocrine	TFDP2	0.208
0	1.99898	0.763	0.267	0	Colonocytes	VAMP8	0.496
0	1.16929	0.544	0.214	0	Colonocytes	VAPA	0.33
0	1.67767	0.25	0.004	0	Tuft	VAV1	0.246
1.22546e-257	0.965923	0.511	0.223	3.99562e-253	Colonocytes	VDAC1	0.288
0	0.867816	0.85	0.224	0	Epi_OLFM4	VDAC1	0.626
0	1.2383	0.688	0.304	0	Colonocytes	VDAC2	0.384
0	0.612041	0.683	0.121	0	Epi_OLFM4	VDAC3	0.562
0	0.522785	0.208	0.001	0	Enteroendocrine	ENPP2	0.207
6.18288e-190	0.502767	0.439	0.179	2.01593e-185	Colonocytes	VILL	0.26
1.40643e-226	0.578066	0.213	0.006	4.58566e-222	Enteroendocrine	MAPK8IP1	0.207
1.96673e-20	0.832615	0.738	0.533	6.41254e-16	Colonocytes_BEST4	ID1	0.205
4.6274e-30	0.501648	0.275	0.069	1.50876e-25	Enteroendocrine	DNAJB2	0.206
5.21137e-14	0.857097	0.444	0.238	1.69917e-09	Enteroendocrine	TUBA4A	0.206
3.51195e-154	0.75939	0.497	0.281	1.14507e-149	Goblet	VSIG2	0.216
0	1.03545	0.208	0.003	0	Enteroendocrine	COL2A1	0.205
1.57224e-216	0.693463	0.566	0.274	5.12629e-212	Colonocytes	WDR1	0.292
5.76839e-173	1.07665	0.273	0.065	1.88078e-168	Epi_MKI67	WDR90	0.208
0	2.50391	0.634	0.18	0	Goblet	WFDC2	0.454
6.49256e-100	1.68617	0.719	0.26	2.1169e-95	Goblet_MKI67	WFDC2	0.459
0	1.05201	0.372	0.1	0	Goblet	WNK4	0.272
7.77699e-198	0.753824	0.602	0.344	2.53569e-193	Goblet	XBP1	0.258
0	0.539845	0.752	0.186	0	Epi_OLFM4	XRCC6	0.566
2.25604e-201	0.770357	0.969	0.514	7.35583e-197	Epi_OLFM4	YBX1	0.455
8.89445e-118	0.783587	0.795	0.525	2.90004e-113	Epi_RPL17	YBX1	0.27
6.00573e-134	0.577828	0.217	0.012	1.95817e-129	Enteroendocrine	PARD6A	0.205
1.13244e-174	0.677121	0.618	0.338	3.69231e-170	Colonocytes	YWHAB	0.28
2.33564e-254	0.719847	0.898	0.343	7.61537e-250	Epi_OLFM4	YWHAB	0.555
4.33972e-31	0.559246	0.271	0.067	1.41497e-26	Enteroendocrine	MAPKAPK2	0.204
0	0.652414	0.849	0.246	0	Epi_OLFM4	YWHAE	0.603
3.54595e-114	0.513983	0.686	0.419	1.15616e-109	Colonocytes	YWHAZ	0.267
3.2319e-225	0.778306	0.93	0.426	1.05376e-220	Epi_OLFM4	YWHAZ	0.504
0	2.59929	0.522	0.06	0	Tuft	ZFHX3	0.462
0	4.62004	0.533	0.203	0	Goblet	ZG16	0.33	plot
1.53322e-73	0.566649	0.227	0.024	4.99907e-69	Enteroendocrine	NAV1	0.203
1.05741e-36	0.503394	0.256	0.053	3.44769e-32	Enteroendocrine	USP11	0.203
1.0296e-252	0.855838	0.54	0.245	3.35701e-248	Colonocytes	ZNF706	0.295
1.34044e-57	0.523375	0.232	0.031	4.37051e-53	Enteroendocrine	DNALI1	0.201
