# Supplementary material for: Gut Dysbiosis Drives Inflammatory Bowel Disease Through the CCL4L2‐VSIR Axis in Glycogen Storage Disease
Source: Adv Sci (Weinh). 2024 Jun 18;11(30):2309471. doi: 10.1002/advs.202309471 (PMC11321658; doi:10.1002/advs.202309471)
Supplement: Supplementary file 12 — Supporting Table 11 [file ADVS-11-2309471-s005.xlsx]

## Sheet: Sheet1
Table S11. Intergrouped differentially expressed genes in macrophages.
p_val	avg_log2FC	pct.1	pct.2	p_val_adj	cluster	gene	d
4.09392e-29	2.2143	0.75	0.273	1.33482e-24	Control_1to3	TXNIP	0.477
3.60314e-18	1.86869	0.806	0.462	1.1748e-13	Control_1to3	CD52	0.344
8.71461e-26	1.63618	0.694	0.217	2.8414e-21	Control_1to3	NCF1	0.477
4.10211e-19	1.51873	0.597	0.2	1.33749e-14	Control_1to3	MYO1F	0.397
1.46384e-23	1.43984	0.556	0.146	4.77287e-19	Control_1to3	RCSD1	0.41
1.93706e-17	1.39343	0.694	0.292	6.3158e-13	Control_1to3	CD4	0.402
9.23995e-16	1.36186	0.667	0.291	3.01269e-11	Control_1to3	MPEG1	0.376
3.46803e-39	1.333	0.486	0.071	1.13075e-34	Control_1to3	CD1D	0.415
1.49821e-18	1.33078	0.736	0.315	4.88493e-14	Control_1to3	NDUFA3	0.421
2.92405e-15	1.28389	0.764	0.405	9.53386e-11	Control_1to3	PYCARD	0.359
1.49019e-13	1.25269	0.611	0.262	4.85877e-09	Control_1to3	CHCHD10	0.349
5.42096e-14	1.20433	0.736	0.402	1.7675e-09	Control_1to3	ATP5ME	0.334
3.02499e-12	1.20199	0.514	0.211	9.86297e-08	Control_1to3	DOCK8	0.303
3.59218e-11	1.14365	0.653	0.34	1.17123e-06	Control_1to3	ADA2	0.313
2.94504e-47	1.11828	0.375	0.032	9.60232e-43	Control_1to3	GIMAP7	0.343
4.9728e-14	1.11309	0.778	0.414	1.62138e-09	Control_1to3	TKT	0.364
6.30776e-25	1.1064	0.542	0.128	2.05664e-20	Control_1to3	FGD2	0.414
2.07778e-13	1.09209	0.736	0.389	6.77461e-09	Control_1to3	FYB1	0.347
1.46151e-19	1.08864	0.597	0.193	4.76525e-15	Control_1to3	RPS10	0.404
9.53371e-15	1.06691	0.819	0.449	3.10847e-10	Control_1to3	ATP5F1D	0.37
2.9311e-12	1.04649	0.681	0.338	9.55686e-08	Control_1to3	MNDA	0.343
2.68334e-16	1.02858	0.431	0.115	8.74902e-12	Control_1to3	AKNA	0.316
1.46222e-15	1.02848	0.667	0.289	4.76756e-11	Control_1to3	C8orf59	0.378
5.82569e-12	1.01735	0.653	0.319	1.89947e-07	Control_1to3	C4orf48	0.334
2.80727e-16	1.01375	0.75	0.347	9.15312e-12	Control_1to3	CNPY3	0.403
4.28883e-12	0.98269	0.583	0.252	1.39837e-07	Control_1to3	NAA38	0.331
1.34601e-17	0.980628	0.569	0.198	4.38868e-13	Control_1to3	PAXX	0.371
2.2706e-17	0.975414	0.417	0.11	7.40328e-13	Control_1to3	NENF	0.307
3.60238e-16	0.968396	0.417	0.111	1.17455e-11	Control_1to3	STX10	0.306
9.70667e-17	0.948454	0.431	0.117	3.16486e-12	Control_1to3	SCIMP	0.314
8.15668e-17	0.937373	0.5	0.147	2.65949e-12	Control_1to3	EVL	0.353
6.00149e-10	0.828657	0.556	0.256	1.95679e-05	Control_1to3	NDUFS8	0.3
2.63977e-12	0.817912	0.569	0.23	8.60697e-08	Control_1to3	OXA1L	0.339
1.62793e-14	0.812496	0.458	0.14	5.30788e-10	Control_1to3	ARRDC1	0.318
4.41831e-16	0.785194	0.417	0.108	1.44059e-11	Control_1to3	GIT2	0.309
3.62934e-10	0.770545	0.583	0.276	1.18335e-05	Control_1to3	NDUFB10	0.307
8.59506e-22	3.77313	0.888	0.583	2.80242e-17	other_1to3	TIMP1	0.305
2.71709e-18	3.26177	0.586	0.014	8.85908e-14	other_1to3	MIR155HG	0.572
7.1917e-11	2.58914	0.466	0.069	2.34485e-06	other_1to3	TNF	0.397
2.47563e-15	2.49399	0.57	0.056	8.07179e-11	other_1to3	EREG	0.514
4.07602e-25	2.40559	0.906	0.417	1.32899e-20	other_1to3	BCL2A1	0.489
6.45144e-09	2.31669	0.333	0	0.000210349	other_1to3	THBS1	0.333
2.06086e-19	2.14729	0.711	0.194	6.71944e-15	other_1to3	GK	0.517
2.34164e-09	2.11454	0.567	0.236	7.63493e-05	other_1to3	ISG15	0.331
1.03672e-07	1.83567	0.441	0.139	0.00338022	other_1to3	TWISTNB	0.302
1.54265e-17	1.8078	0.676	0.181	5.02982e-13	other_1to3	CREM	0.495
2.04994e-16	1.80561	0.719	0.25	6.68381e-12	other_1to3	SLC2A3	0.469
1.42434e-21	1.78529	0.901	0.556	4.64405e-17	other_1to3	ANXA5	0.345
3.57757e-12	1.77116	0.534	0.111	1.16647e-07	other_1to3	PHLDA2	0.423
1.14541e-18	1.76978	0.848	0.319	3.7346e-14	other_1to3	CDKN1A	0.529
2.84003e-13	1.74136	0.492	0.042	9.25991e-09	other_1to3	HBEGF	0.45
1.63363e-12	1.72848	0.643	0.208	5.32646e-08	other_1to3	HSPA1B	0.435
8.76799e-23	1.69766	0.944	0.5	2.8588e-18	other_1to3	NFKBIA	0.444
3.37549e-20	1.66216	0.868	0.472	1.10058e-15	other_1to3	NINJ1	0.396
2.31912e-17	1.66018	0.746	0.292	7.56148e-13	other_1to3	SELENOK	0.454
3.12147e-16	1.6139	0.811	0.333	1.01775e-11	other_1to3	TNFAIP3	0.478
1.94226e-17	1.60191	0.712	0.194	6.33275e-13	other_1to3	SOCS3	0.518
4.51842e-11	1.5946	0.6	0.236	1.47323e-06	other_1to3	CD55	0.364
1.02901e-14	1.56846	0.714	0.319	3.3551e-10	other_1to3	HIF1A	0.395
8.9066e-17	1.54722	0.817	0.444	2.904e-12	other_1to3	ICAM1	0.373
1.01255e-14	1.54703	0.552	0.069	3.30141e-10	other_1to3	ATP13A3	0.483
8.23837e-18	1.52112	0.793	0.375	2.68612e-13	other_1to3	TPM4	0.418
2.08567e-12	1.48731	0.668	0.264	6.80031e-08	other_1to3	INSIG1	0.404
2.04699e-11	1.4788	0.52	0.111	6.67423e-07	other_1to3	PNP	0.409
5.66822e-10	1.42345	0.468	0.111	1.84812e-05	other_1to3	PDE4DIP	0.357
3.23506e-11	1.42157	0.464	0.042	1.05479e-06	other_1to3	TREM1	0.422
2.15089e-14	1.39175	0.7	0.25	7.01299e-10	other_1to3	SAMSN1	0.45
6.71625e-16	1.37794	0.776	0.417	2.18983e-11	other_1to3	PLSCR1	0.359
1.08877e-14	1.3778	0.762	0.375	3.54993e-10	other_1to3	SERPINB9	0.387
3.31301e-09	1.34538	0.374	0.028	0.000108021	other_1to3	AC015912.3	0.346
1.34295e-11	1.33067	0.666	0.306	4.37868e-07	other_1to3	WTAP	0.36
9.29155e-14	1.32791	0.7	0.222	3.02951e-09	other_1to3	DNAJB1	0.478
1.22321e-09	1.30421	0.529	0.181	3.98826e-05	other_1to3	AC020916.1	0.348
1.1881e-11	1.29412	0.569	0.139	3.87379e-07	other_1to3	TRAF1	0.43
5.25008e-12	1.2768	0.731	0.417	1.71179e-07	other_1to3	GSTO1	0.314
9.34022e-10	1.27064	0.483	0.125	3.04538e-05	other_1to3	FNDC3B	0.358
6.56073e-10	1.25624	0.412	0.042	2.13913e-05	other_1to3	SMIM3	0.37
4.61831e-12	1.255	0.573	0.167	1.5058e-07	other_1to3	ZNF267	0.406
5.37094e-10	1.22866	0.589	0.236	1.7512e-05	other_1to3	UPP1	0.353
9.87632e-10	1.17559	0.432	0.069	3.22017e-05	other_1to3	RNF19B	0.363
4.23462e-08	1.16134	0.386	0.056	0.0013807	other_1to3	GPR84	0.33
2.61107e-10	1.16124	0.653	0.319	8.5134e-06	other_1to3	ATP1B3	0.334
9.3514e-11	1.1583	0.601	0.236	3.04902e-06	other_1to3	NFKB1	0.365
4.90304e-11	1.14602	0.695	0.319	1.59864e-06	other_1to3	PPIF	0.376
5.8887e-10	1.13154	0.402	0.028	1.92001e-05	other_1to3	ELL2	0.374
1.47977e-08	1.13023	0.463	0.111	0.000482479	other_1to3	RGCC	0.352
5.10582e-10	1.12863	0.538	0.181	1.66475e-05	other_1to3	SERTAD1	0.357
5.09392e-10	1.12803	0.501	0.125	1.66087e-05	other_1to3	MXD1	0.376
2.00107e-18	1.11445	0.886	0.361	6.52448e-14	other_1to3	PPP1R15A	0.525
1.03001e-13	1.10932	0.845	0.403	3.35834e-09	other_1to3	KLF6	0.442
6.42467e-11	1.10872	0.664	0.278	2.09476e-06	other_1to3	KDM6B	0.386
2.62577e-10	1.09415	0.646	0.25	8.56132e-06	other_1to3	TNFAIP8	0.396
2.94829e-09	1.08345	0.36	0.014	9.61289e-05	other_1to3	ABL2	0.346
6.18535e-10	1.07507	0.583	0.222	2.01673e-05	other_1to3	TUBB4B	0.361
3.2997e-11	1.0661	0.707	0.319	1.07587e-06	other_1to3	NFE2L2	0.388
3.29998e-08	1.0378	0.484	0.181	0.00107596	other_1to3	CD47	0.303
3.46382e-09	1.02741	0.612	0.292	0.000112938	other_1to3	BZW1	0.32
8.3135e-09	1.02183	0.369	0.042	0.000271062	other_1to3	SLC7A5	0.327
1.96881e-08	1.01938	0.441	0.111	0.000641929	other_1to3	SPHK1	0.33
6.36343e-08	0.983071	0.336	0.028	0.0020748	other_1to3	RHOH	0.308
1.12148e-11	0.971845	0.866	0.542	3.65658e-07	other_1to3	MCL1	0.324
1.80912e-07	0.909788	0.634	0.333	0.00589863	other_1to3	CXCL16	0.301
2.82546e-08	0.906163	0.602	0.264	0.000921241	other_1to3	MAP3K8	0.338
9.02382e-08	0.905961	0.495	0.181	0.00294222	other_1to3	RASGEF1B	0.314
3.84499e-08	0.895292	0.366	0.042	0.00125366	other_1to3	BTG3	0.324
7.24648e-09	0.875032	0.582	0.208	0.000236272	other_1to3	PFKFB3	0.374
3.4462e-10	0.871368	0.646	0.194	1.12363e-05	other_1to3	NR4A2	0.452
1.95267e-10	0.868358	0.709	0.319	6.36668e-06	other_1to3	PIM3	0.39
9.75722e-08	0.860715	0.499	0.181	0.00318134	other_1to3	EHD1	0.318
1.23423e-07	0.830615	0.58	0.236	0.00402421	other_1to3	IRF7	0.344
8.79176e-09	0.826471	0.617	0.292	0.000286655	other_1to3	DNAJB6	0.325
2.76196e-09	0.825409	0.819	0.361	9.00538e-05	other_1to3	CD83	0.458
3.3769e-15	0.78423	0.913	0.417	1.10104e-10	other_1to3	DUSP1	0.496
1.66307e-07	0.731371	0.646	0.333	0.00542246	other_1to3	STX11	0.313
3.72962e-09	0.67018	0.779	0.347	0.000121604	other_1to3	GADD45B	0.432
5.85667e-13	0.569815	0.784	0.264	1.90957e-08	other_1to3	DUSP2	0.52
5.11284e-08	0.561636	0.674	0.278	0.00166704	other_1to3	NR4A1	0.396
1.91391e-08	0.505959	0.738	0.361	0.000624032	other_1to3	NFKBIZ	0.377
1.74438e-31	1.8412	0.438	0.104	5.68757e-27	Colitis_1to2	DNASE1L3	0.334
6.29242e-34	1.61897	0.542	0.172	2.05164e-29	Colitis_1to2	CLEC10A	0.37
1.07217e-38	1.47732	0.792	0.343	3.49582e-34	Colitis_1to2	LGALS2	0.449
5.17602e-56	1.44675	0.403	0.053	1.68764e-51	Colitis_1to2	CD1C	0.35
4.113e-28	1.29779	0.778	0.435	1.34104e-23	Colitis_1to2	SNX3	0.343
1.70981e-26	1.22611	0.812	0.468	5.57485e-22	Colitis_1to2	UCP2	0.344
1.40065e-27	1.17196	0.75	0.421	4.56683e-23	Colitis_1to2	EIF3L	0.329
1.17263e-27	1.16919	0.819	0.516	3.82335e-23	Colitis_1to2	LSP1	0.303
2.57959e-30	1.16251	0.896	0.581	8.41076e-26	Colitis_1to2	CALM2	0.315
1.69193e-36	1.13819	0.729	0.274	5.51655e-32	Colitis_1to2	JAML	0.455
6.46977e-22	1.02534	0.715	0.411	2.10947e-17	Colitis_1to2	H2AFY	0.304
5.33994e-25	1.00228	0.542	0.196	1.74109e-20	Colitis_1to2	PTMS	0.346
6.62585e-17	0.994592	0.701	0.388	2.16036e-12	Colitis_1to2	MYADM	0.313
9.95602e-22	0.985342	0.757	0.411	3.24616e-17	Colitis_1to2	HLA-DMB	0.346
6.1554e-19	0.982482	0.625	0.324	2.00697e-14	Colitis_1to2	C1orf162	0.301
3.12416e-28	0.97971	0.653	0.253	1.01863e-23	Colitis_1to2	C1QBP	0.4
1.57069e-34	0.960725	0.556	0.161	5.12124e-30	Colitis_1to2	RAB11FIP1	0.395
4.22421e-19	0.959357	0.653	0.32	1.37731e-14	Colitis_1to2	TMEM14C	0.333
8.03551e-24	0.954527	0.604	0.235	2.61998e-19	Colitis_1to2	PEBP1	0.369
1.99695e-23	0.922462	0.854	0.492	6.51106e-19	Colitis_1to2	VAMP8	0.362
1.24392e-19	0.918326	0.674	0.352	4.05579e-15	Colitis_1to2	SERBP1	0.322
1.19909e-21	0.897721	0.674	0.354	3.90963e-17	Colitis_1to2	HNRNPA0	0.32
3.07275e-18	0.878743	0.556	0.256	1.00187e-13	Colitis_1to2	ITGA4	0.3
1.19321e-19	0.876737	0.722	0.395	3.89046e-15	Colitis_1to2	FGL2	0.327
1.74023e-25	0.873046	0.611	0.236	5.67401e-21	Colitis_1to2	FKBP8	0.375
1.73667e-16	0.865605	0.583	0.277	5.66242e-12	Colitis_1to2	LDHB	0.306
1.12794e-22	0.840319	0.493	0.177	3.67765e-18	Colitis_1to2	IDH2	0.316
8.4233e-18	0.834464	0.764	0.456	2.74642e-13	Colitis_1to2	RNASET2	0.308
9.55319e-21	0.818795	0.75	0.383	3.11482e-16	Colitis_1to2	ERP29	0.367
1.1398e-18	0.806049	0.646	0.315	3.71631e-14	Colitis_1to2	TMEM123	0.331
3.07961e-18	0.800271	0.625	0.324	1.00411e-13	Colitis_1to2	SET	0.301
3.15189e-22	0.800211	0.556	0.217	1.02767e-17	Colitis_1to2	CLNS1A	0.339
3.76311e-17	0.799023	0.653	0.323	1.22696e-12	Colitis_1to2	SPINT2	0.33
3.74347e-18	0.796532	0.639	0.305	1.22056e-13	Colitis_1to2	ATP5F1A	0.334
8.89398e-35	0.783818	0.382	0.073	2.89988e-30	Colitis_1to2	P2RY13	0.309
6.03562e-16	0.760865	0.681	0.363	1.96791e-11	Colitis_1to2	HMGN3	0.318
7.33104e-27	0.758983	0.465	0.141	2.39029e-22	Colitis_1to2	UVRAG	0.324
6.30293e-24	0.754012	0.549	0.195	2.05507e-19	Colitis_1to2	ZNF385A	0.354
4.44012e-19	0.75021	0.646	0.311	1.4477e-14	Colitis_1to2	EID1	0.335
4.8118e-15	0.747044	0.681	0.379	1.56889e-10	Colitis_1to2	EIF3G	0.302
2.231e-19	0.745893	0.632	0.279	7.27417e-15	Colitis_1to2	SNHG8	0.353
1.27145e-22	0.739701	0.493	0.17	4.14555e-18	Colitis_1to2	RHOF	0.323
5.6939e-20	0.735338	0.521	0.201	1.8565e-15	Colitis_1to2	PAK1	0.32
5.16728e-16	0.731287	0.604	0.291	1.68479e-11	Colitis_1to2	WAS	0.313
1.53712e-24	0.728875	0.528	0.184	5.01177e-20	Colitis_1to2	LSM4	0.344
6.41957e-17	0.728779	0.632	0.319	2.0931e-12	Colitis_1to2	KHDRBS1	0.313
4.97533e-22	0.727493	0.493	0.172	1.62221e-17	Colitis_1to2	APEX1	0.321
7.3685e-17	0.724088	0.604	0.291	2.4025e-12	Colitis_1to2	NOP53	0.313
2.54284e-15	0.716501	0.722	0.418	8.29091e-11	Colitis_1to2	LAMTOR1	0.304
5.74195e-17	0.714121	0.556	0.243	1.87216e-12	Colitis_1to2	FAM96A	0.313
1.53106e-25	0.707792	0.417	0.115	4.99201e-21	Colitis_1to2	MLEC	0.302
6.32621e-30	0.707655	0.528	0.153	2.06266e-25	Colitis_1to2	C20orf27	0.375
2.71047e-22	0.686681	0.444	0.14	8.83748e-18	Colitis_1to2	CIITA	0.304
6.61313e-17	0.668052	0.611	0.283	2.15621e-12	Colitis_1to2	POLR1D	0.328
2.29321e-19	0.656342	0.542	0.21	7.477e-15	Colitis_1to2	ATP5IF1	0.332
6.33948e-21	0.653867	0.458	0.153	2.06699e-16	Colitis_1to2	MPC2	0.305
6.00019e-32	0.645278	0.389	0.084	1.95636e-27	Colitis_1to2	IL16	0.305
4.98601e-21	0.642216	0.507	0.186	1.62569e-16	Colitis_1to2	HNRNPAB	0.321
1.18064e-18	0.624274	0.507	0.194	3.84949e-14	Colitis_1to2	CPPED1	0.313
1.86127e-14	0.621239	0.653	0.341	6.06867e-10	Colitis_1to2	EIF3M	0.312
8.55781e-23	0.597171	0.451	0.137	2.79028e-18	Colitis_1to2	MRPS34	0.314
2.32246e-21	0.591014	0.569	0.21	7.5724e-17	Colitis_1to2	ANP32A	0.359
2.9589e-17	0.571896	0.549	0.227	9.64748e-13	Colitis_1to2	FBL	0.322
1.221e-12	0.566822	0.681	0.373	3.98109e-08	Colitis_1to2	LGALS9	0.308
1.1059e-25	0.54468	0.465	0.134	3.60578e-21	Colitis_1to2	MZT2B	0.331
5.04584e-84	4.63026	0.86	0.352	1.6452e-79	GSD1b_1to2	MT2A	0.508
1.84607e-54	3.70161	0.629	0.107	6.01912e-50	GSD1b_1to2	MT1X	0.522
3.35212e-52	3.65771	0.724	0.229	1.09296e-47	GSD1b_1to2	CCL4	0.495
4.8808e-59	3.48246	0.792	0.32	1.59138e-54	GSD1b_1to2	CCL3	0.472
2.60671e-24	3.25861	0.363	0.04	8.49917e-20	GSD1b_1to2	MT1G	0.323
4.12242e-41	3.22049	0.503	0.04	1.34411e-36	GSD1b_1to2	MT1E	0.463
1.68838e-23	3.06596	0.346	0.036	5.50496e-19	GSD1b_1to2	CXCL1	0.31
1.39208e-42	2.99489	0.666	0.202	4.53887e-38	GSD1b_1to2	CXCL3	0.464
6.50718e-42	2.94146	0.716	0.316	2.12167e-37	GSD1b_1to2	CCL3L1	0.4
7.29073e-32	2.91668	0.451	0.071	2.37714e-27	GSD1b_1to2	IL6	0.38
6.69116e-57	2.9161	0.711	0.174	2.18165e-52	GSD1b_1to2	CTSL	0.537
2.33457e-50	2.66532	0.553	0.032	7.61186e-46	GSD1b_1to2	TNIP3	0.521
8.54998e-30	2.64929	0.622	0.285	2.78772e-25	GSD1b_1to2	CCL4L2	0.337
1.22144e-53	2.51395	0.823	0.458	3.98252e-49	GSD1b_1to2	C15orf48	0.365
2.45842e-32	2.49678	0.465	0.079	8.01568e-28	GSD1b_1to2	INHBA	0.386
1.30654e-54	2.46857	0.807	0.348	4.25998e-50	GSD1b_1to2	CXCL2	0.459
4.25517e-41	2.46716	0.555	0.119	1.3874e-36	GSD1b_1to2	MIR3945HG	0.436
2.81526e-81	2.41669	0.959	0.628	9.17916e-77	GSD1b_1to2	SOD2	0.331
7.36067e-46	2.31632	0.757	0.348	2.39995e-41	GSD1b_1to2	IL1RN	0.409
2.90937e-32	2.28513	0.699	0.36	9.48599e-28	GSD1b_1to2	AREG	0.339
9.84705e-37	2.02505	0.441	0.02	3.21063e-32	GSD1b_1to2	SLAMF1	0.421
5.17535e-31	1.9863	0.502	0.123	1.68742e-26	GSD1b_1to2	IL7R	0.379
4.50272e-46	1.81619	0.881	0.549	1.46811e-41	GSD1b_1to2	IL1B	0.332
1.85362e-34	1.75675	0.482	0.063	6.04373e-30	GSD1b_1to2	TNFAIP6	0.419
3.02639e-56	1.73195	0.908	0.561	9.86753e-52	GSD1b_1to2	PLAUR	0.347
5.10709e-28	1.72842	0.458	0.099	1.66517e-23	GSD1b_1to2	MMP19	0.359
8.13165e-40	1.69198	0.869	0.494	2.65132e-35	GSD1b_1to2	CXCL8	0.375
1.8775e-34	1.63856	0.5	0.099	6.12158e-30	GSD1b_1to2	SLC39A8	0.401
2.04863e-44	1.63239	0.63	0.126	6.67954e-40	GSD1b_1to2	AQP9	0.504
5.40645e-22	1.60042	0.452	0.146	1.76277e-17	GSD1b_1to2	IL1A	0.306
1.48579e-33	1.53677	0.699	0.36	4.84442e-29	GSD1b_1to2	ISG20	0.339
3.45563e-41	1.46367	0.846	0.458	1.12671e-36	GSD1b_1to2	G0S2	0.388
8.95311e-25	1.43063	0.372	0.051	2.91916e-20	GSD1b_1to2	EMP1	0.321
5.09048e-23	1.39644	0.628	0.324	1.65975e-18	GSD1b_1to2	PTGS2	0.304
3.63908e-34	1.35448	0.549	0.146	1.18652e-29	GSD1b_1to2	LUCAT1	0.403
9.46394e-28	1.35268	0.573	0.225	3.08572e-23	GSD1b_1to2	LILRA5	0.348
1.4931e-56	1.3444	0.935	0.625	4.86825e-52	GSD1b_1to2	NAMPT	0.31
4.5244e-44	1.32487	0.836	0.494	1.47518e-39	GSD1b_1to2	SERPINA1	0.342
1.22738e-28	1.28844	0.501	0.17	4.00188e-24	GSD1b_1to2	DRAM1	0.331
1.14975e-40	1.2369	0.881	0.581	3.74877e-36	GSD1b_1to2	CD44	0.3
1.0154e-27	1.20056	0.439	0.083	3.31071e-23	GSD1b_1to2	CLEC4E	0.356
8.02091e-26	1.15926	0.578	0.253	2.61522e-21	GSD1b_1to2	FPR1	0.325
1.74364e-27	1.1082	0.767	0.455	5.68514e-23	GSD1b_1to2	GLUL	0.312
8.17004e-32	1.05932	0.695	0.375	2.66384e-27	GSD1b_1to2	ETS2	0.32
7.5967e-22	1.01689	0.417	0.099	2.4769e-17	GSD1b_1to2	GBP5	0.318
1.58513e-23	0.972369	0.608	0.304	5.16832e-19	GSD1b_1to2	FCGR2A	0.304
5.52016e-21	0.959921	0.496	0.194	1.79985e-16	GSD1b_1to2	ACSL1	0.302
4.46143e-42	0.840444	0.755	0.277	1.45465e-37	GSD1b_1to2	S100A9	0.478
3.55288e-59	0.771871	0.841	0.316	1.15842e-54	GSD1b_1to2	HSPA1A	0.525
1.74259e-21	0.697216	0.449	0.134	5.68173e-17	GSD1b_1to2	S100A12	0.315
1.72223e-52	0.690361	0.718	0.158	5.61532e-48	GSD1b_1to2	S100A8	0.56
9.36391e-22	0.637241	0.875	0.522	3.0531e-17	GSD1b_1to2	IER3	0.353
6.51519e-17	0.851062	0.532	0.195	2.12428e-12	IBD_1to2	BRI3	0.337
2.8956e-14	0.821094	0.596	0.266	9.44112e-10	IBD_1to2	VSIR	0.33
1.0107e-14	0.804439	0.596	0.261	3.2954e-10	IBD_1to2	WIPF1	0.335
1.80515e-11	0.708747	0.642	0.334	5.88568e-07	IBD_1to2	POLD4	0.308
1.72991e-18	0.703297	0.459	0.144	5.64036e-14	IBD_1to2	RARA	0.315
2.41079e-20	0.634584	0.422	0.111	7.86039e-16	IBD_1to2	SIAH2	0.311
4.47892e-14	0.583299	0.505	0.192	1.46035e-09	IBD_1to2	SMAP2	0.313
1.35288e-15	0.582848	0.468	0.163	4.41105e-11	IBD_1to2	EVI2B	0.305
2.17777e-17	0.582595	0.44	0.138	7.10061e-13	IBD_1to2	SNF8	0.302
1.3995e-28	1.3383	0.597	0.232	4.56306e-24	Colitis_IBD_1to2	CEBPD	0.365
4.73288e-21	1.03842	0.576	0.238	1.54316e-16	Colitis_IBD_1to2	ZFP36L2	0.338
2.35761e-24	1.02869	0.528	0.186	7.687e-20	Colitis_IBD_1to2	YWHAH	0.342
9.62666e-22	0.947121	0.576	0.241	3.13877e-17	Colitis_IBD_1to2	ARF6	0.335
1.61653e-21	0.908853	0.639	0.292	5.27071e-17	Colitis_IBD_1to2	LIMD2	0.347
1.00644e-18	0.5778	0.472	0.167	3.28149e-14	Colitis_IBD_1to2	CSK	0.305
