# Supplementary material for: Gut Dysbiosis Drives Inflammatory Bowel Disease Through the CCL4L2‐VSIR Axis in Glycogen Storage Disease
Source: Adv Sci (Weinh). 2024 Jun 18;11(30):2309471. doi: 10.1002/advs.202309471 (PMC11321658; doi:10.1002/advs.202309471)
Supplement: Supplementary file 13 — Supporting Table 12 [file ADVS-11-2309471-s010.xlsx]

## Sheet: Sheet1
Table S12. Marker genes of MM0-MM7 macrophage subsets.
p_val	avg_log2FC	pct.1	pct.2	p_val_adj	cluster	gene	pct_d
1.24879e-230	3.10881	0.935	0.43	4.07168e-226	MM0	CCL4	0.505
3.8885e-243	2.82228	0.97	0.527	1.26784e-238	MM0	CCL3	0.443
3.40086e-164	2.79859	0.837	0.364	1.10885e-159	MM0	CCL4L2	0.473
9.72489e-200	2.61888	0.724	0.159	3.1708e-195	MM0	INHBA	0.565
5.17593e-184	2.46448	0.917	0.451	1.68761e-179	MM0	CCL3L1	0.466
2.46015e-179	2.20235	0.952	0.674	8.0213e-175	MM0	MT2A	0.278
4.24808e-74	2.05825	0.485	0.158	1.38509e-69	MM0	CXCL1	0.327
2.35832e-221	2.01746	0.959	0.607	7.6893e-217	MM0	C15orf48	0.352
5.67331e-90	1.99929	0.654	0.292	1.84978e-85	MM0	TNF	0.362
4.48664e-190	1.97877	0.798	0.229	1.46287e-185	MM0	TNIP3	0.569
2.0525e-95	1.95603	0.61	0.228	6.69219e-91	MM0	IL6	0.382
2.80699e-143	1.85518	0.648	0.173	9.15219e-139	MM0	SLAMF1	0.475
1.38761e-182	1.8513	0.922	0.412	4.52431e-178	MM0	CTSL	0.51
1.01815e-40	1.81871	0.442	0.206	3.31969e-36	MM0	CCL20	0.236
2.59121e-121	1.80181	0.652	0.21	8.44865e-117	MM0	IL1A	0.442
3.8088e-148	1.74002	0.7	0.242	1.24186e-143	MM0	SLC39A8	0.458
1.11436e-65	1.72984	0.613	0.307	3.63336e-61	MM0	MT1E	0.306
2.65975e-157	1.72964	0.852	0.339	8.67212e-153	MM0	MIR155HG	0.513
1.24462e-120	1.65455	0.963	0.686	4.05807e-116	MM0	CXCL8	0.277
1.48991e-43	1.63268	0.451	0.213	4.85785e-39	MM0	MT1G	0.238
2.68831e-127	1.62242	0.709	0.245	8.76523e-123	MM0	IL7R	0.464
4.59499e-146	1.60851	0.927	0.512	1.4982e-141	MM0	IL1RN	0.415
6.15124e-91	1.55277	0.814	0.427	2.00561e-86	MM0	CXCL3	0.387
1.08215e-122	1.51418	0.751	0.287	3.52834e-118	MM0	MIR3945HG	0.464
6.59266e-42	1.40647	0.402	0.173	2.14954e-37	MM0	CXCL9	0.229
1.41531e-79	1.38025	0.44	0.124	4.61462e-75	MM0	TNFRSF4	0.316
5.0972e-31	1.34674	0.396	0.192	1.66194e-26	MM0	CCL2	0.204
4.46862e-98	1.3199	0.811	0.522	1.45699e-93	MM0	ISG20	0.289
3.02154e-132	1.31898	0.982	0.704	9.85174e-128	MM0	IL1B	0.278
1.27258e-94	1.31486	0.652	0.242	4.14926e-90	MM0	TNFAIP6	0.41
2.59332e-87	1.30006	0.456	0.107	8.45551e-83	MM0	DNAAF1	0.349
2.60854e-64	1.26905	0.717	0.436	8.50516e-60	MM0	MT1X	0.281
2.9772e-117	1.26001	0.694	0.292	9.70715e-113	MM0	FNDC3B	0.402
2.91375e-68	1.21049	0.753	0.448	9.50029e-64	MM0	PTGS2	0.305
1.79225e-111	1.20087	0.913	0.712	5.84363e-107	MM0	LGALS3	0.201
9.38477e-106	1.17817	0.667	0.282	3.0599e-101	MM0	DRAM1	0.385
1.91805e-87	1.12189	0.646	0.303	6.25381e-83	MM0	PDE4DIP	0.343
1.52686e-109	1.11687	0.828	0.515	4.97832e-105	MM0	WTAP	0.313
5.52233e-71	1.09312	0.599	0.254	1.80055e-66	MM0	MMP19	0.345
3.68819e-91	1.08551	0.555	0.189	1.20254e-86	MM0	IL3RA	0.366
2.97512e-72	1.05689	0.564	0.225	9.70037e-68	MM0	GBP5	0.339
1.04704e-105	1.04801	0.851	0.581	3.41387e-101	MM0	HIF1A	0.27
3.88601e-100	1.03392	0.811	0.357	1.26703e-95	MM0	AQP9	0.454
2.186e-43	1.01671	0.421	0.205	7.12745e-39	MM0	GNG2	0.216
2.89142e-83	1.00775	0.6	0.239	9.42749e-79	MM0	SMIM3	0.361
6.2501e-115	1.0069	0.974	0.734	2.03784e-110	MM0	CD44	0.24
3.56743e-40	0.995312	0.383	0.168	1.16316e-35	MM0	SLC7A11	0.215
5.4883e-76	0.98652	0.589	0.234	1.78946e-71	MM0	CLEC4E	0.355
4.0476e-109	0.975543	0.988	0.75	1.31972e-104	MM0	PLAUR	0.238
8.86733e-78	0.966971	0.934	0.584	2.89119e-73	MM0	CXCL2	0.35
2.74463e-52	0.95988	0.67	0.401	8.94888e-48	MM0	PHLDA2	0.269
6.38894e-69	0.93577	0.741	0.426	2.08311e-64	MM0	FCGR2A	0.315
1.96969e-81	0.931242	0.855	0.567	6.42218e-77	MM0	GK	0.288
7.51073e-77	0.928533	0.423	0.111	2.44887e-72	MM0	C1orf122	0.312
4.1511e-92	0.924366	0.85	0.617	1.35347e-87	MM0	GSTO1	0.233
1.01629e-44	0.885255	0.597	0.372	3.31362e-40	MM0	LILRB1	0.225
4.66523e-61	0.880762	0.552	0.268	1.5211e-56	MM0	GRAMD1A	0.284
8.53827e-71	0.877249	0.492	0.176	2.7839e-66	MM0	RAB13	0.316
3.72862e-59	0.860324	0.534	0.237	1.21572e-54	MM0	PLA2G7	0.297
9.57991e-77	0.849022	0.617	0.279	3.12353e-72	MM0	SPHK1	0.338
1.93654e-70	0.847115	0.482	0.164	6.31408e-66	MM0	CD274	0.318
3.81278e-53	0.84461	0.678	0.438	1.24316e-48	MM0	LILRB2	0.24
6.72544e-65	0.831611	0.784	0.512	2.19283e-60	MM0	TNFAIP8	0.272
8.8326e-51	0.814655	0.383	0.139	2.87987e-46	MM0	RAPGEF2	0.244
9.04255e-59	0.813892	0.688	0.44	2.94832e-54	MM0	TNIP1	0.248
1.64092e-71	0.810254	0.712	0.397	5.35023e-67	MM0	ATP13A3	0.315
3.34373e-55	0.803281	0.71	0.433	1.09022e-50	MM0	TRAF1	0.277
3.81802e-42	0.801167	0.526	0.304	1.24487e-37	MM0	SNX9	0.222
6.64381e-48	0.795324	0.529	0.252	2.16621e-43	MM0	GPR84	0.277
8.93401e-56	0.792895	0.54	0.241	2.91293e-51	MM0	DDX60L	0.299
3.68556e-66	0.772706	0.955	0.654	1.20168e-61	MM0	G0S2	0.301
2.26292e-54	0.758978	0.356	0.104	7.37825e-50	MM0	SDC2	0.252
4.56962e-61	0.745255	0.515	0.216	1.48993e-56	MM0	ABL2	0.299
3.19518e-53	0.74463	0.439	0.18	1.04179e-48	MM0	SLC43A3	0.259
1.25952e-59	0.741516	0.739	0.448	4.10665e-55	MM0	UPP1	0.291
5.92942e-43	0.740856	0.499	0.272	1.93329e-38	MM0	FNIP2	0.227
3.85851e-38	0.730473	0.404	0.183	1.25807e-33	MM0	OASL	0.221
5.94687e-65	0.727986	0.332	0.071	1.93898e-60	MM0	KCNN4	0.261
1.30892e-39	0.727044	0.295	0.088	4.26773e-35	MM0	ACOD1	0.207
5.20695e-73	0.723444	0.946	0.673	1.69773e-68	MM0	SERPINA1	0.273
4.14436e-57	0.714827	0.67	0.348	1.35127e-52	MM0	LUCAT1	0.322
7.41862e-48	0.712028	0.69	0.459	2.41884e-43	MM0	KYNU	0.231
3.36621e-57	0.711325	0.404	0.131	1.09755e-52	MM0	DOCK4	0.273
1.26919e-57	0.704696	0.619	0.291	4.13818e-53	MM0	IDO1	0.328
1.51412e-28	0.700592	0.569	0.358	4.93679e-24	MM0	RGCC	0.211
5.10117e-61	0.700023	0.824	0.616	1.66324e-56	MM0	CD68	0.208
5.34869e-40	0.698069	0.443	0.197	1.74394e-35	MM0	AZIN1-AS1	0.246
4.05789e-45	0.695851	0.452	0.188	1.32307e-40	MM0	SMIM25	0.264
2.15574e-50	0.685128	0.296	0.072	7.02878e-46	MM0	MMP14	0.224
5.72606e-35	0.68478	0.524	0.308	1.86698e-30	MM0	SLAMF7	0.216
2.10442e-45	0.68228	0.437	0.2	6.86146e-41	MM0	P2RX4	0.237
7.44104e-33	0.675758	0.439	0.237	2.42615e-28	MM0	RHOH	0.202
3.91092e-35	0.667742	0.459	0.223	1.27515e-30	MM0	EMP1	0.236
6.64171e-43	0.658244	0.547	0.3	2.16553e-38	MM0	PIK3AP1	0.247
3.17435e-35	0.656673	0.484	0.269	1.035e-30	MM0	GPR137B	0.215
1.59586e-35	0.647487	0.431	0.221	5.20329e-31	MM0	SDC4	0.21
6.82059e-56	0.643995	0.312	0.07	2.22385e-51	MM0	SLC16A10	0.242
7.2947e-57	0.635714	0.943	0.727	2.37844e-52	MM0	IER3	0.216
1.13192e-42	0.618565	0.577	0.344	3.69063e-38	MM0	LILRB4	0.233
4.10498e-36	0.599736	0.669	0.446	1.33843e-31	MM0	IVNS1ABP	0.223
1.45472e-29	0.590636	0.427	0.226	4.74312e-25	MM0	BATF	0.201
1.58485e-37	0.575554	0.328	0.122	5.1674e-33	MM0	BCAT1	0.206
1.34214e-33	0.571571	0.448	0.237	4.37606e-29	MM0	IRAK2	0.211
3.10013e-44	0.552357	0.778	0.546	1.0108e-39	MM0	ETS2	0.232
2.67975e-25	0.54845	0.554	0.352	8.73732e-21	MM0	SLC25A37	0.202
1.66425e-31	0.508697	0.509	0.295	5.42628e-27	MM0	ELL2	0.214
2.53231e-151	2.76339	0.998	0.581	8.2566e-147	MM1	S100A8	0.417
1.89431e-213	2.53708	0.908	0.237	6.1764e-209	MM1	VCAN	0.671
1.69209e-157	2.4501	0.906	0.309	5.51707e-153	MM1	S100A12	0.597
3.19279e-153	2.42733	0.981	0.64	1.04101e-148	MM1	S100A9	0.341
6.12325e-148	1.69042	0.995	0.757	1.99648e-143	MM1	S100A4	0.238
1.04181e-98	1.66209	0.887	0.529	3.39682e-94	MM1	CD55	0.358
2.1535e-64	1.64297	0.89	0.598	7.02149e-60	MM1	AREG	0.292
1.57647e-114	1.61514	0.927	0.553	5.14007e-110	MM1	TSPO	0.374
1.489e-132	1.52589	0.972	0.44	4.85489e-128	MM1	FCN1	0.532
1.96496e-65	1.48066	0.73	0.379	6.40675e-61	MM1	NLRP3	0.351
1.29881e-88	1.4601	0.617	0.184	4.23478e-84	MM1	MCEMP1	0.433
2.16927e-95	1.32588	0.876	0.467	7.07291e-91	MM1	FPR1	0.409
2.18636e-78	1.25698	0.768	0.324	7.12862e-74	MM1	CD14	0.444
9.37246e-84	1.21112	0.845	0.454	3.05589e-79	MM1	CSTA	0.391
4.2814e-59	1.14417	0.707	0.344	1.39595e-54	MM1	CD300E	0.363
3.29057e-63	1.08665	0.793	0.45	1.07289e-58	MM1	RPS4Y1	0.343
3.37861e-41	1.07977	0.784	0.508	1.10159e-36	MM1	EREG	0.276
1.08242e-39	1.07265	0.444	0.163	3.52922e-35	MM1	PTX3	0.281
1.72711e-53	1.06478	0.784	0.495	5.63125e-49	MM1	STXBP2	0.289
1.22511e-62	1.04485	0.906	0.664	3.99447e-58	MM1	SLC2A3	0.242
9.65441e-42	1.04371	0.467	0.201	3.14782e-37	MM1	PLBD1	0.266
9.2317e-38	1.04201	0.57	0.302	3.01e-33	MM1	MNDA	0.268
2.94417e-45	1.03617	0.707	0.403	9.59948e-41	MM1	ACSL1	0.304
1.02503e-61	1.0271	0.742	0.37	3.34213e-57	MM1	CFD	0.372
4.01804e-74	0.99566	0.383	0.074	1.31008e-69	MM1	MGST1	0.309
2.16577e-47	0.966785	0.718	0.397	7.0615e-43	MM1	TREM1	0.321
6.28729e-58	0.95192	0.634	0.244	2.04997e-53	MM1	APOBEC3A	0.39
2.6216e-26	0.918224	0.547	0.337	8.54771e-22	MM1	PRNP	0.21
6.27641e-31	0.904838	0.491	0.236	2.04642e-26	MM1	OSM	0.255
4.29347e-35	0.88318	0.441	0.186	1.39988e-30	MM1	CD36	0.255
5.47477e-46	0.879354	0.749	0.414	1.78505e-41	MM1	CD52	0.335
4.1796e-27	0.874465	0.624	0.409	1.36276e-22	MM1	ANPEP	0.215
2.76794e-31	0.851386	0.556	0.282	9.02487e-27	MM1	EMP1	0.274
7.79361e-42	0.850245	0.702	0.389	2.54111e-37	MM1	SLC25A37	0.313
9.5442e-42	0.843893	0.505	0.222	3.11189e-37	MM1	CD302	0.283
2.09431e-33	0.843124	0.57	0.273	6.82849e-29	MM1	THBS1	0.297
1.31839e-36	0.841791	0.491	0.228	4.29861e-32	MM1	LTA4H	0.263
4.8819e-45	0.804763	0.498	0.186	1.59174e-40	MM1	SLC11A1	0.312
3.28499e-35	0.80015	0.61	0.313	1.07107e-30	MM1	AC015912.3	0.297
5.49697e-33	0.782423	0.413	0.175	1.79229e-28	MM1	FAM45A	0.238
4.87467e-28	0.743035	0.615	0.385	1.58939e-23	MM1	TKT	0.23
1.12001e-30	0.735992	0.474	0.226	3.65181e-26	MM1	CSF3R	0.248
4.17799e-27	0.733456	0.61	0.383	1.36223e-22	MM1	RNF19B	0.227
1.1149e-28	0.730327	0.662	0.441	3.63513e-24	MM1	AP1S2	0.221
7.17535e-28	0.717787	0.704	0.482	2.33952e-23	MM1	CD37	0.222
7.37355e-27	0.710096	0.685	0.471	2.40415e-22	MM1	PNP	0.214
2.63591e-28	0.701575	0.714	0.477	8.59439e-24	MM1	ATP2B1-AS1	0.237
5.8129e-29	0.697934	0.695	0.434	1.89529e-24	MM1	HBEGF	0.261
1.98374e-29	0.692569	0.481	0.228	6.468e-25	MM1	FPR2	0.253
3.48923e-28	0.686182	0.563	0.324	1.13766e-23	MM1	BLVRB	0.239
1.06684e-35	0.682778	0.824	0.507	3.47843e-31	MM1	AQP9	0.317
1.21208e-27	0.682517	0.711	0.448	3.95198e-23	MM1	LUCAT1	0.263
1.32692e-29	0.678406	0.737	0.482	4.32643e-25	MM1	LILRA5	0.255
5.67652e-23	0.67453	0.437	0.222	1.85083e-18	MM1	FCGR1A	0.215
6.46378e-23	0.664379	0.533	0.305	2.10752e-18	MM1	DUSP6	0.228
8.91623e-27	0.6396	0.371	0.161	2.90714e-22	MM1	ICAM3	0.21
1.18777e-31	0.606758	0.826	0.578	3.87272e-27	MM1	ANXA1	0.248
2.14455e-16	0.549711	0.58	0.379	6.9923e-12	MM1	C5AR1	0.201
2.24213e-134	1.93762	0.619	0.118	7.31045e-130	MM2	CLEC10A	0.501
1.7379e-119	1.54153	0.824	0.294	5.66641e-115	MM2	LGALS2	0.53
6.13092e-131	1.52694	0.773	0.22	1.99899e-126	MM2	JAML	0.553
9.4069e-84	1.51134	0.911	0.601	3.06712e-79	MM2	FOSB	0.31
6.25664e-102	1.44724	0.653	0.174	2.03998e-97	MM2	CXCR4	0.479
2.64414e-68	1.44003	0.827	0.501	8.62121e-64	MM2	GPR183	0.326
4.91669e-74	1.37124	0.882	0.584	1.60309e-69	MM2	NR4A2	0.298
7.37229e-67	1.34591	0.655	0.261	2.40373e-62	MM2	ZNF331	0.394
2.93325e-29	1.32669	0.467	0.227	9.56386e-25	MM2	CEBPD	0.24
9.67931e-57	1.32347	0.757	0.388	3.15594e-52	MM2	LY6E	0.369
2.78213e-46	1.30872	0.417	0.117	9.07115e-42	MM2	JCHAIN	0.3
1.24082e-105	1.24744	0.723	0.209	4.0457e-101	MM2	VSIR	0.514
1.49392e-113	1.22499	0.349	0.024	4.87094e-109	MM2	CD1C	0.325
5.25036e-50	1.17228	0.759	0.414	1.71188e-45	MM2	RGS2	0.345
5.51484e-37	1.16865	0.487	0.203	1.79811e-32	MM2	RGS1	0.284
2.16001e-29	1.16569	0.769	0.528	7.04272e-25	MM2	ATF3	0.241
6.35126e-75	1.16525	0.819	0.431	2.07083e-70	MM2	CORO1A	0.388
2.5999e-83	1.15736	0.74	0.274	8.47699e-79	MM2	C1orf162	0.466
2.35114e-65	1.08737	0.802	0.442	7.6659e-61	MM2	SAMHD1	0.36
2.65074e-71	1.07984	0.773	0.355	8.64275e-67	MM2	FGL2	0.418
3.72306e-76	1.06351	0.545	0.15	1.2139e-71	MM2	ARL4C	0.395
4.64197e-41	1.05588	0.677	0.354	1.51352e-36	MM2	KLF4	0.323
4.30212e-76	1.05321	0.79	0.321	1.40271e-71	MM2	FYB1	0.469
3.48491e-58	1.04317	0.588	0.207	1.13625e-53	MM2	ZFP36L2	0.381
4.68752e-47	1.04075	0.802	0.433	1.52837e-42	MM2	ZFP36L1	0.369
1.09985e-72	1.03542	0.492	0.123	3.58605e-68	MM2	FAM110A	0.369
4.71744e-87	1.02915	0.255	0.014	1.53812e-82	MM2	FCER1A	0.241
2.14676e-50	1.02728	0.651	0.286	6.99952e-46	MM2	PHACTR1	0.365
1.41784e-76	1.02175	0.795	0.339	4.62286e-72	MM2	PYCARD	0.456
1.07246e-52	1.00391	0.655	0.303	3.49675e-48	MM2	CFP	0.352
6.59295e-43	0.991656	0.711	0.395	2.14963e-38	MM2	EZR	0.316
1.04131e-64	0.989867	0.761	0.374	3.39518e-60	MM2	HLA-DMB	0.387
2.62311e-76	0.965113	0.696	0.251	8.55267e-72	MM2	LIMD2	0.445
3.22566e-127	0.956107	0.446	0.043	1.05173e-122	MM2	PLD4	0.403
2.9257e-67	0.939463	0.752	0.327	9.53924e-63	MM2	LGALS9	0.425
1.96346e-29	0.931511	0.6	0.328	6.40187e-25	MM2	TSC22D3	0.272
3.48191e-57	0.926683	0.66	0.276	1.13528e-52	MM2	TMEM123	0.384
3.10756e-72	0.92552	0.73	0.284	1.01322e-67	MM2	CNPY3	0.446
1.54853e-76	0.918557	0.424	0.083	5.049e-72	MM2	PRMT9	0.341
1.98555e-36	0.913364	0.66	0.382	6.47389e-32	MM2	NR4A3	0.278
1.13106e-62	0.907741	0.607	0.218	3.68782e-58	MM2	ITGA4	0.389
2.08384e-23	0.905839	0.648	0.44	6.79436e-19	MM2	IFI6	0.208
5.50533e-69	0.901455	0.865	0.453	1.79501e-64	MM2	VAMP8	0.412
2.28325e-28	0.899374	0.72	0.461	7.44453e-24	MM2	CHMP1B	0.259
1.57257e-72	0.896711	0.68	0.245	5.12736e-68	MM2	WAS	0.435
9.2429e-31	0.88542	0.841	0.627	3.01365e-26	MM2	NR4A1	0.214
9.03563e-91	0.854898	0.337	0.035	2.94607e-86	MM2	XIST	0.302
9.32444e-48	0.85274	0.506	0.179	3.04023e-43	MM2	RANBP2	0.327
1.92337e-31	0.847519	0.636	0.36	6.27115e-27	MM2	MYADM	0.276
3.0971e-36	0.833018	0.639	0.332	1.00981e-31	MM2	YPEL5	0.307
1.76499e-35	0.822079	0.742	0.504	5.75476e-31	MM2	MS4A6A	0.238
1.93978e-39	0.800776	0.598	0.288	6.32465e-35	MM2	CYTIP	0.31
1.10579e-88	0.796472	0.263	0.015	3.60543e-84	MM2	CD1E	0.248
2.9341e-57	0.795029	0.53	0.174	9.56664e-53	MM2	TIPARP	0.356
2.82006e-41	0.787455	0.822	0.563	9.19482e-37	MM2	CALM2	0.259
1.93883e-55	0.786386	0.822	0.486	6.32154e-51	MM2	LSP1	0.336
1.60613e-38	0.781582	0.827	0.6	5.2368e-34	MM2	PTPRC	0.227
1.25313e-37	0.779739	0.441	0.167	4.08582e-33	MM2	PTGER4	0.274
4.76329e-27	0.779196	0.463	0.21	1.55307e-22	MM2	TAGAP	0.253
2.12213e-53	0.778487	0.788	0.424	6.91919e-49	MM2	RNASET2	0.364
8.98189e-60	0.777488	0.308	0.053	2.92854e-55	MM2	RRP12	0.255
2.69075e-43	0.777312	0.651	0.314	8.7732e-39	MM2	NFKBID	0.337
9.97475e-45	0.774272	0.882	0.618	3.25227e-40	MM2	LST1	0.264
5.41832e-49	0.766761	0.648	0.296	1.76664e-44	MM2	MBNL1	0.352
1.98744e-72	0.766451	0.499	0.118	6.48004e-68	MM2	C20orf27	0.381
4.03692e-58	0.765066	0.477	0.136	1.31624e-53	MM2	IRF2BP2	0.341
3.55562e-37	0.763199	0.66	0.34	1.15931e-32	MM2	SRSF7	0.32
3.26204e-26	0.75771	0.477	0.231	1.06359e-21	MM2	CKS2	0.246
3.75136e-58	0.757576	0.48	0.138	1.22313e-53	MM2	PER1	0.342
1.39769e-50	0.756855	0.443	0.134	4.55716e-46	MM2	AC004687.1	0.309
5.75751e-54	0.748475	0.877	0.603	1.87723e-49	MM2	ARHGDIB	0.274
2.68429e-84	0.742174	0.417	0.068	8.75213e-80	MM2	SCIMP	0.349
5.54385e-32	0.738498	0.718	0.462	1.80757e-27	MM2	CSRNP1	0.256
2.22165e-29	0.736365	0.783	0.567	7.24367e-25	MM2	TUBA1B	0.216
4.57157e-57	0.733447	0.53	0.17	1.49056e-52	MM2	PAK1	0.36
3.26959e-67	0.730508	0.453	0.111	1.06605e-62	MM2	UVRAG	0.342
1.8659e-22	0.72955	0.764	0.549	6.08378e-18	MM2	CYCS	0.215
5.42795e-40	0.714685	0.631	0.319	1.76978e-35	MM2	HNRNPA0	0.312
2.48156e-48	0.714289	0.446	0.137	8.09114e-44	MM2	RAB11FIP1	0.309
2.59731e-42	0.706507	0.689	0.347	8.46852e-38	MM2	EIF3G	0.342
2.0176e-66	0.705245	0.504	0.136	6.57837e-62	MM2	APEX1	0.368
6.62265e-46	0.704123	0.896	0.684	2.15932e-41	MM2	NME2	0.212
2.85617e-66	0.703665	0.434	0.098	9.31255e-62	MM2	ABI3	0.336
2.62585e-55	0.702772	0.513	0.163	8.5616e-51	MM2	CPPED1	0.35
3.54708e-41	0.702724	0.858	0.644	1.15653e-36	MM2	GRN	0.214
3.08477e-22	0.699686	0.759	0.507	1.00579e-17	MM2	BTG2	0.252
8.76799e-34	0.698951	0.545	0.247	2.8588e-29	MM2	GPCPD1	0.298
2.14878e-76	0.694452	0.494	0.109	7.00611e-72	MM2	CD300A	0.385
6.44698e-41	0.691901	0.863	0.648	2.10204e-36	MM2	SLC25A5	0.215
3.64279e-43	0.689788	0.371	0.105	1.18773e-38	MM2	GPAT3	0.266
3.39666e-40	0.687793	0.711	0.367	1.10748e-35	MM2	TKT	0.344
1.76917e-25	0.685701	0.834	0.617	5.76837e-21	MM2	KDM6B	0.217
6.9955e-39	0.684757	0.496	0.193	2.28088e-34	MM2	AHR	0.303
1.16192e-33	0.684656	0.614	0.322	3.78842e-29	MM2	STK17B	0.292
2.26947e-25	0.682603	0.67	0.432	7.3996e-21	MM2	CD52	0.238
2.92146e-43	0.679602	0.617	0.278	9.52541e-39	MM2	ANP32B	0.339
8.09399e-65	0.679541	0.545	0.161	2.63904e-60	MM2	ZNF385A	0.384
1.79973e-45	0.674624	0.523	0.197	5.86803e-41	MM2	ACAA1	0.326
3.18476e-41	0.671674	0.588	0.247	1.03839e-36	MM2	CD4	0.341
1.40427e-27	0.667681	0.655	0.402	4.57862e-23	MM2	EIF3L	0.253
1.85732e-46	0.660333	0.639	0.277	6.05579e-42	MM2	EID1	0.362
5.66556e-30	0.659711	0.588	0.312	1.84726e-25	MM2	JMJD1C	0.276
8.51384e-60	0.65905	0.557	0.176	2.77594e-55	MM2	OXA1L	0.381
3.37943e-40	0.656227	0.699	0.356	1.10186e-35	MM2	ERP29	0.343
1.9689e-22	0.649231	0.646	0.408	6.41959e-18	MM2	MAT2A	0.238
1.06783e-57	0.641172	0.588	0.2	3.48167e-53	MM2	NDUFS8	0.388
7.31122e-30	0.637431	0.569	0.27	2.38382e-25	MM2	PLAC8	0.299
1.01227e-32	0.637043	0.549	0.252	3.30051e-28	MM2	SNHG8	0.297
3.19573e-40	0.636968	0.564	0.235	1.04197e-35	MM2	CSF1R	0.329
1.08508e-34	0.634965	0.648	0.324	3.5379e-30	MM2	ALDH2	0.324
1.97549e-67	0.634569	0.446	0.1	6.44109e-63	MM2	EVL	0.346
4.03181e-39	0.633586	0.643	0.311	1.31457e-34	MM2	EIF3M	0.332
2.47403e-25	0.633002	0.549	0.275	8.06657e-21	MM2	TUBA1A	0.274
5.42216e-35	0.629693	0.684	0.385	1.76789e-30	MM2	H2AFY	0.299
2.60147e-59	0.627498	0.446	0.114	8.4821e-55	MM2	CIITA	0.332
1.59245e-32	0.62747	0.542	0.256	5.19219e-28	MM2	AOAH	0.286
5.30609e-35	0.626304	0.605	0.285	1.73005e-30	MM2	NDUFS7	0.32
6.33132e-32	0.625758	0.725	0.448	2.06433e-27	MM2	NAP1L1	0.277
7.96803e-44	0.621393	0.448	0.146	2.59798e-39	MM2	CCDC107	0.302
9.73134e-47	0.62104	0.573	0.221	3.1729e-42	MM2	C1QBP	0.352
4.06258e-38	0.618268	0.593	0.26	1.3246e-33	MM2	CHD1	0.333
6.75263e-45	0.616659	0.552	0.214	2.2017e-40	MM2	PRCP	0.338
2.38193e-26	0.614466	0.451	0.205	7.76627e-22	MM2	GABARAPL1	0.246
1.73564e-24	0.612383	0.61	0.348	5.65904e-20	MM2	JUND	0.262
2.00306e-24	0.612081	0.737	0.477	6.53097e-20	MM2	CD37	0.26
4.30469e-38	0.609803	0.345	0.103	1.40354e-33	MM2	USP36	0.242
3.50572e-36	0.609009	0.716	0.389	1.14304e-31	MM2	PGLS	0.327
4.41601e-31	0.608951	0.689	0.398	1.43984e-26	MM2	HMGN1	0.291
2.0917e-43	0.603402	0.554	0.22	6.81999e-39	MM2	RSL1D1	0.334
4.23861e-30	0.602215	0.81	0.57	1.382e-25	MM2	HIGD2A	0.24
4.5393e-37	0.601908	0.634	0.291	1.48004e-32	MM2	MNDA	0.343
2.01444e-18	0.600532	0.696	0.479	6.56809e-14	MM2	WSB1	0.217
1.61655e-47	0.594635	0.492	0.165	5.27076e-43	MM2	DOCK8	0.327
2.80739e-46	0.592798	0.482	0.16	9.1535e-42	MM2	SMAP2	0.322
5.04023e-48	0.591655	0.446	0.134	1.64337e-43	MM2	EVI2B	0.312
3.6735e-36	0.588818	0.88	0.661	1.19774e-31	MM2	RPL27A	0.219
4.43417e-33	0.587458	0.752	0.487	1.44576e-28	MM2	EIF3F	0.265
3.19496e-45	0.585528	0.525	0.191	1.04172e-40	MM2	RGS19	0.334
1.99234e-28	0.584708	0.819	0.584	6.49604e-24	MM2	HMGN2	0.235
2.95992e-20	0.584458	0.689	0.473	9.65081e-16	MM2	SRSF2	0.216
4.92519e-66	0.58369	0.328	0.051	1.60586e-61	MM2	P2RY13	0.277
1.44978e-39	0.583511	0.439	0.145	4.72701e-35	MM2	DOK2	0.294
3.37025e-32	0.582213	0.735	0.421	1.09887e-27	MM2	NCL	0.314
3.04674e-31	0.581615	0.349	0.122	9.93389e-27	MM2	TPRA1	0.227
2.7447e-42	0.581523	0.369	0.104	8.94909e-38	MM2	UTRN	0.265
1.65859e-42	0.580943	0.48	0.171	5.40784e-38	MM2	CAT	0.309
1.56813e-44	0.58079	0.323	0.077	5.11289e-40	MM2	GIMAP4	0.246
3.39603e-23	0.576947	0.699	0.472	1.10728e-18	MM2	CIB1	0.227
6.26834e-29	0.573561	0.831	0.579	2.04379e-24	MM2	CTSH	0.252
6.03127e-43	0.573343	0.511	0.188	1.9665e-38	MM2	CLNS1A	0.323
1.44575e-33	0.571481	0.728	0.407	4.71387e-29	MM2	ATP5F1D	0.321
7.3901e-46	0.571352	0.296	0.064	2.40954e-41	MM2	CXorf40B	0.232
2.43745e-26	0.570252	0.595	0.331	7.94732e-22	MM2	EIF3A	0.264
1.43618e-34	0.569074	0.586	0.272	4.68265e-30	MM2	SEPT9	0.314
4.25898e-19	0.568746	0.725	0.509	1.38864e-14	MM2	MGAT1	0.216
1.34842e-88	0.568214	0.333	0.033	4.39653e-84	MM2	CD1D	0.3
5.12771e-32	0.568163	0.634	0.327	1.67189e-27	MM2	SERBP1	0.307
1.10908e-48	0.562842	0.46	0.141	3.61616e-44	MM2	CSK	0.319
2.54282e-45	0.562421	0.34	0.086	8.29088e-41	MM2	NGLY1	0.254
1.85866e-27	0.561826	0.583	0.309	6.06018e-23	MM2	PTP4A2	0.274
2.66121e-22	0.560552	0.6	0.342	8.67687e-18	MM2	TCIRG1	0.258
1.37084e-41	0.558394	0.573	0.227	4.46961e-37	MM2	NDUFB10	0.346
6.38661e-35	0.557349	0.627	0.302	2.08236e-30	MM2	POLD4	0.325
2.33987e-30	0.557261	0.696	0.409	7.62916e-26	MM2	APRT	0.287
3.14486e-18	0.556745	0.706	0.449	1.02538e-13	MM2	CYBB	0.257
2.25961e-40	0.556515	0.443	0.153	7.36745e-36	MM2	ARHGAP4	0.29
5.68507e-49	0.556406	0.388	0.104	1.85362e-44	MM2	ELMO1	0.284
1.46224e-22	0.556007	0.713	0.491	4.76763e-18	MM2	GDI2	0.222
7.5382e-32	0.554625	0.533	0.234	2.45783e-27	MM2	MRPS24	0.299
6.7616e-36	0.554207	0.573	0.247	2.20462e-31	MM2	MPEG1	0.326
6.18071e-33	0.553954	0.34	0.111	2.01522e-28	MM2	SLC25A19	0.229
4.16229e-31	0.553859	0.48	0.202	1.35712e-26	MM2	SP110	0.278
5.09529e-52	0.551872	0.542	0.178	1.66132e-47	MM2	ANP32A	0.364
2.07876e-50	0.55184	0.448	0.132	6.7778e-46	MM2	TRABD	0.316
1.75078e-41	0.551344	0.369	0.108	5.70841e-37	MM2	MBP	0.261
2.11839e-28	0.548972	0.684	0.412	6.90701e-24	MM2	EIF3E	0.272
2.91032e-55	0.548072	0.364	0.079	9.48909e-51	MM2	CD33	0.285
1.51775e-31	0.547432	0.629	0.316	4.94863e-27	MM2	BANF1	0.313
4.1324e-14	0.546903	0.675	0.457	1.34737e-09	MM2	HSPD1	0.218
3.01827e-52	0.546737	0.492	0.152	9.84106e-48	MM2	YIF1B	0.34
2.6061e-27	0.546212	0.595	0.309	8.4972e-23	MM2	EIF4A2	0.286
3.62389e-26	0.544218	0.605	0.335	1.18157e-21	MM2	SF1	0.27
3.22392e-27	0.543026	0.769	0.52	1.05116e-22	MM2	ATP5MC3	0.249
4.12034e-21	0.542266	0.708	0.446	1.34344e-16	MM2	PTPRE	0.262
4.37812e-28	0.541506	0.728	0.436	1.42748e-23	MM2	RNF130	0.292
6.08436e-24	0.541024	0.573	0.313	1.98381e-19	MM2	FGR	0.26
7.18381e-53	0.540246	0.369	0.085	2.34228e-48	MM2	AMPD2	0.284
3.86143e-46	0.536914	0.463	0.147	1.25902e-41	MM2	METTL26	0.316
7.90869e-29	0.536887	0.8	0.595	2.57863e-24	MM2	HMGB1	0.205
1.51746e-26	0.536734	0.672	0.374	4.94769e-22	MM2	TNFSF13B	0.298
6.40437e-33	0.536317	0.595	0.278	2.08814e-28	MM2	SNU13	0.317
5.1959e-33	0.536224	0.465	0.184	1.69412e-28	MM2	NCF1	0.281
1.47747e-44	0.536017	0.518	0.182	4.8173e-40	MM2	ATP5IF1	0.336
2.06433e-28	0.535344	0.593	0.308	6.73075e-24	MM2	ARL6IP4	0.285
4.41944e-31	0.535075	0.619	0.326	1.44096e-26	MM2	MAN2B1	0.293
9.99394e-35	0.534995	0.59	0.281	3.25852e-30	MM2	ATP5F1A	0.309
2.3181e-41	0.52946	0.434	0.143	7.55816e-37	MM2	MOB3A	0.291
1.32693e-26	0.527322	0.759	0.528	4.32647e-22	MM2	ATP5F1B	0.231
1.96343e-30	0.526948	0.537	0.251	6.40178e-26	MM2	RASSF5	0.286
2.40131e-26	0.523606	0.687	0.41	7.82946e-22	MM2	GLIPR1	0.277
2.56718e-36	0.523122	0.583	0.253	8.37029e-32	MM2	LAMTOR2	0.33
4.77177e-15	0.52194	0.728	0.502	1.55584e-10	MM2	CCNL1	0.226
8.89843e-28	0.521016	0.672	0.385	2.90133e-23	MM2	DRAP1	0.287
7.50847e-29	0.520949	0.576	0.296	2.44814e-24	MM2	SET	0.28
4.20941e-40	0.519445	0.407	0.129	1.37248e-35	MM2	ZNF106	0.278
3.66271e-24	0.518625	0.506	0.243	1.19423e-19	MM2	CLEC2B	0.263
5.91848e-19	0.516472	0.667	0.437	1.92972e-14	MM2	FOSL2	0.23
1.65297e-24	0.515641	0.651	0.395	5.38952e-20	MM2	MTDH	0.256
7.3255e-26	0.51554	0.537	0.267	2.38848e-21	MM2	SRA1	0.27
8.94547e-44	0.515266	0.47	0.159	2.91667e-39	MM2	LSM4	0.311
2.5425e-27	0.514593	0.381	0.149	8.28981e-23	MM2	TOR3A	0.232
5.39279e-59	0.514301	0.366	0.076	1.75832e-54	MM2	AKNA	0.29
7.95832e-19	0.512043	0.439	0.232	2.59481e-14	MM2	ARF6	0.207
5.25625e-23	0.508814	0.554	0.304	1.7138e-18	MM2	TMEM14C	0.25
1.36807e-24	0.508567	0.713	0.44	4.46058e-20	MM2	GNAI2	0.273
8.43677e-25	0.507936	0.361	0.144	2.75081e-20	MM2	SMCHD1	0.217
1.32386e-23	0.505867	0.569	0.299	4.31645e-19	MM2	DDX17	0.27
2.23377e-35	0.505359	0.516	0.21	7.28321e-31	MM2	PEBP1	0.306
2.73402e-30	0.504171	0.542	0.246	8.91428e-26	MM2	THEMIS2	0.296
3.41257e-25	0.503308	0.569	0.301	1.11267e-20	MM2	MDH2	0.268
9.25918e-52	0.502901	0.318	0.065	3.01896e-47	MM2	IL16	0.253
1.94661e-28	0.501844	0.364	0.137	6.34692e-24	MM2	CDKN1B	0.227
2.11625e-26	0.501061	0.73	0.45	6.90002e-22	MM2	UCP2	0.28
3.95533e-45	3.53475	0.311	0.052	1.28963e-40	MM3	APOE	0.259
2.92175e-29	3.19702	0.262	0.058	9.52637e-25	MM3	PHGR1	0.204
9.98719e-25	2.34401	0.398	0.146	3.25632e-20	MM3	JCHAIN	0.252
9.78877e-55	2.31176	0.354	0.052	3.19163e-50	MM3	SELENOP	0.302
4.06898e-27	2.17655	0.5	0.212	1.32669e-22	MM3	C1QC	0.288
8.27237e-25	2.10936	0.345	0.109	2.6972e-20	MM3	DNASE1L3	0.236
6.55415e-40	1.99531	0.252	0.038	2.13698e-35	MM3	LGALS4	0.214
2.41201e-25	1.8071	0.495	0.214	7.86435e-21	MM3	C1QA	0.281
2.18793e-21	1.80276	0.495	0.236	7.13374e-17	MM3	C1QB	0.259
6.49967e-24	1.78445	0.286	0.081	2.11922e-19	MM3	FUCA1	0.205
3.06281e-25	1.49287	0.354	0.119	9.98631e-21	MM3	IL18	0.235
7.00858e-19	1.36493	0.471	0.254	2.28515e-14	MM3	CHCHD10	0.217
7.75287e-31	1.34783	0.752	0.501	2.52782e-26	MM3	VAMP8	0.251
8.57038e-21	1.29306	0.456	0.21	2.79437e-16	MM3	NCF1	0.246
1.83966e-18	1.28791	0.408	0.195	5.9982e-14	MM3	DNPH1	0.213
2.83183e-17	1.23267	0.476	0.251	9.23317e-13	MM3	ZFP36L2	0.225
8.77025e-20	1.19853	0.612	0.361	2.85954e-15	MM3	LGALS2	0.251
1.69047e-17	1.13498	0.607	0.398	5.51178e-13	MM3	PYCARD	0.209
8.868e-17	1.12292	0.432	0.22	2.89141e-12	MM3	ATP5IF1	0.212
8.99801e-176	3.61681	0.864	0.099	2.9338e-171	MM4	CCR7	0.765
3.39201e-142	3.51342	0.84	0.121	1.10597e-137	MM4	FSCN1	0.719
2.41308e-97	3.39373	0.494	0.048	7.86786e-93	MM4	CCL19	0.446
9.37049e-152	3.24809	0.401	0.01	3.05525e-147	MM4	CCL22	0.391
3.19464e-117	2.88806	0.883	0.202	1.04161e-112	MM4	LAMP3	0.681
3.27273e-100	2.8334	0.895	0.255	1.06707e-95	MM4	CST7	0.64
1.44702e-52	2.2956	0.883	0.389	4.71802e-48	MM4	MARCKSL1	0.494
6.64912e-41	2.26903	0.883	0.483	2.16795e-36	MM4	CRIP1	0.4
1.66759e-62	2.25281	0.938	0.518	5.43716e-58	MM4	PPA1	0.42
3.82834e-50	2.2295	0.722	0.245	1.24823e-45	MM4	EBI3	0.477
4.1766e-37	2.14948	0.858	0.522	1.36178e-32	MM4	BIRC3	0.336
3.0794e-72	1.98531	0.988	0.513	1.00404e-67	MM4	SYNGR2	0.475
3.23368e-95	1.93645	0.728	0.134	1.05434e-90	MM4	NUB1	0.594
3.9842e-125	1.90524	0.877	0.163	1.29905e-120	MM4	DAPP1	0.714
3.88609e-73	1.87298	0.426	0.049	1.26706e-68	MM4	TSPAN13	0.377
3.8776e-146	1.80263	0.543	0.033	1.26429e-141	MM4	TBC1D4	0.51
2.90519e-52	1.74604	0.506	0.103	9.47236e-48	MM4	UBD	0.403
1.25485e-57	1.73987	0.994	0.702	4.09142e-53	MM4	HLA-DQA1	0.292
2.96632e-53	1.69053	0.969	0.512	9.67169e-49	MM4	LSP1	0.457
3.5586e-44	1.68355	0.932	0.529	1.16028e-39	MM4	GPR183	0.403
2.86695e-64	1.63778	0.784	0.213	9.3477e-60	MM4	RGS1	0.571
2.95535e-57	1.63094	0.883	0.333	9.63591e-53	MM4	IL4I1	0.55
1.72875e-25	1.62977	0.735	0.418	5.63658e-21	MM4	IDO1	0.317
3.88946e-43	1.62671	0.877	0.419	1.26816e-38	MM4	ATF5	0.458
1.08855e-45	1.59691	0.858	0.419	3.54921e-41	MM4	CD86	0.439
1.76891e-131	1.57104	0.488	0.028	5.76754e-127	MM4	RAMP1	0.46
1.19187e-46	1.56131	0.895	0.484	3.88608e-42	MM4	RALA	0.411
8.02155e-46	1.53745	0.778	0.289	2.61543e-41	MM4	TUBA1A	0.489
2.29869e-48	1.50648	0.981	0.774	7.49488e-44	MM4	HLA-DQB1	0.207
3.82788e-36	1.48529	0.914	0.579	1.24808e-31	MM4	H2AFZ	0.335
1.71442e-44	1.46437	0.852	0.393	5.58987e-40	MM4	CD40	0.459
9.78707e-30	1.43103	0.475	0.147	3.19107e-25	MM4	IL32	0.328
5.23931e-53	1.40316	0.852	0.343	1.70828e-48	MM4	CSF2RA	0.509
2.02395e-119	1.36824	0.407	0.02	6.5991e-115	MM4	LAD1	0.387
4.24214e-97	1.36628	0.617	0.084	1.38315e-92	MM4	GPR157	0.533
5.63695e-19	1.35337	0.327	0.101	1.83793e-14	MM4	LTB	0.226
3.06479e-90	1.34917	0.704	0.122	9.99273e-86	MM4	CD80	0.582
2.72171e-32	1.34537	0.784	0.357	8.87413e-28	MM4	ID2	0.427
9.31291e-59	1.29723	0.617	0.145	3.03648e-54	MM4	RAB9A	0.472
3.61827e-45	1.29258	0.821	0.334	1.17974e-40	MM4	GPR137B	0.487
3.32392e-37	1.26981	0.654	0.248	1.08376e-32	MM4	RASSF4	0.406
1.59995e-27	1.26913	0.519	0.193	5.21664e-23	MM4	ANXA6	0.326
1.00732e-77	1.26773	0.488	0.062	3.28437e-73	MM4	CALCRL	0.426
3.04074e-77	1.25542	0.63	0.117	9.91433e-73	MM4	SINHCAF	0.513
6.3332e-37	1.24702	0.29	0.046	2.06494e-32	MM4	PPP1R14A	0.244
4.68275e-38	1.24666	0.84	0.391	1.52681e-33	MM4	GSN	0.449
1.3757e-61	1.24646	0.488	0.081	4.48548e-57	MM4	KDM2B	0.407
2.09939e-43	1.24238	0.796	0.308	6.84507e-39	MM4	CYTIP	0.488
1.63919e-159	1.22072	0.383	0.006	5.34458e-155	MM4	CD200	0.377
3.90436e-64	1.20375	0.809	0.234	1.27302e-59	MM4	STK4	0.575
2.71581e-74	1.19371	0.512	0.074	8.85489e-70	MM4	NDE1	0.438
9.56667e-33	1.18908	0.765	0.36	3.11921e-28	MM4	YWHAQ	0.405
6.56426e-26	1.17161	0.494	0.167	2.14028e-21	MM4	IL2RA	0.327
1.25304e-36	1.16727	0.951	0.578	4.08552e-32	MM4	TUBA1B	0.373
7.80312e-38	1.1485	0.815	0.379	2.54421e-33	MM4	ARL6IP5	0.436
4.6781e-40	1.10475	0.821	0.347	1.52529e-35	MM4	ALDH2	0.474
2.55749e-56	1.08888	0.704	0.193	8.33868e-52	MM4	RFTN1	0.511
2.10191e-28	1.08504	0.914	0.664	6.85326e-24	MM4	LDHA	0.25
3.37943e-28	1.08397	0.858	0.461	1.10186e-23	MM4	TUBB	0.397
5.31953e-51	1.08134	0.586	0.142	1.73443e-46	MM4	MCOLN2	0.444
2.64373e-71	1.08127	0.451	0.056	8.61989e-67	MM4	BCL2L14	0.395
5.23908e-62	1.07083	0.679	0.158	1.7082e-57	MM4	RHOF	0.521
6.30539e-27	1.06963	0.611	0.229	2.05587e-22	MM4	CXCR4	0.382
2.31296e-26	1.06072	0.877	0.6	7.5414e-22	MM4	REL	0.277
3.51825e-37	1.0484	0.877	0.469	1.14713e-32	MM4	PTPN1	0.408
1.31811e-59	1.04596	0.611	0.137	4.2977e-55	MM4	RAB29	0.474
9.87885e-25	1.03824	0.451	0.151	3.221e-20	MM4	MGLL	0.3
5.73711e-38	1.03528	0.796	0.316	1.87058e-33	MM4	SPINT2	0.48
1.09747e-21	1.03525	0.877	0.526	3.57831e-17	MM4	IRF1	0.351
1.29427e-41	1.02414	0.568	0.161	4.21995e-37	MM4	GRSF1	0.407
1.58915e-22	1.02036	0.809	0.428	5.18141e-18	MM4	IL7R	0.381
2.52621e-54	1.01787	0.512	0.096	8.23671e-50	MM4	CRLF2	0.416
5.32483e-61	1.01386	0.574	0.111	1.73616e-56	MM4	CLIC2	0.463
7.68913e-39	1.01038	0.772	0.289	2.50704e-34	MM4	SNHG15	0.483
7.2438e-124	1.00777	0.401	0.017	2.36184e-119	MM4	TVP23A	0.384
5.67528e-32	0.995514	0.778	0.358	1.85042e-27	MM4	HLA-DQA2	0.42
8.10861e-73	0.977376	0.549	0.084	2.64381e-68	MM4	TRAFD1	0.465
4.04463e-61	0.975082	0.432	0.062	1.31875e-56	MM4	POGLUT1	0.37
3.56718e-57	0.973101	0.506	0.091	1.16308e-52	MM4	IRF4	0.415
8.99699e-31	0.972243	0.951	0.739	2.93347e-26	MM4	CMTM6	0.212
6.74925e-17	0.970363	0.772	0.428	2.20059e-12	MM4	TUBA1C	0.344
1.85933e-32	0.966468	0.864	0.422	6.06233e-28	MM4	RELB	0.442
2.21817e-16	0.964023	0.827	0.617	7.23235e-12	MM4	HSPA1B	0.21
7.75367e-63	0.960954	0.451	0.066	2.52808e-58	MM4	KIF2A	0.385
3.25197e-93	0.953431	0.259	0.007	1.0603e-88	MM4	CD70	0.252
3.27495e-26	0.94689	0.87	0.523	1.0678e-21	MM4	MTHFD2	0.347
1.72046e-24	0.941958	0.84	0.469	5.60955e-20	MM4	OSTF1	0.371
2.56154e-46	0.939352	0.34	0.05	8.35191e-42	MM4	SPIB	0.29
1.17373e-17	0.938093	0.784	0.475	3.82694e-13	MM4	ZFP36L1	0.309
1.20174e-40	0.927755	0.457	0.102	3.91829e-36	MM4	SOCS2	0.355
3.91857e-34	0.926622	0.796	0.339	1.27765e-29	MM4	NECTIN2	0.457
3.14691e-39	0.921078	0.574	0.162	1.02605e-34	MM4	HAPLN3	0.412
2.76947e-56	0.91992	0.735	0.199	9.02985e-52	MM4	TRADD	0.536
1.55977e-23	0.914013	0.877	0.537	5.08565e-19	MM4	GABARAPL2	0.34
1.17403e-40	0.908701	0.432	0.093	3.82792e-36	MM4	TBC1D8	0.339
1.79985e-34	0.894981	0.691	0.261	5.8684e-30	MM4	MAP3K13	0.43
1.31112e-33	0.877543	0.586	0.192	4.27492e-29	MM4	SWAP70	0.394
9.09782e-50	0.874003	0.673	0.182	2.96634e-45	MM4	FYTTD1	0.491
1.57132e-26	0.872373	0.957	0.693	5.12329e-22	MM4	HINT1	0.264
4.04762e-22	0.86964	0.296	0.077	1.31973e-17	MM4	OPN3	0.219
2.19714e-30	0.86769	0.636	0.23	7.16378e-26	MM4	RAB8B	0.406
3.36293e-76	0.867044	0.432	0.047	1.09648e-71	MM4	HLA-DOB	0.385
8.14302e-42	0.861764	0.574	0.156	2.65503e-37	MM4	TRIP10	0.418
6.09296e-31	0.856779	0.877	0.463	1.98661e-26	MM4	PEA15	0.414
6.5005e-41	0.855576	0.549	0.139	2.11949e-36	MM4	ARAP2	0.41
1.11578e-23	0.85026	0.833	0.456	3.638e-19	MM4	CNN2	0.377
4.77143e-33	0.846221	0.667	0.239	1.55572e-28	MM4	FOXP1	0.428
2.26065e-97	0.840414	0.432	0.034	7.37086e-93	MM4	SEMA7A	0.398
1.07344e-60	0.838212	0.457	0.068	3.49997e-56	MM4	PTGIR	0.389
4.76361e-30	0.832408	0.599	0.209	1.55318e-25	MM4	MALT1	0.39
2.16703e-68	0.819804	0.42	0.05	7.0656e-64	MM4	CCNG2	0.37
4.48865e-27	0.818855	0.858	0.473	1.46353e-22	MM4	FAM49A	0.385
3.74351e-22	0.816877	0.87	0.53	1.22057e-17	MM4	ZFAS1	0.34
1.67263e-32	0.813224	0.414	0.1	5.45361e-28	MM4	CLCF1	0.314
7.17699e-24	0.812214	0.938	0.691	2.34006e-19	MM4	CFLAR	0.247
1.94861e-28	0.811535	0.636	0.245	6.35346e-24	MM4	ST8SIA4	0.391
8.78378e-70	0.808046	0.469	0.062	2.86395e-65	MM4	SPRED2	0.407
2.18253e-25	0.806412	0.722	0.326	7.11614e-21	MM4	GPBP1	0.396
6.73993e-26	0.803791	0.401	0.115	2.19755e-21	MM4	IL15	0.286
9.0591e-27	0.800583	0.623	0.23	2.95372e-22	MM4	DUSP5	0.393
2.69223e-31	0.796245	0.685	0.26	8.778e-27	MM4	FAM129A	0.425
1.34578e-29	0.794777	0.395	0.1	4.3879e-25	MM4	PKIB	0.295
6.98596e-22	0.791067	0.765	0.404	2.27777e-17	MM4	NR4A3	0.361
5.42116e-56	0.790356	0.253	0.02	1.76757e-51	MM4	IGLON5	0.233
3.22637e-54	0.788315	0.463	0.079	1.05196e-49	MM4	MREG	0.384
2.51923e-22	0.783784	0.685	0.318	8.21396e-18	MM4	MYO1G	0.367
2.72431e-22	0.773574	0.519	0.194	8.8826e-18	MM4	LYST	0.325
2.10589e-26	0.77064	0.358	0.092	6.86627e-22	MM4	GADD45A	0.266
1.20427e-40	0.77014	0.451	0.099	3.92652e-36	MM4	CLPTM1	0.352
6.51691e-46	0.766587	0.512	0.114	2.12484e-41	MM4	BCL2L11	0.398
1.6203e-22	0.765668	0.963	0.76	5.28299e-18	MM4	GRINA	0.203
1.39767e-34	0.762368	0.444	0.106	4.55709e-30	MM4	TNFRSF9	0.338
1.20186e-20	0.760156	0.654	0.325	3.91866e-16	MM4	CD58	0.329
4.69693e-40	0.756421	0.562	0.149	1.53143e-35	MM4	PIM2	0.413
1.05315e-20	0.748017	0.815	0.461	3.43381e-16	MM4	TAP1	0.354
1.79581e-25	0.746846	0.759	0.343	5.85525e-21	MM4	NFKBID	0.416
5.05044e-24	0.745236	0.741	0.34	1.6467e-19	MM4	FNBP1	0.401
6.73634e-20	0.743854	0.883	0.534	2.19638e-15	MM4	TRAF1	0.349
3.84456e-21	0.740719	0.444	0.157	1.25352e-16	MM4	NRP2	0.287
2.64173e-38	0.739315	0.506	0.132	8.61337e-34	MM4	SMNDC1	0.374
1.02109e-70	0.737163	0.228	0.009	3.32928e-66	MM4	ACHE	0.219
8.33727e-19	0.736875	0.852	0.523	2.71837e-14	MM4	CIRBP	0.329
7.43319e-35	0.725222	0.444	0.109	2.42359e-30	MM4	RAB5B	0.335
9.74786e-25	0.723949	0.667	0.291	3.17829e-20	MM4	KPNB1	0.376
1.75824e-23	0.720737	0.679	0.3	5.73273e-19	MM4	RAB11A	0.379
2.88477e-34	0.719421	0.568	0.171	9.40579e-30	MM4	N4BP2L1	0.397
3.66879e-31	0.716882	0.358	0.08	1.19621e-26	MM4	NMRK1	0.278
8.50827e-18	0.713526	0.821	0.541	2.77412e-13	MM4	GLIPR2	0.28
8.87866e-33	0.712049	0.494	0.136	2.89489e-28	MM4	IKZF1	0.358
1.4577e-21	0.709442	0.667	0.282	4.75282e-17	MM4	CD274	0.385
5.69703e-49	0.708934	0.352	0.05	1.85752e-44	MM4	CLECL1	0.302
5.72959e-27	0.7062	0.556	0.192	1.86813e-22	MM4	USP12	0.364
1.71448e-24	0.702412	0.463	0.155	5.59006e-20	MM4	CCDC50	0.308
3.65449e-26	0.700254	0.265	0.054	1.19155e-21	MM4	LY75	0.211
6.59002e-22	0.697941	0.827	0.443	2.14868e-17	MM4	VDAC1	0.384
1.60187e-22	0.69654	0.951	0.697	5.22288e-18	MM4	SUMO2	0.254
4.09709e-09	0.695118	0.648	0.413	0.000133586	MM4	RPS27L	0.235
3.52679e-23	0.68978	0.673	0.29	1.14991e-18	MM4	ETV3	0.383
2.05703e-17	0.687832	0.815	0.502	6.70694e-13	MM4	BAZ1A	0.313
2.38029e-21	0.687081	0.574	0.242	7.76093e-17	MM4	ISCU	0.332
1.20876e-19	0.685128	0.753	0.393	3.94116e-15	MM4	UBE2A	0.36
8.56042e-21	0.679496	0.944	0.627	2.79112e-16	MM4	NPM1	0.317
1.11372e-26	0.679421	0.506	0.169	3.6313e-22	MM4	UBE2F	0.337
3.06856e-14	0.678038	0.728	0.408	1.0005e-09	MM4	BHLHE40	0.32
5.19735e-45	0.675277	0.451	0.089	1.69459e-40	MM4	CASP7	0.362
2.64043e-28	0.674015	0.475	0.141	8.60913e-24	MM4	UGCG	0.334
1.7505e-33	0.673819	0.611	0.191	5.70751e-29	MM4	PTMS	0.42
1.50739e-32	0.670686	0.432	0.106	4.91484e-28	MM4	SIAH2	0.326
2.87594e-15	0.67027	0.673	0.367	9.377e-11	MM4	PMAIP1	0.306
9.46582e-25	0.665682	0.401	0.118	3.08633e-20	MM4	BCL2L1	0.283
4.8901e-68	0.658533	0.383	0.04	1.59442e-63	MM4	CDK2	0.343
7.6938e-21	0.658204	0.963	0.736	2.50856e-16	MM4	HNRNPA1	0.227
1.21118e-28	0.656065	0.414	0.11	3.94906e-24	MM4	MKL1	0.304
1.6233e-24	0.649982	0.586	0.213	5.29277e-20	MM4	G3BP2	0.373
6.11452e-15	0.646917	0.667	0.337	1.99364e-10	MM4	NABP1	0.33
5.81506e-14	0.644453	0.537	0.274	1.896e-09	MM4	VOPP1	0.263
2.7018e-41	0.643938	0.488	0.111	8.80921e-37	MM4	CRYBG1	0.377
2.06352e-28	0.643281	0.531	0.165	6.72812e-24	MM4	RAB11FIP1	0.366
1.84057e-26	0.641895	0.747	0.328	6.00118e-22	MM4	ANXA7	0.419
6.52201e-21	0.640004	0.778	0.413	2.1265e-16	MM4	VCP	0.365
1.93725e-13	0.638068	0.364	0.145	6.31639e-09	MM4	HLA-DQB2	0.219
7.42372e-15	0.637122	0.358	0.133	2.4205e-10	MM4	GPR65	0.225
1.44313e-32	0.635844	0.444	0.114	4.70533e-28	MM4	CERS6	0.33
3.15881e-20	0.635042	0.728	0.359	1.02993e-15	MM4	YPEL5	0.369
2.79022e-32	0.633577	0.272	0.046	9.09751e-28	MM4	PVR	0.226
5.48538e-67	0.631833	0.327	0.029	1.78851e-62	MM4	RAB30	0.298
1.95444e-09	0.627029	0.58	0.35	6.37246e-05	MM4	EPSTI1	0.23
4.06623e-18	0.624059	0.846	0.506	1.32579e-13	MM4	GDI2	0.34
6.07917e-16	0.623158	0.333	0.111	1.98211e-11	MM4	VMO1	0.222
1.07374e-19	0.622864	0.556	0.23	3.50092e-15	MM4	SEPT6	0.326
1.53556e-22	0.621943	0.463	0.161	5.00668e-18	MM4	STAT5A	0.302
1.33086e-11	0.620309	0.741	0.455	4.33926e-07	MM4	BASP1	0.286
2.26155e-43	0.619518	0.284	0.036	7.37378e-39	MM4	NUAK2	0.248
1.91714e-15	0.61908	0.84	0.548	6.25083e-11	MM4	TAPBP	0.292
2.00707e-22	0.619012	0.531	0.19	6.54405e-18	MM4	CSF2RB	0.341
5.52653e-13	0.618987	0.414	0.178	1.80193e-08	MM4	PDCL3	0.236
5.56894e-09	0.615327	0.432	0.231	0.000181575	MM4	GBP4	0.201
2.0276e-24	0.605194	0.426	0.13	6.611e-20	MM4	STARD7	0.296
3.02193e-16	0.603185	0.827	0.481	9.85301e-12	MM4	VDAC2	0.346
5.4948e-40	0.599707	0.278	0.038	1.79158e-35	MM4	NAA25	0.24
3.45142e-15	0.598887	0.87	0.638	1.12533e-10	MM4	IFI30	0.232
9.239e-22	0.59668	0.63	0.263	3.01238e-17	MM4	RHOC	0.367
1.78231e-23	0.594773	0.475	0.153	5.81123e-19	MM4	HMGCS1	0.322
1.03522e-14	0.593093	0.765	0.425	3.37533e-10	MM4	EZR	0.34
3.16729e-24	0.591796	0.531	0.188	1.03269e-19	MM4	ACTN4	0.343
1.41638e-16	0.589838	0.537	0.237	4.61812e-12	MM4	TUBB6	0.3
1.00837e-119	0.588899	0.315	0.007	3.28779e-115	MM4	HMSD	0.308
3.17983e-46	0.588897	0.451	0.085	1.03678e-41	MM4	PPM1K	0.366
6.28489e-17	0.588346	0.481	0.201	2.04919e-12	MM4	DDAH2	0.28
1.13219e-13	0.585627	0.796	0.493	3.69149e-09	MM4	PARK7	0.303
1.72843e-26	0.584465	0.426	0.125	5.63555e-22	MM4	TTYH2	0.301
1.38106e-18	0.581868	0.623	0.274	4.50294e-14	MM4	ADAM19	0.349
1.74983e-28	0.581857	0.451	0.125	5.70532e-24	MM4	CBWD5	0.326
1.65971e-16	0.578512	0.414	0.164	5.41149e-12	MM4	CYB5A	0.25
5.6573e-17	0.576773	0.525	0.23	1.84456e-12	MM4	CELF2	0.295
4.35765e-25	0.57671	0.704	0.285	1.42081e-20	MM4	IL2RG	0.419
5.63722e-42	0.57231	0.327	0.05	1.83801e-37	MM4	MMD	0.277
3.75473e-13	0.570058	0.716	0.43	1.22423e-08	MM4	ATG3	0.286
1.03848e-28	0.568194	0.519	0.16	3.38595e-24	MM4	ARPP19	0.359
7.46637e-41	0.566813	0.315	0.047	2.43441e-36	MM4	PDCD1LG2	0.268
2.61676e-35	0.56642	0.241	0.032	8.53194e-31	MM4	PLEKHA5	0.209
2.35872e-22	0.561796	0.309	0.08	7.6906e-18	MM4	F11R	0.229
2.59556e-08	0.560934	0.512	0.296	0.000846281	MM4	PIM1	0.216
4.53034e-18	0.55692	0.599	0.273	1.47712e-13	MM4	LMNB1	0.326
6.09405e-10	0.552615	0.506	0.26	1.98696e-05	MM4	CXCL9	0.246
8.54346e-18	0.551621	0.617	0.277	2.78559e-13	MM4	ADAM8	0.34
4.85429e-16	0.550839	0.71	0.364	1.58274e-11	MM4	ACOT9	0.346
5.1259e-19	0.550697	0.821	0.421	1.6713e-14	MM4	HMGN1	0.4
2.18222e-11	0.548153	0.846	0.55	7.11513e-07	MM4	MIR155HG	0.296
2.15563e-26	0.546534	0.537	0.182	7.02843e-22	MM4	PRMT1	0.355
3.61425e-13	0.545441	0.852	0.543	1.17843e-08	MM4	KYNU	0.309
9.4518e-18	0.54247	0.506	0.201	3.08176e-13	MM4	SNN	0.305
2.19366e-33	0.542141	0.247	0.036	7.15244e-29	MM4	P2RY10	0.211
2.18201e-39	0.5393	0.265	0.035	7.11444e-35	MM4	MAP3K14	0.23
1.75191e-32	0.538031	0.377	0.084	5.71211e-28	MM4	TOMM34	0.293
7.24519e-13	0.536647	0.944	0.711	2.36229e-08	MM4	RPL4	0.233
1.02893e-16	0.536587	0.586	0.27	3.35484e-12	MM4	PNISR	0.316
1.40693e-14	0.535876	0.519	0.23	4.58729e-10	MM4	N4BP2L2	0.289
3.8322e-16	0.535134	0.648	0.319	1.24949e-11	MM4	TBCB	0.329
4.21605e-29	0.534361	0.451	0.122	1.37464e-24	MM4	ZBTB10	0.329
9.00296e-36	0.533112	0.358	0.069	2.93541e-31	MM4	PRR14	0.289
2.36339e-25	0.528665	0.543	0.187	7.70582e-21	MM4	C5orf15	0.356
5.20654e-18	0.528103	0.278	0.077	1.69759e-13	MM4	FAM118A	0.201
4.59144e-15	0.525699	0.846	0.469	1.49704e-10	MM4	NAP1L1	0.377
2.49656e-11	0.525001	0.87	0.648	8.14003e-07	MM4	NR4A1	0.222
1.83452e-27	0.523358	0.426	0.118	5.98146e-23	MM4	DLGAP4	0.308
5.13025e-19	0.521604	0.753	0.38	1.67272e-14	MM4	XRCC6	0.373
2.98802e-11	0.517789	0.37	0.161	9.74244e-07	MM4	ERICH1	0.209
7.27217e-13	0.515957	0.407	0.172	2.37109e-08	MM4	SOCS1	0.235
9.88486e-09	0.515638	0.944	0.732	0.000322296	MM4	TAGLN2	0.212
2.02255e-17	0.512623	0.623	0.289	6.59451e-13	MM4	ARID4B	0.334
4.62597e-14	0.512531	0.753	0.402	1.5083e-09	MM4	AKAP13	0.351
1.52209e-17	0.511238	0.525	0.215	4.96277e-13	MM4	GRASP	0.31
9.07184e-16	0.508681	0.728	0.374	2.95787e-11	MM4	SPPL2A	0.354
2.64473e-23	0.508406	0.58	0.212	8.62314e-19	MM4	TES	0.368
9.88568e-38	0.508389	0.352	0.063	3.22323e-33	MM4	SYTL3	0.289
4.22899e-51	0.50822	0.216	0.015	1.37886e-46	MM4	ENPP4	0.201
4.61767e-32	0.50737	0.272	0.044	1.50559e-27	MM4	PRRG4	0.228
1.65121e-15	0.504494	0.377	0.142	5.38378e-11	MM4	ENTPD1	0.235
3.76701e-20	0.5041	0.426	0.145	1.22823e-15	MM4	CEP350	0.281
7.1629e-20	0.504033	0.395	0.129	2.33546e-15	MM4	HIVEP1	0.266
4.63421e-19	0.503554	0.451	0.161	1.51098e-14	MM4	IL13RA1	0.29
4.36723e-11	0.502913	0.846	0.583	1.42394e-06	MM4	HSPE1	0.263
1.20073e-20	0.502356	0.722	0.337	3.91497e-16	MM4	POLR2E	0.385
3.63032e-13	0.50069	0.833	0.548	1.18367e-08	MM4	ATP5F1B	0.285
1.17637e-12	0.500411	0.883	0.651	3.83557e-08	MM4	RBM3	0.232
2.01658e-103	2.86113	0.651	0.051	6.57506e-99	MM5	S100B	0.6
9.44909e-121	2.68663	0.93	0.114	3.08088e-116	MM5	C1orf54	0.816
3.64338e-110	2.61041	0.907	0.123	1.18792e-105	MM5	CPNE3	0.784
0	2.592	0.86	0.006	0	MM5	CLEC9A	0.854
4.8738e-106	2.55519	0.884	0.101	1.5891e-101	MM5	DNASE1L3	0.783
9.66289e-48	2.45641	0.942	0.444	3.15059e-43	MM5	SNX3	0.498
1.44155e-43	2.39536	0.942	0.588	4.70017e-39	MM5	CPVL	0.354
3.68928e-45	2.07635	0.953	0.361	1.20289e-40	MM5	LGALS2	0.592
6.94478e-46	2.07099	0.872	0.291	2.26435e-41	MM5	IRF8	0.581
3.48819e-42	2.01412	0.965	0.526	1.13732e-37	MM5	LSP1	0.439
5.04249e-133	1.94798	0.767	0.056	1.6441e-128	MM5	WDFY4	0.711
5.82153e-29	1.65206	0.849	0.453	1.89811e-24	MM5	PPT1	0.396
2.72706e-31	1.61962	1	0.78	8.89157e-27	MM5	HLA-DQB1	0.22
4.32009e-29	1.57822	0.779	0.28	1.40857e-24	MM5	CST7	0.499
3.18847e-35	1.52083	0.988	0.776	1.0396e-30	MM5	GSTP1	0.212
1.88597e-31	1.49467	0.814	0.303	6.1492e-27	MM5	TUBA1A	0.511
6.30587e-26	1.47492	0.953	0.42	2.05603e-21	MM5	IDO1	0.533
1.18337e-23	1.4672	0.814	0.369	3.85837e-19	MM5	ID2	0.445
1.64097e-31	1.42838	0.872	0.355	5.35039e-27	MM5	ENSA	0.517
3.71845e-25	1.42791	1	0.711	1.2124e-20	MM5	HLA-DQA1	0.289
1.18531e-33	1.41332	0.849	0.306	3.86471e-29	MM5	LIMD2	0.543
7.02199e-31	1.39354	0.756	0.271	2.28952e-26	MM5	NAAA	0.485
2.41673e-33	1.39172	0.988	0.772	7.87973e-29	MM5	RPSA	0.216
1.32535e-55	1.3565	0.709	0.129	4.3213e-51	MM5	SHTN1	0.58
3.59364e-127	1.35483	0.616	0.032	1.17171e-122	MM5	CCND1	0.584
1.7302e-27	1.34558	0.919	0.481	5.64132e-23	MM5	UCP2	0.438
9.36492e-29	1.31802	0.907	0.465	3.05343e-24	MM5	CNN2	0.442
5.88099e-36	1.29943	0.674	0.164	1.9175e-31	MM5	C20orf27	0.51
1.5536e-67	1.29705	0.64	0.078	5.06553e-63	MM5	RAB7B	0.562
6.24939e-28	1.29041	0.953	0.53	2.03762e-23	MM5	PPA1	0.423
6.48946e-23	1.27836	0.814	0.472	2.11589e-18	MM5	TAP1	0.342
5.1782e-24	1.27302	0.907	0.523	1.68835e-19	MM5	COX5A	0.384
4.49652e-122	1.26964	0.709	0.049	1.46609e-117	MM5	HLA-DOB	0.66
2.74881e-35	1.26156	0.791	0.258	8.96251e-31	MM5	CYB5R3	0.533
4.9289e-96	1.238	0.651	0.053	1.60707e-91	MM5	TSPAN13	0.598
8.18344e-28	1.23732	0.977	0.718	2.66821e-23	MM5	RPL4	0.259
2.69915e-31	1.23425	0.709	0.221	8.80057e-27	MM5	G3BP2	0.488
1.3834e-20	1.23421	0.953	0.59	4.51057e-16	MM5	TUBA1B	0.363
7.82337e-31	1.2191	0.988	0.737	2.55081e-26	MM5	TAGLN2	0.251
2.84048e-276	1.18964	0.547	0.001	9.2614e-272	MM5	CLNK	0.546
1.31678e-28	1.17441	0.977	0.71	4.29336e-24	MM5	NME2	0.267
4.68846e-235	1.17269	0.535	0.004	1.52867e-230	MM5	CADM1	0.531
1.82426e-22	1.16457	0.849	0.43	5.94799e-18	MM5	EIF3L	0.419
9.74011e-47	1.1624	0.686	0.137	3.17576e-42	MM5	CSRP1	0.549
9.11604e-76	1.14857	0.535	0.046	2.97228e-71	MM5	NET1	0.489
6.17444e-12	1.13675	0.558	0.262	2.01318e-07	MM5	CKS2	0.296
9.35473e-24	1.13523	0.953	0.692	3.05011e-19	MM5	EEF1G	0.261
3.14696e-19	1.13341	0.872	0.546	1.02607e-14	MM5	BID	0.326
6.16841e-21	1.12801	0.919	0.689	2.01121e-16	MM5	RPL27A	0.23
9.29127e-24	1.12134	0.872	0.434	3.02942e-19	MM5	ATG3	0.438
8.98366e-14	1.11008	0.663	0.335	2.92912e-09	MM5	LMNA	0.328
2.24083e-26	1.10989	0.779	0.28	7.30622e-22	MM5	LDHB	0.499
9.42762e-36	1.0977	0.628	0.141	3.07388e-31	MM5	RUBCNL	0.487
1.35306e-29	1.09157	0.558	0.132	4.41165e-25	MM5	MZT2A	0.426
9.75825e-28	1.09055	0.698	0.219	3.18168e-23	MM5	CDK2AP2	0.479
8.71878e-22	1.08983	0.872	0.431	2.84276e-17	MM5	HMGN1	0.441
2.62053e-16	1.08207	0.849	0.533	8.54425e-12	MM5	SYNGR2	0.316
9.63601e-23	1.07979	0.628	0.204	3.14182e-18	MM5	PTMS	0.424
3.10351e-19	1.06628	0.826	0.482	1.0119e-14	MM5	NAP1L1	0.344
9.55486e-22	1.05888	0.756	0.285	3.11536e-17	MM5	MPEG1	0.471
7.31451e-27	1.05857	0.407	0.075	2.3849e-22	MM5	STMN1	0.332
8.85683e-24	1.05838	0.721	0.274	2.88777e-19	MM5	LSM6	0.447
2.29476e-43	1.0564	0.581	0.103	7.48208e-39	MM5	UBL7	0.478
3.05343e-21	1.05484	0.919	0.517	9.95571e-17	MM5	EIF3F	0.402
2.08092e-28	1.05251	0.767	0.263	6.78485e-24	MM5	C1QBP	0.504
1.80555e-24	1.04515	0.698	0.235	5.887e-20	MM5	SEPT6	0.463
5.65109e-28	1.03762	0.86	0.314	1.84254e-23	MM5	ATP5F1A	0.546
1.45242e-32	1.03321	0.674	0.171	4.73561e-28	MM5	RAB11FIP1	0.503
2.62891e-20	1.02652	0.977	0.636	8.57157e-16	MM5	NPM1	0.341
4.48649e-31	1.01748	0.698	0.197	1.46282e-26	MM5	ANXA6	0.501
2.24977e-35	1.00774	0.442	0.069	7.33537e-31	MM5	BCL2L14	0.373
1.39759e-31	0.999791	0.512	0.101	4.55683e-27	MM5	LTB	0.411
2.3905e-82	0.996733	0.442	0.027	7.79423e-78	MM5	ASB2	0.415
6.79604e-23	0.987459	0.698	0.239	2.21585e-18	MM5	CKLF	0.459
1.76575e-10	0.987067	0.616	0.309	5.75723e-06	MM5	DUSP4	0.307
1.7365e-28	0.98074	0.686	0.206	5.66186e-24	MM5	ASAP1	0.48
1.15649e-18	0.972385	0.953	0.701	3.77072e-14	MM5	HINT1	0.252
6.72406e-19	0.964733	0.756	0.337	2.19238e-14	MM5	C1orf162	0.419
1.94431e-18	0.958419	0.767	0.349	6.33942e-14	MM5	JPT1	0.418
3.62867e-47	0.95742	0.547	0.08	1.18313e-42	MM5	CAMK2D	0.467
1.59568e-40	0.952968	0.628	0.123	5.20273e-36	MM5	CLIC2	0.505
5.00925e-14	0.934903	0.849	0.556	1.63326e-09	MM5	ATP5F1B	0.293
4.82489e-17	0.932693	0.733	0.328	1.57316e-12	MM5	EIF4B	0.405
1.73069e-162	0.927042	0.372	0.003	5.64293e-158	MM5	DBN1	0.369
1.91068e-12	0.923145	0.814	0.44	6.22976e-08	MM5	RGCC	0.374
2.12023e-13	0.919624	0.698	0.382	6.91303e-09	MM5	SRSF7	0.316
1.61481e-17	0.913318	0.779	0.357	5.2651e-13	MM5	HMGA1	0.422
1.3763e-29	0.910203	0.465	0.091	4.48741e-25	MM5	MCM5	0.374
6.08128e-103	0.905548	0.488	0.025	1.9828e-98	MM5	TMEM14A	0.463
1.17063e-13	0.904533	0.779	0.423	3.81684e-09	MM5	H2AFY	0.356
6.15763e-18	0.903309	0.988	0.742	2.00769e-13	MM5	HNRNPA1	0.246
2.94258e-15	0.901268	0.872	0.537	9.59427e-11	MM5	PSMB9	0.335
6.95445e-15	0.896957	0.895	0.595	2.2675e-10	MM5	CALM2	0.3
2.62882e-76	0.894306	0.349	0.017	8.57127e-72	MM5	SERPINF2	0.332
2.89921e-19	0.890033	0.802	0.35	9.45288e-15	MM5	EIF3M	0.452
2.47661e-21	0.88926	0.628	0.194	8.07498e-17	MM5	DAPP1	0.434
5.59244e-15	0.883732	0.721	0.341	1.82341e-10	MM5	PTP4A2	0.38
4.96099e-29	0.877398	0.674	0.18	1.61753e-24	MM5	ICAM3	0.494
3.49485e-24	0.876365	0.581	0.161	1.1395e-19	MM5	PIM2	0.42
2.36966e-115	0.870558	0.453	0.016	7.72627e-111	MM5	GCSAM	0.437
5.22753e-15	0.864515	0.744	0.344	1.70444e-10	MM5	CCT8	0.4
4.76506e-38	0.863426	0.64	0.13	1.55365e-33	MM5	VAC14	0.51
1.8144e-23	0.862328	0.674	0.215	5.91587e-19	MM5	DNAJC4	0.459
3.94366e-206	0.850152	0.384	0	1.28583e-201	MM5	XCR1	0.384
5.32971e-40	0.850013	0.442	0.063	1.73775e-35	MM5	DCTPP1	0.379
2.78709e-17	0.841114	0.593	0.196	9.08731e-13	MM5	DUT	0.397
4.50931e-15	0.83577	0.826	0.48	1.47026e-10	MM5	TRMT112	0.346
1.25212e-15	0.82443	0.86	0.443	4.08254e-11	MM5	EIF3E	0.417
1.39523e-12	0.822639	0.86	0.551	4.54914e-08	MM5	ATP5MC3	0.309
1.51071e-12	0.819436	0.605	0.264	4.92567e-08	MM5	GYPC	0.341
1.9459e-13	0.814275	0.849	0.516	6.3446e-09	MM5	GDI2	0.333
1.24335e-39	0.808472	0.523	0.085	4.05395e-35	MM5	P2RY6	0.438
4.61951e-16	0.806559	0.686	0.282	1.50619e-11	MM5	TRIM22	0.404
2.62244e-12	0.806496	0.814	0.484	8.55045e-08	MM5	CORO1A	0.33
6.08991e-17	0.804465	0.953	0.674	1.98562e-12	MM5	SLC25A5	0.279
1.37123e-22	0.798849	0.628	0.19	4.4709e-18	MM5	PRMT1	0.438
3.1315e-17	0.797985	0.977	0.73	1.02102e-12	MM5	HLA-DMA	0.247
3.02649e-18	0.794999	0.64	0.237	9.86788e-14	MM5	CCT2	0.403
3.70504e-19	0.789802	0.64	0.224	1.20803e-14	MM5	DSTN	0.416
1.03027e-15	0.789655	0.628	0.247	3.3592e-11	MM5	SRP19	0.381
1.26401e-34	0.785521	0.523	0.099	4.12132e-30	MM5	CYP2S1	0.424
2.25708e-25	0.783145	0.535	0.13	7.35921e-21	MM5	QPCT	0.405
2.6214e-10	0.78274	0.884	0.602	8.54708e-06	MM5	PCBP2	0.282
1.68327e-95	0.782313	0.419	0.018	5.48831e-91	MM5	PLCD1	0.401
3.78328e-12	0.78022	0.663	0.297	1.23354e-07	MM5	MX1	0.366
7.32446e-44	0.77523	0.43	0.053	2.38814e-39	MM5	SUSD3	0.377
4.32299e-08	0.771685	0.64	0.397	0.00140951	MM5	MYADM	0.243
8.78637e-12	0.765759	0.767	0.407	2.8648e-07	MM5	GSN	0.36
6.75038e-21	0.764447	0.442	0.107	2.20096e-16	MM5	GPR157	0.335
3.5934e-17	0.761748	0.698	0.275	1.17163e-12	MM5	EIF3D	0.423
6.00078e-23	0.755313	0.488	0.121	1.95655e-18	MM5	SELPLG	0.367
1.48796e-11	0.750976	0.628	0.306	4.85149e-07	MM5	CCT6A	0.322
5.39226e-33	0.749086	0.605	0.127	1.75815e-28	MM5	DENND1B	0.478
1.22535e-54	0.740031	0.337	0.024	3.99526e-50	MM5	VCAM1	0.313
3.42822e-19	0.732528	0.733	0.271	1.11777e-14	MM5	RHOC	0.462
2.34119e-11	0.731973	0.826	0.576	7.63346e-07	MM5	SAP18	0.25
3.76437e-11	0.729966	0.709	0.373	1.22737e-06	MM5	HLA-DQA2	0.336
2.89173e-26	0.729904	0.593	0.152	9.42847e-22	MM5	RAB29	0.441
2.24769e-13	0.72742	0.849	0.543	7.32859e-09	MM5	EIF3H	0.306
1.12793e-29	0.725507	0.5	0.103	3.67762e-25	MM5	PARP1	0.397
2.4176e-10	0.719409	0.814	0.592	7.88259e-06	MM5	HSPE1	0.222
7.65833e-15	0.719061	0.442	0.135	2.497e-10	MM5	MAP4	0.307
1.08746e-64	0.717815	0.5	0.047	3.54567e-60	MM5	SCARB1	0.453
3.12909e-38	0.716746	0.43	0.061	1.02024e-33	MM5	MAP4K1	0.369
9.41883e-44	0.715925	0.547	0.082	3.07101e-39	MM5	FUCA1	0.465
6.27389e-17	0.715538	0.477	0.147	2.0456e-12	MM5	CNPPD1	0.33
1.18662e-21	0.708605	0.5	0.132	3.86896e-17	MM5	HSPB11	0.368
1.59694e-14	0.704566	0.837	0.41	5.20684e-10	MM5	ST13	0.427
3.54394e-14	0.70109	0.686	0.311	1.1555e-09	MM5	RAB11A	0.375
1.46853e-09	0.698083	0.884	0.627	4.78813e-05	MM5	RAN	0.257
4.31384e-08	0.697843	0.57	0.319	0.00140653	MM5	RAB5A	0.251
9.5507e-16	0.69731	0.663	0.273	3.114e-11	MM5	SERPINB6	0.39
1.8964e-24	0.695704	0.465	0.101	6.18322e-20	MM5	SERTAD3	0.364
1.75023e-10	0.693591	0.384	0.14	5.70663e-06	MM5	GPR65	0.244
2.45109e-12	0.692821	0.663	0.298	7.99176e-08	MM5	PHB2	0.365
3.86768e-11	0.692239	0.698	0.355	1.26106e-06	MM5	EIF6	0.343
5.68817e-26	0.688757	0.5	0.112	1.85463e-21	MM5	FLOT2	0.388
7.02504e-12	0.687407	0.733	0.386	2.29051e-07	MM5	LGALS9	0.347
2.3078e-09	0.685738	0.558	0.258	7.52457e-05	MM5	FAM96A	0.3
2.41676e-10	0.68397	0.349	0.117	7.87985e-06	MM5	VMO1	0.232
1.37562e-39	0.678355	0.465	0.066	4.48521e-35	MM5	C1orf21	0.399
6.8401e-19	0.673166	0.593	0.189	2.23022e-14	MM5	IDH2	0.404
1.26832e-41	0.672094	0.407	0.049	4.13534e-37	MM5	GSTM4	0.358
8.93569e-72	0.670258	0.419	0.027	2.91348e-67	MM5	PNMA1	0.392
5.2642e-16	0.670233	0.616	0.222	1.71639e-11	MM5	DCXR	0.394
1.1558e-12	0.670204	0.64	0.276	3.76848e-08	MM5	NUTF2	0.364
4.13237e-52	0.670078	0.314	0.022	1.34736e-47	MM5	LAG3	0.292
5.20428e-10	0.668969	0.837	0.489	1.69685e-05	MM5	SAMHD1	0.348
1.08464e-26	0.667888	0.442	0.088	3.53646e-22	MM5	IDH3A	0.354
5.73252e-23	0.667301	0.535	0.141	1.86909e-18	MM5	NDUFS4	0.394
1.51209e-17	0.666983	0.628	0.216	4.93017e-13	MM5	PAK1	0.412
9.8445e-10	0.665183	0.86	0.578	3.2098e-05	MM5	RPS17	0.282
1.04989e-09	0.664713	0.733	0.396	3.42316e-05	MM5	ARL6IP5	0.337
3.15635e-12	0.664683	0.616	0.275	1.02913e-07	MM5	CLEC2B	0.341
1.36159e-12	0.663535	0.709	0.354	4.43945e-08	MM5	FNBP1	0.355
2.7191e-10	0.66316	0.884	0.602	8.86564e-06	MM5	ZYX	0.282
4.21362e-13	0.66268	0.64	0.267	1.37385e-08	MM5	TWF2	0.373
4.93293e-09	0.661887	0.895	0.684	0.000160838	MM5	CAP1	0.211
6.87472e-15	0.66072	0.523	0.183	2.2415e-10	MM5	CSK	0.34
2.11899e-13	0.659551	0.523	0.191	6.90897e-09	MM5	RNASEH2C	0.332
1.25244e-14	0.656862	0.628	0.234	4.08359e-10	MM5	SP110	0.394
3.16667e-12	0.654249	0.767	0.391	1.03249e-07	MM5	EIF3G	0.376
1.98593e-14	0.653392	0.453	0.145	6.47512e-10	MM5	MPG	0.308
4.88924e-22	0.651584	0.616	0.181	1.59414e-17	MM5	PPP1CC	0.435
1.35256e-13	0.650313	0.593	0.24	4.41003e-09	MM5	RBBP4	0.353
1.14554e-10	0.64925	0.837	0.456	3.73504e-06	MM5	ABRACL	0.381
3.17606e-14	0.64815	0.744	0.337	1.03555e-09	MM5	LSM7	0.407
2.45057e-21	0.644317	0.57	0.158	7.99009e-17	MM5	SFT2D2	0.412
2.54365e-09	0.644309	0.698	0.411	8.29357e-05	MM5	MARCKSL1	0.287
1.65747e-11	0.642789	0.64	0.287	5.40418e-07	MM5	SSB	0.353
3.31454e-12	0.638452	0.453	0.161	1.08071e-07	MM5	MCOLN2	0.292
1.2088e-17	0.638142	0.535	0.166	3.9413e-13	MM5	TPMT	0.369
6.93154e-12	0.63658	0.523	0.205	2.26003e-07	MM5	CDC42EP3	0.318
2.42833e-17	0.635449	0.674	0.246	7.91757e-13	MM5	PEBP1	0.428
1.56146e-09	0.634217	0.826	0.536	5.09114e-05	MM5	RNH1	0.29
3.62967e-09	0.63314	0.779	0.474	0.000118345	MM5	RNASET2	0.305
9.16587e-13	0.632055	0.721	0.333	2.98853e-08	MM5	SPINT2	0.388
1.17292e-36	0.63169	0.291	0.028	3.82431e-32	MM5	TLR10	0.263
3.34501e-09	0.630807	0.767	0.463	0.000109064	MM5	NCL	0.304
1.87773e-08	0.626215	0.709	0.485	0.000612232	MM5	HSPD1	0.224
4.85669e-12	0.625819	0.674	0.326	1.58352e-07	MM5	APH1A	0.348
6.12789e-29	0.620441	0.5	0.1	1.998e-24	MM5	NME4	0.4
4.17679e-13	0.619781	0.547	0.21	1.36184e-08	MM5	CAT	0.337
2.81105e-11	0.619292	0.779	0.431	9.16544e-07	MM5	ATP5PB	0.348
7.62408e-09	0.618674	0.895	0.6	0.000248583	MM5	HIGD2A	0.295
1.23131e-23	0.615075	0.523	0.124	4.01469e-19	MM5	BATF3	0.399
1.06426e-11	0.615042	0.756	0.364	3.47001e-07	MM5	ALDH2	0.392
2.1672e-46	0.614763	0.36	0.034	7.06616e-42	MM5	P2RY14	0.326
7.45105e-13	0.613579	0.605	0.246	2.42941e-08	MM5	MYD88	0.359
5.6736e-16	0.609992	0.442	0.129	1.84988e-11	MM5	BCL2L11	0.313
1.46109e-17	0.60888	0.465	0.129	4.76389e-13	MM5	HIST1H2BK	0.336
1.89149e-11	0.607459	0.407	0.142	6.1672e-07	MM5	DBNDD2	0.265
4.43544e-15	0.606564	0.767	0.33	1.44618e-10	MM5	MDH2	0.437
1.16726e-13	0.606514	0.698	0.287	3.80584e-09	MM5	SUMO3	0.411
3.78605e-18	0.605339	0.581	0.188	1.23444e-13	MM5	SCNM1	0.393
3.54551e-16	0.605143	0.523	0.167	1.15601e-11	MM5	DCAF7	0.356
2.03674e-08	0.60494	0.814	0.576	0.000664081	MM5	SARAF	0.238
9.88381e-13	0.598782	0.523	0.198	3.22262e-08	MM5	LDLRAD4	0.325
9.56177e-13	0.594862	0.698	0.309	3.11761e-08	MM5	C18orf32	0.389
1.31226e-08	0.594489	0.628	0.329	0.000427862	MM5	AUP1	0.299
3.06136e-19	0.592362	0.43	0.111	9.98155e-15	MM5	MCUR1	0.319
1.25708e-11	0.591631	0.488	0.189	4.0987e-07	MM5	METTL26	0.299
3.43899e-08	0.590924	0.64	0.349	0.00112128	MM5	ACTN1	0.291
1.61921e-08	0.59058	0.814	0.494	0.000527944	MM5	RBX1	0.32
1.62585e-10	0.590552	0.791	0.431	5.30109e-06	MM5	PGLS	0.36
4.42039e-24	0.588539	0.407	0.082	1.44127e-19	MM5	RCN2	0.325
3.05439e-16	0.586879	0.465	0.139	9.95885e-12	MM5	BUD23	0.326
4.82344e-13	0.586778	0.523	0.197	1.57268e-08	MM5	SLAMF8	0.326
6.91348e-23	0.586012	0.628	0.176	2.25414e-18	MM5	RHOF	0.452
2.76149e-08	0.585861	0.837	0.627	0.000900383	MM5	PDIA3	0.21
2.36692e-14	0.585854	0.512	0.174	7.71733e-10	MM5	EVI2B	0.338
8.40882e-13	0.585205	0.698	0.327	2.74169e-08	MM5	RALY	0.371
1.59864e-08	0.584861	0.884	0.588	0.000521237	MM5	EIF5A	0.296
1.65855e-89	0.584733	0.407	0.019	5.4077e-85	MM5	CD226	0.388
1.61263e-17	0.58424	0.488	0.145	5.25798e-13	MM5	EVL	0.343
4.98325e-17	0.583986	0.453	0.131	1.62479e-12	MM5	AKR7A2	0.322
3.73704e-16	0.582826	0.547	0.173	1.21846e-11	MM5	AC004687.1	0.374
8.0732e-18	0.582101	0.616	0.21	2.63227e-13	MM5	NMI	0.406
7.54305e-11	0.579578	0.605	0.267	2.45941e-06	MM5	CACYBP	0.338
8.29096e-08	0.578378	0.884	0.59	0.00270327	MM5	H2AFZ	0.294
2.62341e-07	0.576704	0.837	0.634	0.00855364	MM5	BRK1	0.203
2.70348e-21	0.576462	0.442	0.104	8.81471e-17	MM5	SLC1A5	0.338
6.28497e-64	0.574988	0.221	0.006	2.04922e-59	MM5	FKBP1B	0.215
4.11118e-11	0.574487	0.488	0.197	1.34045e-06	MM5	SND1	0.291
2.51792e-44	0.574429	0.36	0.036	8.20967e-40	MM5	GSTM2	0.324
4.74584e-11	0.57356	0.651	0.31	1.54738e-06	MM5	OTUB1	0.341
2.86812e-12	0.573067	0.326	0.091	9.35151e-08	MM5	CNOT8	0.235
1.32839e-09	0.568124	0.581	0.274	4.33121e-05	MM5	RBMX	0.307
2.40506e-09	0.567229	0.547	0.243	7.84169e-05	MM5	MMADHC	0.304
1.63488e-13	0.566387	0.698	0.297	5.33052e-09	MM5	ELOVL5	0.401
3.62133e-31	0.566341	0.523	0.102	1.18073e-26	MM5	KCNK6	0.421
3.16155e-15	0.564274	0.512	0.168	1.03082e-10	MM5	ACER3	0.344
4.56341e-23	0.56273	0.465	0.107	1.4879e-18	MM5	TMEM243	0.358
8.82489e-56	0.561597	0.477	0.049	2.87735e-51	MM5	FLT3	0.428
1.94387e-15	0.559738	0.419	0.123	6.33799e-11	MM5	RNF5	0.296
5.20176e-08	0.558675	0.907	0.644	0.00169603	MM5	EDF1	0.263
3.00962e-11	0.558437	0.547	0.24	9.81288e-07	MM5	ELOVL1	0.307
2.03958e-12	0.55787	0.558	0.217	6.65005e-08	MM5	CORO1B	0.341
1.90815e-10	0.557572	0.721	0.353	6.22152e-06	MM5	RTRAF	0.368
1.15554e-14	0.556645	0.465	0.143	3.76764e-10	MM5	ABI3	0.322
3.57344e-08	0.554551	0.779	0.467	0.00116512	MM5	PGAM1	0.312
1.7933e-08	0.554118	0.849	0.554	0.000584706	MM5	SRSF3	0.295
4.26774e-13	0.553595	0.535	0.199	1.3915e-08	MM5	LSM4	0.336
2.06618e-27	0.55261	0.395	0.069	6.73679e-23	MM5	TRAF4	0.326
2.36323e-20	0.551661	0.407	0.091	7.7053e-16	MM5	APOL3	0.316
1.04071e-10	0.550598	0.57	0.244	3.39325e-06	MM5	NHP2	0.326
1.17524e-19	0.548579	0.372	0.082	3.83188e-15	MM5	PIK3CB	0.29
1.04939e-33	0.54786	0.384	0.053	3.42153e-29	MM5	DGAT2	0.331
1.73371e-07	0.547456	0.721	0.444	0.00565277	MM5	ATP5F1C	0.277
1.29522e-25	0.546883	0.349	0.057	4.22305e-21	MM5	INPP5F	0.292
1.77619e-16	0.545942	0.442	0.124	5.79128e-12	MM5	PMPCB	0.318
4.22515e-15	0.545931	0.605	0.214	1.37761e-10	MM5	IDH3G	0.391
5.29429e-10	0.545829	0.698	0.342	1.7262e-05	MM5	SUPT4H1	0.356
3.54964e-14	0.543976	0.384	0.11	1.15736e-09	MM5	SNX20	0.274
2.86721e-09	0.543567	0.814	0.539	9.34854e-05	MM5	BST2	0.275
3.97549e-15	0.541871	0.442	0.133	1.29621e-10	MM5	IMPDH2	0.309
1.02485e-81	0.541086	0.314	0.011	3.34153e-77	MM5	NAALADL1	0.303
1.82322e-09	0.540917	0.581	0.284	5.94462e-05	MM5	SEC13	0.297
2.27171e-07	0.535251	0.465	0.216	0.0074069	MM5	GTF3A	0.249
6.50142e-15	0.535115	0.477	0.154	2.11979e-10	MM5	FCHSD2	0.323
2.74865e-23	0.533859	0.36	0.067	8.96196e-19	MM5	HSDL2	0.293
1.61882e-10	0.533765	0.616	0.272	5.27815e-06	MM5	SNAP23	0.344
2.8045e-08	0.531644	0.547	0.26	0.000914406	MM5	C19orf70	0.287
3.03656e-22	0.529876	0.349	0.066	9.90071e-18	MM5	DIMT1	0.283
1.83548e-17	0.529298	0.512	0.155	5.98458e-13	MM5	VDAC3	0.357
6.85648e-10	0.528433	0.674	0.312	2.23556e-05	MM5	DBNL	0.362
1.44116e-12	0.528358	0.709	0.303	4.69891e-08	MM5	WAS	0.406
9.20435e-09	0.523351	0.581	0.298	0.000300108	MM5	TCP1	0.283
3.05384e-09	0.523095	0.616	0.299	9.95705e-05	MM5	SNRPF	0.317
1.65866e-14	0.52256	0.616	0.234	5.40806e-10	MM5	PTRHD1	0.382
2.19157e-22	0.52184	0.302	0.049	7.14562e-18	MM5	RAMP1	0.253
1.82509e-14	0.520945	0.326	0.081	5.95071e-10	MM5	HDAC9	0.245
1.3302e-07	0.520851	0.884	0.672	0.0043371	MM5	LDHA	0.212
2.20813e-67	0.520813	0.384	0.024	7.1996e-63	MM5	KIF16B	0.36
2.41124e-16	0.518193	0.535	0.172	7.86186e-12	MM5	TRABD	0.363
2.27569e-08	0.515984	0.919	0.702	0.000741988	MM5	RPL23	0.217
2.85117e-14	0.515891	0.616	0.234	9.29624e-10	MM5	FBL	0.382
6.08168e-08	0.514829	0.721	0.429	0.00198293	MM5	HLA-DMB	0.292
2.32146e-08	0.5143	0.465	0.191	0.000756913	MM5	TMX1	0.274
3.7686e-12	0.513777	0.721	0.32	1.22875e-07	MM5	ANP32B	0.401
7.62304e-10	0.513217	0.756	0.387	2.48549e-05	MM5	ERH	0.369
1.13642e-82	0.511796	0.337	0.013	3.70531e-78	MM5	BTLA	0.324
3.09791e-16	0.511504	0.384	0.098	1.01007e-11	MM5	PSTPIP1	0.286
7.76928e-08	0.51118	0.779	0.46	0.00253317	MM5	TRAPPC1	0.319
1.68008e-18	0.510727	0.43	0.111	5.47789e-14	MM5	TMEM50B	0.319
9.53433e-26	0.509995	0.372	0.066	3.10867e-21	MM5	AGPAT1	0.306
3.2114e-11	0.509347	0.5	0.186	1.04708e-06	MM5	APEX1	0.314
2.99698e-07	0.509335	0.884	0.624	0.00977164	MM5	LAP3	0.26
2.7514e-12	0.507719	0.581	0.231	8.97093e-08	MM5	MDH1	0.35
1.93333e-15	0.506733	0.512	0.166	6.30362e-11	MM5	FAM162A	0.346
5.20212e-15	0.506226	0.395	0.113	1.69615e-10	MM5	UPF2	0.282
2.15377e-12	0.505349	0.5	0.178	7.02235e-08	MM5	SELL	0.322
2.86752e-13	0.504294	0.314	0.082	9.34956e-09	MM5	CALCRL	0.232
1.24753e-08	0.504273	0.407	0.161	0.000406756	MM5	CIITA	0.246
2.23563e-09	0.504211	0.651	0.326	7.28928e-05	MM5	EID1	0.325
9.64151e-09	0.503261	0.523	0.228	0.000314361	MM5	NCKAP1L	0.295
2.98967e-09	0.500328	0.674	0.329	9.74783e-05	MM5	CCT4	0.345
8.83664e-35	0.500007	0.233	0.019	2.88119e-30	MM5	LRRCC1	0.214
3.29985e-192	4.52	0.986	0.051	1.07592e-187	MM6	SELENOP	0.935
6.80128e-125	4.34957	0.826	0.06	2.21756e-120	MM6	RNASE1	0.766
3.04646e-155	3.86263	0.928	0.061	9.93298e-151	MM6	SLC40A1	0.867
4.39856e-64	3.70573	0.986	0.269	1.43415e-59	MM6	LGMN	0.717
1.86156e-71	3.61194	0.986	0.216	6.06962e-67	MM6	C1QA	0.77
1.03626e-71	3.54413	1	0.214	3.37873e-67	MM6	C1QC	0.786
4.39257e-88	3.51661	0.957	0.152	1.4322e-83	MM6	STAB1	0.805
8.6665e-62	3.23746	0.971	0.237	2.82571e-57	MM6	C1QB	0.734
2.32239e-71	2.97764	0.783	0.11	7.57214e-67	MM6	DAB2	0.673
1.10648e-91	2.96247	0.768	0.076	3.60767e-87	MM6	FOLR2	0.692
1.63673e-222	2.64646	0.71	0.014	5.33657e-218	MM6	CD163L1	0.696
3.582e-43	2.6411	0.609	0.109	1.16791e-38	MM6	F13A1	0.5
6.61935e-155	2.52668	0.783	0.037	2.15824e-150	MM6	PLTP	0.746
4.03271e-163	2.51789	0.797	0.037	1.31487e-158	MM6	A2M	0.76
1.92429e-41	2.50399	0.797	0.199	6.27415e-37	MM6	ARL4C	0.598
8.39244e-34	2.36722	0.928	0.596	2.73636e-29	MM6	FCGRT	0.332
8.26257e-27	2.35529	0.623	0.154	2.69401e-22	MM6	JCHAIN	0.469
2.51705e-33	2.35075	0.812	0.261	8.20685e-29	MM6	CTSD	0.551
4.52172e-67	2.30996	0.681	0.081	1.47431e-62	MM6	FUCA1	0.6
5.90008e-38	2.29716	0.812	0.259	1.92372e-33	MM6	PLD3	0.553
1.70929e-26	2.2416	0.913	0.556	5.57313e-22	MM6	CTSC	0.357
1.74835e-155	2.215	0.623	0.02	5.70049e-151	MM6	IGF1	0.603
4.16883e-74	2.14298	0.565	0.047	1.35925e-69	MM6	MAF	0.518
1.15051e-32	2.14195	0.957	0.575	3.75123e-28	MM6	MS4A7	0.382
2.40731e-109	2.13215	0.783	0.06	7.84904e-105	MM6	SIGLEC1	0.723
6.89248e-130	2.12135	0.826	0.052	2.24729e-125	MM6	APOE	0.774
1.71876e-40	2.09876	0.797	0.197	5.60402e-36	MM6	CD163	0.6
2.24694e-127	2.09726	0.739	0.044	7.32615e-123	MM6	WWP1	0.695
2.31622e-145	2.09527	0.609	0.021	7.55204e-141	MM6	CD209	0.588
1.99899e-12	2.04645	0.696	0.468	6.5177e-08	MM6	IFI6	0.228
4.64347e-253	2.02133	0.667	0.008	1.514e-248	MM6	LILRB5	0.659
5.96374e-122	1.99247	0.71	0.041	1.94448e-117	MM6	SLCO2B1	0.669
2.77055e-33	1.96765	0.71	0.195	9.03339e-29	MM6	LIPA	0.515
7.56281e-65	1.95169	0.652	0.072	2.46585e-60	MM6	APOC1	0.58
5.81426e-30	1.94066	0.768	0.236	1.89574e-25	MM6	RGS1	0.532
6.08699e-35	1.89771	0.71	0.184	1.98466e-30	MM6	MS4A4A	0.526
3.08199e-28	1.87795	0.884	0.412	1.00488e-23	MM6	FGL2	0.472
1.20674e-51	1.86371	0.493	0.051	3.93457e-47	MM6	GPNMB	0.442
3.31655e-45	1.83903	0.681	0.113	1.08136e-40	MM6	DNASE1L3	0.568
8.28766e-20	1.8317	0.754	0.345	2.70219e-15	MM6	ABCA1	0.409
2.56388e-27	1.83086	0.768	0.276	8.35954e-23	MM6	CSF1R	0.492
3.3494e-52	1.82617	0.739	0.132	1.09207e-47	MM6	FPR3	0.607
1.37498e-28	1.82024	0.942	0.672	4.48313e-24	MM6	GRN	0.27
7.74031e-30	1.80381	0.942	0.532	2.52373e-25	MM6	MS4A6A	0.41
1.64316e-34	1.79889	0.841	0.286	5.35752e-30	MM6	MPEG1	0.555
1.21579e-37	1.76511	0.609	0.117	3.96409e-33	MM6	IFI44L	0.492
7.97656e-26	1.75374	0.696	0.211	2.60076e-21	MM6	MRC1	0.485
1.37048e-22	1.74866	0.667	0.22	4.46846e-18	MM6	TIPARP	0.447
9.10654e-87	1.7192	0.478	0.025	2.96919e-82	MM6	VSIG4	0.453
1.61485e-21	1.69287	0.841	0.501	5.26521e-17	MM6	CTSZ	0.34
1.31307e-24	1.68871	0.884	0.386	4.28125e-20	MM6	CD14	0.498
1.96065e-16	1.65767	0.71	0.316	6.3927e-12	MM6	ZNF331	0.394
3.04548e-18	1.58015	0.768	0.334	9.92978e-14	MM6	LMNA	0.434
6.88559e-100	1.56877	0.594	0.035	2.24505e-95	MM6	AXL	0.559
2.69622e-57	1.56795	0.406	0.03	8.79104e-53	MM6	PDK4	0.376
2.56546e-17	1.53052	0.87	0.484	8.36467e-13	MM6	ZFP36L1	0.386
7.50428e-43	1.52151	0.667	0.123	2.44677e-38	MM6	ADAP2	0.544
3.45243e-52	1.49295	0.551	0.066	1.12566e-47	MM6	FRMD4B	0.485
1.19636e-32	1.47608	0.565	0.113	3.90074e-28	MM6	LGALS3BP	0.452
7.83646e-30	1.47321	0.58	0.131	2.55508e-25	MM6	RGL1	0.449
1.0286e-22	1.46541	0.884	0.539	3.35374e-18	MM6	BST2	0.345
4.53108e-30	1.44514	0.667	0.169	1.47736e-25	MM6	ARHGAP18	0.498
5.72031e-35	1.41323	0.449	0.066	1.86511e-30	MM6	SPRED1	0.383
3.95551e-54	1.40735	0.377	0.026	1.28969e-49	MM6	CCL24	0.351
5.18756e-41	1.38643	0.565	0.09	1.6914e-36	MM6	ITM2C	0.475
2.5838e-17	1.38298	0.957	0.644	8.42448e-13	MM6	FOSB	0.313
3.13706e-13	1.37761	0.855	0.56	1.02284e-08	MM6	ATF3	0.295
2.57039e-35	1.37592	0.652	0.139	8.38077e-31	MM6	NRP1	0.513
8.74485e-25	1.36918	0.42	0.076	2.85126e-20	MM6	XIST	0.344
4.9283e-26	1.3613	0.768	0.29	1.60687e-21	MM6	CD4	0.478
3.30209e-21	1.36105	0.841	0.474	1.07665e-16	MM6	RNASET2	0.367
2.32008e-39	1.35349	0.551	0.087	7.56463e-35	MM6	TTYH3	0.464
5.45896e-18	1.35304	0.942	0.625	1.77989e-13	MM6	NR4A2	0.317
3.20931e-11	1.35181	0.507	0.213	1.0464e-06	MM6	ACP5	0.294
6.80288e-22	1.34683	0.609	0.19	2.21808e-17	MM6	ARHGAP4	0.419
6.99768e-26	1.34671	0.478	0.097	2.28159e-21	MM6	SERPINF1	0.381
4.0335e-19	1.34113	0.652	0.232	1.31512e-14	MM6	AHR	0.42
8.14205e-26	1.33506	0.609	0.162	2.65472e-21	MM6	ITPR2	0.447
2.83648e-21	1.33128	0.638	0.211	9.24835e-17	MM6	NCF4	0.427
1.83151e-23	1.32056	0.551	0.141	5.97165e-19	MM6	ENPP2	0.41
1.41097e-20	1.31582	0.319	0.051	4.60045e-16	MM6	CCL18	0.268
6.81666e-23	1.31531	0.551	0.136	2.22257e-18	MM6	UTRN	0.415
1.25645e-56	1.31108	0.464	0.04	4.09667e-52	MM6	SASH1	0.424
1.57011e-25	1.30405	0.522	0.117	5.11933e-21	MM6	ADAMDEC1	0.405
1.80313e-18	1.30086	0.739	0.352	5.87911e-14	MM6	TGFBI	0.387
3.40876e-47	1.29508	0.522	0.065	1.11143e-42	MM6	LACC1	0.457
3.53392e-19	1.29309	0.884	0.542	1.15224e-14	MM6	TMEM176B	0.342
1.97099e-25	1.29114	0.681	0.198	6.42643e-21	MM6	CD81	0.483
1.28306e-52	1.2651	0.449	0.041	4.18342e-48	MM6	GATM	0.408
2.99054e-09	1.26408	0.754	0.488	9.75065e-05	MM6	JUN	0.266
6.54386e-28	1.26389	0.362	0.048	2.13362e-23	MM6	MMP12	0.314
1.08784e-25	1.24956	0.464	0.095	3.54691e-21	MM6	CD84	0.369
3.14112e-20	1.24307	0.754	0.328	1.02416e-15	MM6	MFSD1	0.426
1.88391e-12	1.23525	0.638	0.307	6.1425e-08	MM6	PARP14	0.331
5.19086e-43	1.22546	0.435	0.048	1.69248e-38	MM6	C2	0.387
7.48963e-106	1.22028	0.42	0.013	2.44199e-101	MM6	LINC00996	0.407
6.18906e-92	1.2101	0.449	0.019	2.01794e-87	MM6	SDC3	0.43
5.07885e-15	1.20147	0.768	0.41	1.65596e-10	MM6	CREG1	0.358
1.14838e-93	1.19514	0.333	0.008	3.74429e-89	MM6	CXCL12	0.325
4.54281e-08	1.18953	0.841	0.566	0.00148118	MM6	HNRNPU	0.275
2.91024e-28	1.18622	0.565	0.127	9.48884e-24	MM6	TSPAN4	0.438
1.57808e-14	1.18384	0.638	0.259	5.14534e-10	MM6	CD302	0.379
5.24257e-47	1.18367	0.275	0.016	1.70934e-42	MM6	RCN3	0.259
6.04922e-34	1.17613	0.478	0.074	1.97235e-29	MM6	LPAR6	0.404
7.89311e-10	1.17269	0.42	0.162	2.57355e-05	MM6	SEMA6B	0.258
2.17544e-21	1.16399	0.522	0.131	7.09303e-17	MM6	MGAT4A	0.391
1.78822e-08	1.16306	0.478	0.226	0.00058305	MM6	RANBP2	0.252
7.34068e-10	1.15626	0.696	0.398	2.39343e-05	MM6	RNF213	0.298
1.65359e-10	1.15317	0.667	0.361	5.39154e-06	MM6	NFKBID	0.306
1.16099e-15	1.15096	0.783	0.472	3.78542e-11	MM6	CANX	0.311
1.05024e-34	1.1492	0.377	0.044	3.42432e-30	MM6	ANKH	0.333
1.21869e-08	1.14511	0.768	0.524	0.000397353	MM6	FUS	0.244
2.44095e-20	1.14245	0.478	0.123	7.95872e-16	MM6	ATP1B1	0.355
7.20295e-20	1.13962	0.435	0.099	2.34852e-15	MM6	TIMP2	0.336
2.47822e-31	1.13921	0.42	0.06	8.08024e-27	MM6	NR1H3	0.36
1.01502e-70	1.1323	0.391	0.02	3.30948e-66	MM6	ABCC5	0.371
2.98391e-20	1.1313	0.58	0.177	9.72904e-16	MM6	SCARB2	0.403
1.34061e-10	1.12358	0.594	0.278	4.37106e-06	MM6	TXNIP	0.316
6.91344e-15	1.12282	0.797	0.433	2.25413e-10	MM6	APLP2	0.364
1.256e-12	1.11351	0.464	0.154	4.0952e-08	MM6	MMP9	0.31
6.38389e-13	1.1104	0.696	0.374	2.08147e-08	MM6	SNX6	0.322
1.06492e-40	1.10558	0.29	0.021	3.47217e-36	MM6	RCAN1	0.269
1.19445e-16	1.10266	0.536	0.175	3.89451e-12	MM6	DAPK1	0.361
7.54742e-14	1.0911	0.855	0.597	2.46083e-09	MM6	ASAH1	0.258
4.41949e-68	1.08752	0.348	0.016	1.44097e-63	MM6	MERTK	0.332
4.86471e-10	1.08074	0.435	0.168	1.58614e-05	MM6	TCF4	0.267
6.68947e-08	1.07135	0.522	0.275	0.0021811	MM6	DYNC1H1	0.247
4.19133e-16	1.07035	0.609	0.231	1.36658e-11	MM6	HEXA	0.378
3.99869e-80	1.06607	0.333	0.011	1.30377e-75	MM6	ITGB5	0.322
5.63812e-13	1.06429	0.797	0.457	1.83831e-08	MM6	TMEM176A	0.34
2.24876e-09	1.06314	0.319	0.101	7.33207e-05	MM6	CLN8	0.218
1.07838e-15	1.05816	0.478	0.14	3.51605e-11	MM6	FOXO3	0.338
1.19483e-14	1.05778	0.71	0.345	3.89575e-10	MM6	WASF2	0.365
1.7352e-26	1.05606	0.435	0.078	5.65761e-22	MM6	ACP2	0.357
3.28693e-20	1.05546	0.261	0.037	1.0717e-15	MM6	ZNF141	0.224
8.06748e-08	1.04845	0.507	0.233	0.0026304	MM6	HES1	0.274
3.14492e-23	1.04474	0.609	0.17	1.0254e-18	MM6	RNASE6	0.439
1.40965e-10	1.04413	0.362	0.118	4.59617e-06	MM6	NCOA7	0.244
1.15964e-10	1.04289	0.652	0.344	3.78099e-06	MM6	IL10RA	0.308
5.14794e-10	1.0341	0.493	0.207	1.67849e-05	MM6	IL6ST	0.286
1.47672e-14	1.02884	0.333	0.08	4.81485e-10	MM6	STMN1	0.253
1.13409e-13	1.02416	0.493	0.17	3.69769e-09	MM6	MACF1	0.323
5.49328e-21	1.02293	0.275	0.039	1.79109e-16	MM6	EGR2	0.236
1.14346e-10	1.02234	0.623	0.332	3.72825e-06	MM6	TMEM123	0.291
1.54893e-21	1.01795	0.478	0.112	5.05029e-17	MM6	SGPL1	0.366
2.18657e-64	1.0179	0.319	0.014	7.12932e-60	MM6	FRMD4A	0.305
1.31148e-24	1.01371	0.449	0.088	4.27608e-20	MM6	MSR1	0.361
6.53676e-10	1.0132	0.551	0.255	2.13131e-05	MM6	QKI	0.296
1.20901e-23	1.01117	0.478	0.102	3.94196e-19	MM6	PHACTR2	0.376
6.56702e-100	1.00753	0.348	0.008	2.14118e-95	MM6	SLC7A8	0.34
2.9105e-08	1.00277	0.435	0.197	0.000948967	MM6	CELF1	0.238
7.35167e-11	1.00012	0.739	0.484	2.39701e-06	MM6	CYBB	0.255
5.07757e-10	0.988327	0.696	0.473	1.65554e-05	MM6	TPP1	0.223
5.37434e-15	0.987951	0.797	0.428	1.7523e-10	MM6	HLA-DMB	0.369
2.16832e-13	0.987803	0.449	0.15	7.0698e-09	MM6	AP1B1	0.299
1.54575e-32	0.979289	0.449	0.069	5.03991e-28	MM6	AP2A2	0.38
6.44916e-12	0.978247	0.826	0.586	2.10275e-07	MM6	HSP90B1	0.24
3.08167e-46	0.973033	0.29	0.018	1.00478e-41	MM6	LTC4S	0.272
5.23715e-14	0.967296	0.493	0.172	1.70757e-09	MM6	SH2B3	0.321
1.4311e-18	0.966745	0.435	0.107	4.6661e-14	MM6	PLXND1	0.328
9.64856e-66	0.965989	0.348	0.017	3.14591e-61	MM6	ME1	0.331
1.0707e-20	0.961606	0.449	0.106	3.49101e-16	MM6	OTULINL	0.343
1.75078e-26	0.960082	0.246	0.025	5.70843e-22	MM6	MGAT5	0.221
3.2774e-27	0.953149	0.304	0.037	1.0686e-22	MM6	FILIP1L	0.267
2.42474e-11	0.95271	0.449	0.163	7.90586e-07	MM6	SEMA4A	0.286
6.82331e-13	0.951643	0.58	0.221	2.22474e-08	MM6	KCTD12	0.359
2.5572e-32	0.951127	0.261	0.022	8.33776e-28	MM6	FAM13A	0.239
8.01745e-15	0.948161	0.493	0.157	2.61409e-10	MM6	SMPDL3A	0.336
8.10116e-08	0.945025	0.522	0.255	0.00264138	MM6	MAFB	0.267
3.75173e-08	0.943528	0.623	0.363	0.00122325	MM6	SRRM2	0.26
2.57377e-12	0.936723	0.638	0.282	8.39177e-08	MM6	NAIP	0.356
2.14446e-15	0.9354	0.58	0.211	6.992e-11	MM6	SCAMP2	0.369
5.71404e-18	0.929719	0.536	0.162	1.86306e-13	MM6	CD300A	0.374
4.92888e-43	0.928397	0.333	0.027	1.60706e-38	MM6	GPR34	0.306
6.3192e-09	0.924528	0.594	0.301	0.000206038	MM6	MX1	0.293
3.57431e-13	0.923524	0.652	0.308	1.1654e-08	MM6	DPP7	0.344
5.23731e-11	0.920953	0.638	0.314	1.70763e-06	MM6	CLTC	0.324
2.66809e-10	0.916967	0.464	0.189	8.69931e-06	MM6	DRAM2	0.275
1.48581e-40	0.911931	0.362	0.034	4.84449e-36	MM6	BEX3	0.328
2.73326e-18	0.906847	0.522	0.153	8.9118e-14	MM6	ENG	0.369
4.88804e-10	0.904213	0.565	0.264	1.59375e-05	MM6	MYO9B	0.301
3.12467e-10	0.903378	0.391	0.136	1.0188e-05	MM6	USP36	0.255
1.36227e-10	0.898497	0.565	0.266	4.44168e-06	MM6	RASSF4	0.299
7.82419e-12	0.890703	0.696	0.355	2.55108e-07	MM6	BLVRB	0.341
5.37344e-08	0.888784	0.435	0.185	0.00175201	MM6	IRF2BP2	0.25
7.09932e-15	0.887096	0.261	0.049	2.31473e-10	MM6	SLC37A2	0.212
4.66095e-14	0.885196	0.478	0.16	1.5197e-09	MM6	AKR1B1	0.318
1.02243e-29	0.883929	0.348	0.044	3.33364e-25	MM6	CCND1	0.304
2.78826e-16	0.879557	0.406	0.102	9.09111e-12	MM6	CTNND1	0.304
8.23561e-10	0.87788	0.841	0.599	2.68522e-05	MM6	CALM2	0.242
2.26201e-10	0.875347	0.522	0.225	7.37528e-06	MM6	RTN3	0.297
1.32199e-20	0.872277	0.435	0.1	4.31035e-16	MM6	SUMF2	0.335
1.65409e-12	0.871726	0.29	0.07	5.39315e-08	MM6	MAN1A1	0.22
4.97453e-08	0.865195	0.464	0.221	0.00162194	MM6	TACC1	0.243
2.34271e-10	0.863148	0.464	0.189	7.63839e-06	MM6	CCDC107	0.275
2.48047e-08	0.860095	0.725	0.419	0.000808756	MM6	NR4A3	0.306
1.51738e-08	0.856274	0.667	0.382	0.000494742	MM6	HSPB1	0.285
1.9423e-17	0.854756	0.536	0.167	6.33286e-13	MM6	PREX1	0.369
9.8861e-25	0.854468	0.435	0.081	3.22336e-20	MM6	BMP2K	0.354
7.70904e-29	0.854333	0.333	0.042	2.51353e-24	MM6	ETV5	0.291
1.6921e-08	0.854113	0.652	0.398	0.000551709	MM6	TNFRSF14	0.254
5.18417e-09	0.853979	0.638	0.34	0.00016903	MM6	ADA2	0.298
1.44653e-08	0.852584	0.551	0.262	0.000471641	MM6	ZFP36L2	0.289
2.37845e-17	0.849839	0.478	0.13	7.75493e-13	MM6	MKNK1	0.348
2.2663e-10	0.849674	0.391	0.137	7.38928e-06	MM6	SPATS2L	0.254
2.7612e-07	0.848671	0.551	0.3	0.00900289	MM6	GNA13	0.251
7.05438e-26	0.847092	0.449	0.083	2.30008e-21	MM6	DSC2	0.366
4.88109e-11	0.843928	0.565	0.237	1.59148e-06	MM6	LAMP1	0.328
1.5737e-08	0.840932	0.522	0.243	0.000513106	MM6	PRDM1	0.279
8.8308e-09	0.840135	0.652	0.391	0.000287928	MM6	LGALS9	0.261
2.93262e-16	0.839973	0.275	0.05	9.56181e-12	MM6	SLC9A9	0.225
2.5544e-13	0.837765	0.565	0.22	8.32862e-09	MM6	SNX2	0.345
3.28082e-10	0.837653	0.536	0.243	1.06971e-05	MM6	RB1	0.293
1.08884e-10	0.832651	0.478	0.189	3.55015e-06	MM6	NEU1	0.289
5.50872e-32	0.832305	0.275	0.025	1.79612e-27	MM6	ATP13A2	0.25
1.25365e-14	0.831794	0.42	0.118	4.08753e-10	MM6	ZFHX3	0.302
1.26176e-07	0.831406	0.435	0.202	0.00411398	MM6	AMD1	0.233
3.93571e-12	0.829818	0.783	0.514	1.28324e-07	MM6	VAMP8	0.269
2.39489e-07	0.827377	0.406	0.184	0.00780853	MM6	EIF2AK2	0.222
4.67994e-09	0.826865	0.362	0.126	0.000152589	MM6	MTSS1	0.236
1.55712e-09	0.821511	0.667	0.414	5.07699e-05	MM6	AKR1A1	0.253
2.6944e-08	0.815268	0.319	0.107	0.000878508	MM6	SLC12A7	0.212
6.78935e-18	0.812787	0.362	0.075	2.21367e-13	MM6	COLGALT1	0.287
4.88909e-09	0.812366	0.812	0.548	0.000159409	MM6	GPR183	0.264
3.91646e-13	0.811918	0.464	0.153	1.27696e-08	MM6	TECR	0.311
6.39289e-08	0.811847	0.333	0.123	0.0020844	MM6	PHF3	0.21
2.81554e-11	0.810459	0.493	0.194	9.18008e-07	MM6	PDIA4	0.299
3.27259e-11	0.810044	0.435	0.15	1.06703e-06	MM6	TTC3	0.285
1.12842e-13	0.808771	0.304	0.07	3.6792e-09	MM6	BAIAP2	0.234
2.14757e-14	0.808453	0.493	0.15	7.00216e-10	MM6	FCGR3A	0.343
6.73415e-10	0.808127	0.696	0.417	2.19567e-05	MM6	CD164	0.279
7.89453e-08	0.806512	0.71	0.426	0.00257401	MM6	CFD	0.284
8.31173e-11	0.804667	0.29	0.079	2.71004e-06	MM6	GOLIM4	0.211
4.74754e-10	0.799168	0.609	0.301	1.54794e-05	MM6	CD59	0.308
4.64499e-08	0.794785	0.667	0.414	0.0015145	MM6	RBM47	0.253
1.08319e-07	0.793537	0.58	0.322	0.00353176	MM6	RPN2	0.258
1.75356e-13	0.791365	0.406	0.115	5.7175e-09	MM6	IFI44	0.291
2.06538e-08	0.790984	0.391	0.158	0.000673416	MM6	KDM5A	0.233
1.1095e-07	0.789999	0.623	0.347	0.00361752	MM6	MBNL1	0.276
1.67111e-09	0.788253	0.391	0.143	5.44867e-05	MM6	AKAP9	0.248
1.97491e-10	0.787851	0.507	0.213	6.43918e-06	MM6	PLXDC2	0.294
1.32058e-07	0.78364	0.58	0.326	0.00430577	MM6	GNAS	0.254
3.78615e-87	0.781636	0.29	0.006	1.23447e-82	MM6	TMEM37	0.284
4.73348e-30	0.776069	0.377	0.051	1.54335e-25	MM6	DST	0.326
2.53711e-16	0.770691	0.275	0.05	8.27225e-12	MM6	JUP	0.225
6.69417e-11	0.767972	0.638	0.284	2.18263e-06	MM6	VSIR	0.354
3.74484e-17	0.763187	0.304	0.057	1.22101e-12	MM6	TPCN1	0.247
7.91356e-14	0.762969	0.362	0.093	2.58022e-09	MM6	TCN2	0.269
2.76396e-16	0.762575	0.333	0.072	9.0119e-12	MM6	MYO5A	0.261
1.13348e-12	0.761476	0.42	0.128	3.69571e-08	MM6	GNPDA1	0.292
7.60897e-30	0.761153	0.319	0.036	2.4809e-25	MM6	OLFML2B	0.283
4.1082e-15	0.753388	0.261	0.049	1.33948e-10	MM6	SFMBT2	0.212
5.80636e-09	0.752418	0.478	0.209	0.000189316	MM6	VPS13C	0.269
5.88266e-10	0.752245	0.304	0.089	1.91804e-05	MM6	ATM	0.215
3.18766e-08	0.748634	0.333	0.12	0.00103934	MM6	PIK3R1	0.213
2.62903e-07	0.740085	0.449	0.213	0.00857194	MM6	DOCK8	0.236
5.56232e-10	0.738142	0.333	0.107	1.81359e-05	MM6	ADAM28	0.226
2.48557e-08	0.736908	0.362	0.137	0.00081042	MM6	SAMD9L	0.225
1.89301e-08	0.736097	0.362	0.134	0.000617216	MM6	PRMT9	0.228
3.56892e-90	0.735723	0.232	0.002	1.16365e-85	MM6	PLXDC1	0.23
2.25824e-07	0.734651	0.536	0.275	0.007363	MM6	ITGA4	0.261
3.36669e-29	0.729059	0.246	0.022	1.09771e-24	MM6	CMKLR1	0.224
2.85984e-09	0.726666	0.652	0.361	9.32451e-05	MM6	NCOA4	0.291
5.26265e-16	0.720187	0.449	0.125	1.71589e-11	MM6	ABHD12	0.324
2.56594e-15	0.71654	0.449	0.125	8.36625e-11	MM6	RENBP	0.324
1.61182e-77	0.715788	0.304	0.009	5.25533e-73	MM6	GFRA2	0.295
3.96415e-08	0.715616	0.464	0.214	0.00129251	MM6	NUCKS1	0.25
1.42062e-07	0.715529	0.696	0.453	0.00463193	MM6	PTGES3	0.243
7.84244e-11	0.708464	0.435	0.154	2.55703e-06	MM6	HNMT	0.281
1.16464e-07	0.708404	0.667	0.391	0.00379731	MM6	FYB1	0.276
9.59931e-13	0.703282	0.464	0.155	3.12986e-08	MM6	FUCA2	0.309
1.35495e-14	0.696607	0.246	0.044	4.4178e-10	MM6	CLCA1	0.202
4.78874e-11	0.695471	0.304	0.083	1.56137e-06	MM6	KIAA1109	0.221
6.17843e-11	0.690531	0.435	0.157	2.01448e-06	MM6	GAA	0.278
9.25595e-27	0.686897	0.304	0.037	3.0179e-22	MM6	NISCH	0.267
2.10235e-08	0.685328	0.464	0.208	0.000685472	MM6	CISD2	0.256
3.08867e-20	0.684372	0.246	0.032	1.00706e-15	MM6	EPHX1	0.214
6.9887e-08	0.684353	0.609	0.31	0.00227867	MM6	LAIR1	0.299
1.33442e-07	0.681933	0.478	0.222	0.00435088	MM6	CD36	0.256
5.50019e-13	0.681654	0.304	0.072	1.79334e-08	MM6	HERC1	0.232
5.64855e-21	0.676532	0.29	0.042	1.84171e-16	MM6	SIGLEC12	0.248
2.41053e-09	0.675568	0.435	0.173	7.85953e-05	MM6	CYFIP1	0.262
2.24793e-08	0.674634	0.42	0.172	0.000732938	MM6	OAS1	0.248
7.87023e-09	0.670721	0.638	0.368	0.000256609	MM6	MAN2B1	0.27
1.15662e-25	0.670532	0.261	0.028	3.77118e-21	MM6	VCAM1	0.233
8.48052e-21	0.669844	0.246	0.031	2.76507e-16	MM6	GIMAP8	0.215
7.58466e-12	0.663616	0.333	0.091	2.47298e-07	MM6	LARS	0.242
4.03027e-09	0.662884	0.377	0.137	0.000131407	MM6	FEZ2	0.24
2.60067e-14	0.662684	0.275	0.056	8.47949e-10	MM6	SPATA20	0.219
8.24892e-38	0.655805	0.246	0.016	2.68956e-33	MM6	SEMA4C	0.23
5.33326e-08	0.65168	0.377	0.145	0.00173891	MM6	OAS2	0.232
1.39825e-11	0.650098	0.275	0.067	4.55901e-07	MM6	EMB	0.208
1.30632e-08	0.645918	0.391	0.15	0.000425926	MM6	FAM120A	0.241
2.89432e-07	0.645808	0.478	0.231	0.00943694	MM6	NCKAP1L	0.247
1.19565e-28	0.645186	0.232	0.02	3.8984e-24	MM6	SLC2A8	0.212
1.86061e-11	0.643989	0.435	0.146	6.06651e-07	MM6	DNMT1	0.289
3.70924e-09	0.642162	0.551	0.253	0.00012094	MM6	PEBP1	0.298
2.79808e-15	0.637876	0.275	0.052	9.12313e-11	MM6	BMPR2	0.223
1.58941e-09	0.636852	0.391	0.139	5.18229e-05	MM6	MAN2A1	0.252
1.03462e-33	0.630287	0.275	0.023	3.37337e-29	MM6	FAM213A	0.252
1.58543e-10	0.624273	0.319	0.09	5.16931e-06	MM6	P2RY13	0.229
8.90073e-10	0.623852	0.275	0.074	2.90208e-05	MM6	WDFY3	0.201
1.36376e-08	0.622138	0.319	0.106	0.000444653	MM6	PRRC2B	0.213
3.25526e-10	0.618112	0.406	0.143	1.06138e-05	MM6	TMEM35B	0.263
2.38345e-11	0.614175	0.478	0.172	7.77123e-07	MM6	GM2A	0.306
4.97431e-08	0.613569	0.594	0.303	0.00162187	MM6	IRF8	0.291
1.46105e-10	0.607085	0.391	0.131	4.76377e-06	MM6	BEX4	0.26
7.12194e-08	0.601668	0.623	0.344	0.00232211	MM6	HEXB	0.279
2.34214e-19	0.5991	0.304	0.049	7.63654e-15	MM6	LGALS4	0.255
1.53345e-12	0.597221	0.29	0.067	4.99982e-08	MM6	FAM198B	0.223
9.71374e-13	0.595904	0.261	0.055	3.16716e-08	MM6	ABCG1	0.206
1.47407e-22	0.595849	0.261	0.032	4.80622e-18	MM6	NBPF1	0.229
1.07355e-12	0.594581	0.29	0.067	3.5003e-08	MM6	CHID1	0.223
1.27472e-11	0.594124	0.362	0.104	4.15623e-07	MM6	PLBD2	0.258
1.85793e-13	0.593924	0.304	0.069	6.05779e-09	MM6	IDH1	0.235
2.37094e-07	0.588529	0.536	0.284	0.00773046	MM6	VOPP1	0.252
5.3719e-10	0.587286	0.275	0.074	1.75151e-05	MM6	ZZEF1	0.201
2.43104e-32	0.58318	0.246	0.019	7.9264e-28	MM6	ITSN1	0.227
3.14516e-10	0.579764	0.377	0.123	1.02548e-05	MM6	P4HA1	0.254
2.17732e-14	0.578741	0.29	0.061	7.09914e-10	MM6	KIF13B	0.229
1.85691e-13	0.578307	0.261	0.053	6.05446e-09	MM6	FCHO2	0.208
3.74821e-15	0.576077	0.246	0.043	1.2221e-10	MM6	MAVS	0.203
4.38018e-09	0.571337	0.406	0.155	0.000142816	MM6	CYB561A3	0.251
5.66687e-10	0.569159	0.348	0.11	1.84768e-05	MM6	PARP1	0.238
3.39246e-10	0.56802	0.319	0.091	1.10611e-05	MM6	PLAU	0.228
6.19416e-09	0.567631	0.319	0.103	0.000201961	MM6	HELZ	0.216
1.56707e-09	0.56553	0.362	0.121	5.10942e-05	MM6	GGA1	0.241
6.32175e-08	0.563629	0.493	0.227	0.00206121	MM6	SEC14L1	0.266
2.53766e-16	0.560479	0.261	0.045	8.27405e-12	MM6	PRKACB	0.216
2.68755e-09	0.556849	0.493	0.204	8.76276e-05	MM6	DNPH1	0.289
1.25642e-29	0.554027	0.304	0.033	4.09656e-25	MM6	OSBPL1A	0.271
3.95255e-09	0.553144	0.319	0.099	0.000128873	MM6	CD9	0.22
1.18963e-25	0.549824	0.261	0.028	3.87877e-21	MM6	TLR7	0.233
7.57937e-12	0.549583	0.319	0.086	2.47125e-07	MM6	AIG1	0.233
6.20373e-08	0.549193	0.362	0.134	0.00202273	MM6	OAS3	0.228
9.42947e-38	0.542704	0.261	0.018	3.07448e-33	MM6	ARHGEF12	0.243
1.21527e-07	0.533779	0.348	0.132	0.00396238	MM6	MLEC	0.216
2.77583e-10	0.531039	0.29	0.079	9.0506e-06	MM6	SGMS1	0.211
1.68246e-08	0.529336	0.304	0.101	0.000548567	MM6	TEX264	0.203
7.04419e-10	0.527512	0.29	0.08	2.29676e-05	MM6	H1F0	0.21
4.42365e-53	0.526423	0.217	0.007	1.44233e-48	MM6	ITGA9	0.21
2.03627e-09	0.52497	0.304	0.091	6.63926e-05	MM6	PARP10	0.213
1.03806e-07	0.513207	0.391	0.159	0.00338459	MM6	SNX5	0.232
2.44799e-08	0.509838	0.478	0.194	0.000798168	MM6	CLEC10A	0.284
9.78904e-11	0.508017	0.275	0.069	3.19172e-06	MM6	MITF	0.206
8.08361e-27	4.55668	1	0.132	2.63566e-22	MM7	IGFBP7	0.868
6.15663e-47	4.13904	0.643	0.024	2.00737e-42	MM7	TAGLN	0.619
7.98377e-149	4.01714	0.786	0.008	2.60311e-144	MM7	RGS5	0.778
9.06874e-81	3.67344	0.857	0.023	2.95686e-76	MM7	MYL9	0.834
4.792e-90	3.61085	0.786	0.017	1.56243e-85	MM7	SPARCL1	0.769
8.83453e-35	3.54811	0.429	0.014	2.8805e-30	MM7	ACTA2	0.415
2.08615e-50	3.45977	0.5	0.012	6.8019e-46	MM7	CYR61	0.488
1.85683e-171	3.39409	0.857	0.008	6.05419e-167	MM7	NNMT	0.849
8.20008e-100	3.25898	1	0.026	2.67364e-95	MM7	SPARC	0.974
4.00064e-194	3.25286	0.857	0.007	1.30441e-189	MM7	ADAMTS4	0.85
4.00172e-13	3.24354	0.643	0.094	1.30476e-08	MM7	PLAU	0.549
6.00149e-214	3.12336	1	0.009	1.95679e-209	MM7	CALD1	0.991
6.26152e-170	2.99024	0.929	0.01	2.04157e-165	MM7	COL3A1	0.919
1.11507e-165	2.80874	0.857	0.009	3.63568e-161	MM7	COL1A2	0.848
2.83626e-148	2.7624	0.857	0.01	9.24761e-144	MM7	COL4A2	0.847
4.43199e-17	2.66539	0.929	0.164	1.44505e-12	MM7	IL32	0.765
2.4657e-121	2.65104	0.786	0.011	8.03942e-117	MM7	MGP	0.775
7.81448e-278	2.57522	0.786	0.002	2.54791e-273	MM7	NDUFA4L2	0.784
4.84923e-70	2.52874	0.857	0.028	1.58109e-65	MM7	CRISPLD2	0.829
5.67796e-87	2.52135	0.786	0.018	1.8513e-82	MM7	TPM2	0.768
6.74942e-18	2.51708	0.714	0.086	2.20065e-13	MM7	RGS16	0.628
1.76119e-88	2.50991	0.786	0.017	5.74236e-84	MM7	IGFBP4	0.769
5.71366e-245	2.50732	0.857	0.004	1.86294e-240	MM7	COL4A1	0.853
7.56422e-34	2.45858	0.857	0.063	2.46631e-29	MM7	TPM1	0.794
6.72065e-132	2.3951	0.643	0.006	2.19127e-127	MM7	ADIRF	0.637
6.63961e-245	2.38606	0.857	0.004	2.16485e-240	MM7	BGN	0.853
2.79054e-163	2.37072	0.786	0.007	9.09855e-159	MM7	C1S	0.779
5.30205e-152	2.37048	0.786	0.008	1.72873e-147	MM7	COL1A1	0.778
0	2.35575	0.929	0.003	0	MM7	SOD3	0.926
4.58392e-113	2.35129	0.786	0.012	1.49459e-108	MM7	CAV1	0.774
2.08909e-32	2.3359	0.786	0.056	6.81147e-28	MM7	TFPI	0.73
1.58807e-11	2.31658	0.5	0.063	5.17791e-07	MM7	MT1A	0.437
4.12763e-47	2.3022	0.857	0.044	1.34581e-42	MM7	SELENOM	0.813
2.54868e-79	2.28063	0.5	0.007	8.30996e-75	MM7	LMCD1	0.493
4.01973e-45	2.24669	0.929	0.053	1.31063e-40	MM7	A2M	0.876
5.45319e-174	2.2432	0.857	0.008	1.77801e-169	MM7	COL6A2	0.849
1.05314e-156	2.22367	0.286	0	3.43376e-152	MM7	PI15	0.286
5.68868e-12	2.21425	0.929	0.267	1.85479e-07	MM7	SERPING1	0.662
3.89143e-52	2.15187	0.857	0.039	1.2688e-47	MM7	EPAS1	0.818
1.08823e-37	2.10462	0.857	0.056	3.54817e-33	MM7	PDLIM1	0.801
5.78315e-12	2.09863	0.214	0.011	1.88559e-07	MM7	CXCL14	0.203
1.25374e-10	2.03851	0.929	0.248	4.0878e-06	MM7	PHLDA1	0.681
3.7071e-138	2.01721	0.857	0.012	1.2087e-133	MM7	CNN3	0.845
1.35266e-119	2.00956	0.5	0.004	4.41034e-115	MM7	CTGF	0.496
1.82256e-201	1.99068	0.857	0.006	5.94246e-197	MM7	MFGE8	0.851
5.70631e-243	1.93477	0.643	0.002	1.86054e-238	MM7	NOTCH3	0.641
1.4494e-19	1.90266	0.714	0.074	4.72576e-15	MM7	ERRFI1	0.64
3.3121e-08	1.86555	0.786	0.235	0.00107991	MM7	DSTN	0.551
1.04861e-70	1.86271	0.429	0.006	3.41898e-66	MM7	LIF	0.423
1.26519e-07	1.83239	0.929	0.478	0.00412516	MM7	IFITM1	0.451
3.55051e-166	1.82781	0.643	0.004	1.15764e-161	MM7	TIMP3	0.639
2.50407e-299	1.82047	0.714	0.001	8.16452e-295	MM7	EDNRA	0.713
4.45223e-147	1.81031	0.5	0.002	1.45165e-142	MM7	GJA4	0.498
3.80629e-40	1.80588	0.643	0.028	1.24104e-35	MM7	PLPP3	0.615
4.21873e-92	1.80175	0.714	0.013	1.37552e-87	MM7	TCIM	0.701
1.16207e-136	1.79156	0.5	0.003	3.78894e-132	MM7	FGF7	0.497
9.16462e-73	1.78	0.714	0.018	2.98813e-68	MM7	CFH	0.696
1.54282e-40	1.76124	0.714	0.034	5.03037e-36	MM7	C11orf96	0.68
2.92699e-14	1.74212	0.786	0.118	9.54346e-10	MM7	TSC22D1	0.668
5.25759e-13	1.73148	0.643	0.092	1.71424e-08	MM7	ID3	0.551
2.40799e-60	1.72824	0.714	0.022	7.85126e-56	MM7	RARRES2	0.692
2.58568e-143	1.71719	0.643	0.005	8.43062e-139	MM7	CAVIN1	0.638
6.1522e-39	1.70319	0.643	0.03	2.00592e-34	MM7	LHFPL6	0.613
2.20714e-166	1.70202	0.643	0.004	7.19639e-162	MM7	AEBP1	0.639
1.03874e-11	1.69062	0.5	0.063	3.38682e-07	MM7	TNFRSF12A	0.437
6.44737e-34	1.68487	0.429	0.014	2.10217e-29	MM7	HOPX	0.415
2.09198e-09	1.68316	1	0.387	6.82089e-05	MM7	ITGB1	0.613
5.59462e-224	1.66122	0.786	0.004	1.82413e-219	MM7	DDR2	0.782
1.2814e-07	1.6314	0.929	0.387	0.004178	MM7	HSPB1	0.542
5.4761e-51	1.6291	0.214	0.002	1.78548e-46	MM7	STC1	0.212
4.25197e-112	1.56689	0.643	0.008	1.38635e-107	MM7	COL18A1	0.635
3.94927e-108	1.5614	0.571	0.006	1.28766e-103	MM7	COL6A1	0.565
1.11527e-89	1.53128	0.571	0.008	3.63634e-85	MM7	MYLK	0.563
3.25293e-158	1.51931	0.643	0.004	1.06062e-153	MM7	FRZB	0.639
3.77038e-197	1.51573	0.643	0.003	1.22933e-192	MM7	THY1	0.64
2.66576e-96	1.50369	0.643	0.01	8.69172e-92	MM7	PCOLCE	0.633
1.34545e-212	1.49596	0.5	0.001	4.38683e-208	MM7	CPE	0.499
1.1034e-10	1.48116	0.429	0.05	3.59763e-06	MM7	STEAP4	0.379
1.09805e-16	1.46151	0.929	0.151	3.58019e-12	MM7	CSRP1	0.778
5.18311e-26	1.45505	0.571	0.035	1.68995e-21	MM7	MYC	0.536
4.67835e-205	1.44785	0.786	0.005	1.52537e-200	MM7	C1R	0.781
1.04898e-16	1.44707	0.214	0.008	3.42019e-12	MM7	DCN	0.206
9.27269e-09	1.42118	0.714	0.176	0.000302336	MM7	ARID5B	0.538
1.81651e-22	1.41252	0.643	0.051	5.92273e-18	MM7	RASD1	0.592
4.60557e-174	1.40786	0.5	0.002	1.50165e-169	MM7	MCAM	0.498
9.07708e-45	1.40374	0.357	0.007	2.95958e-40	MM7	PTGES	0.35
5.3178e-13	1.37724	0.857	0.16	1.73387e-08	MM7	PALM2-AKAP2	0.697
1.26287e-74	1.36892	0.643	0.013	4.11758e-70	MM7	CRIP2	0.63
9.37925e-30	1.36354	0.714	0.049	3.0581e-25	MM7	SERPINH1	0.665
2.51719e-07	1.36134	0.857	0.289	0.0082073	MM7	C12orf57	0.568
7.52935e-10	1.33961	0.429	0.055	2.45495e-05	MM7	CFB	0.374
9.09782e-13	1.32498	0.214	0.01	2.96635e-08	MM7	LUM	0.204
3.51148e-55	1.30065	0.571	0.015	1.14492e-50	MM7	CAVIN3	0.556
1.12501e-165	1.29826	0.643	0.004	3.66809e-161	MM7	ITGA1	0.639
5.11435e-83	1.27604	0.429	0.004	1.66753e-78	MM7	MYH11	0.425
1.18195e-15	1.27466	0.714	0.09	3.85374e-11	MM7	IFI27	0.624
1.39855e-78	1.25527	0.286	0.002	4.55996e-74	MM7	LYPD1	0.284
2.37049e-165	1.2486	0.643	0.004	7.72898e-161	MM7	PDGFRB	0.639
9.34084e-33	1.23925	0.214	0.003	3.04558e-28	MM7	COL6A3	0.211
3.17575e-12	1.23825	0.714	0.121	1.03545e-07	MM7	NCOA7	0.593
2.47007e-36	1.1919	0.5	0.018	8.05366e-32	MM7	SH3PXD2A	0.482
1.683e-37	1.19152	0.571	0.023	5.48741e-33	MM7	ISYNA1	0.548
2.77732e-31	1.19137	0.5	0.021	9.05544e-27	MM7	AKAP12	0.479
3.16212e-122	1.19034	0.357	0.001	1.03101e-117	MM7	MAP1B	0.356
2.62567e-212	1.17315	0.5	0.001	8.561e-208	MM7	COL5A2	0.499
1.31709e-12	1.17223	0.786	0.142	4.29436e-08	MM7	MAP4	0.644
3.91902e-136	1.16073	0.5	0.003	1.2778e-131	MM7	ADAMTS1	0.497
8.19583e-20	1.15585	0.643	0.06	2.67225e-15	MM7	REXO2	0.583
8.83616e-96	1.14991	0.571	0.007	2.88103e-91	MM7	PLS3	0.564
1.10192e-14	1.14946	0.5	0.049	3.5928e-10	MM7	EPS8	0.451
3.35352e-108	1.13685	0.429	0.003	1.09342e-103	MM7	TNC	0.426
2.19978e-50	1.12975	0.429	0.009	7.17239e-46	MM7	EDNRB	0.42
1.48413e-79	1.12697	0.5	0.007	4.83902e-75	MM7	APOLD1	0.493
3.92662e-50	1.11891	0.429	0.009	1.28027e-45	MM7	SPRY1	0.42
4.80894e-147	1.11403	0.5	0.002	1.56796e-142	MM7	FSTL1	0.498
2.68922e-166	1.09859	0.571	0.003	8.76821e-162	MM7	LOXL2	0.568
4.03303e-17	1.08155	0.714	0.08	1.31497e-12	MM7	TCEAL9	0.634
8.98067e-79	1.07983	0.643	0.012	2.92815e-74	MM7	SLC39A14	0.631
1.67501e-52	1.0716	0.286	0.003	5.46138e-48	MM7	FABP4	0.283
1.46568e-103	1.06903	0.571	0.006	4.77886e-99	MM7	PRSS23	0.565
5.19418e-147	1.06243	0.5	0.002	1.69356e-142	MM7	TGFB1I1	0.498
1.3247e-08	1.05385	0.5	0.082	0.000431919	MM7	KLF9	0.418
5.53519e-277	1.04056	0.571	0	1.80475e-272	MM7	GPR4	0.571
1.93699e-08	1.0381	0.571	0.106	0.000631554	MM7	TIMP2	0.465
8.48039e-250	1.0277	0.571	0.001	2.76503e-245	MM7	CAV2	0.57
1.8926e-249	1.02762	0.571	0.001	6.17083e-245	MM7	ADGRF5	0.57
9.50499e-14	1.02589	0.5	0.051	3.0991e-09	MM7	MAP3K7CL	0.449
1.48305e-22	1.02351	0.429	0.022	4.83549e-18	MM7	FN1	0.407
1.11664e-142	0.999634	0.643	0.005	3.6408e-138	MM7	MSRB3	0.638
2.04943e-13	0.997191	0.357	0.027	6.68217e-09	MM7	LBH	0.33
7.64289e-163	0.995532	0.357	0	2.49197e-158	MM7	POSTN	0.357
2.52894e-119	0.991545	0.5	0.004	8.24559e-115	MM7	VASN	0.496
5.09673e-39	0.989005	0.429	0.012	1.66179e-34	MM7	PTP4A3	0.417
5.93656e-176	0.983916	0.429	0.001	1.93561e-171	MM7	COL5A1	0.428
5.47783e-56	0.982429	0.5	0.011	1.78605e-51	MM7	DLC1	0.489
5.16838e-273	0.979985	0.5	0	1.68515e-268	MM7	SLC7A2	0.5
7.30717e-22	0.979042	0.571	0.041	2.3825e-17	MM7	FILIP1L	0.53
1.83123e-46	0.975321	0.714	0.029	5.97073e-42	MM7	PAM	0.685
3.69632e-46	0.973302	0.714	0.029	1.20518e-41	MM7	SPTBN1	0.685
1.99541e-10	0.955515	0.429	0.05	6.50603e-06	MM7	CCND1	0.379
3.162e-127	0.950959	0.5	0.003	1.03097e-122	MM7	SGIP1	0.497
1.61554e-10	0.950514	0.5	0.068	5.26747e-06	MM7	YPEL2	0.432
1.87761e-19	0.950138	0.5	0.036	6.12195e-15	MM7	EPHX1	0.464
8.06984e-90	0.94487	0.286	0.001	2.63117e-85	MM7	MEDAG	0.285
4.38479e-74	0.939948	0.429	0.005	1.42966e-69	MM7	A4GALT	0.424
5.19418e-147	0.936896	0.5	0.002	1.69356e-142	MM7	NR2F2	0.498
1.70866e-25	0.934178	0.5	0.027	5.5711e-21	MM7	CYP7B1	0.473
1.12001e-238	0.933442	0.5	0	3.6518e-234	MM7	ADAMTS9	0.5
6.94845e-287	0.933404	0.643	0.001	2.26554e-282	MM7	MXRA8	0.642
2.37596e-25	0.925736	0.5	0.027	7.74682e-21	MM7	NID1	0.473
7.06985e-11	0.923947	0.643	0.104	2.30513e-06	MM7	SERPINF1	0.539
1.26502e-07	0.922016	0.786	0.218	0.00412459	MM7	NUCKS1	0.568
7.14506e-18	0.914406	0.286	0.013	2.32965e-13	MM7	SYNPO2	0.273
1.20316e-140	0.909166	0.429	0.002	3.9229e-136	MM7	OSMR	0.427
5.29663e-14	0.905422	0.429	0.037	1.72697e-09	MM7	PLPP1	0.392
1.6405e-19	0.897892	0.429	0.026	5.34885e-15	MM7	ANGPTL4	0.403
8.90759e-83	0.897435	0.5	0.006	2.90432e-78	MM7	FBLIM1	0.494
1.04604e-173	0.895818	0.5	0.002	3.4106e-169	MM7	CHN1	0.498
2.62113e-07	0.895165	0.786	0.215	0.00854619	MM7	PTMS	0.571
8.71376e-119	0.891105	0.571	0.005	2.84112e-114	MM7	RBPMS	0.566
1.27807e-48	0.887113	0.286	0.004	4.16715e-44	MM7	COL15A1	0.282
1.5792e-07	0.886555	0.5	0.097	0.00514898	MM7	CEBPZ	0.403
1.09463e-07	0.88559	0.429	0.064	0.00356905	MM7	CCL8	0.365
1.3172e-89	0.881216	0.286	0.001	4.29472e-85	MM7	COL12A1	0.285
1.20797e-22	0.880543	0.357	0.015	3.9386e-18	MM7	PLOD2	0.342
1.00844e-20	0.87478	0.571	0.044	3.28802e-16	MM7	CLEC11A	0.527
5.30953e-22	0.872639	0.571	0.04	1.73117e-17	MM7	BEX3	0.531
8.22987e-73	0.870735	0.571	0.01	2.68335e-68	MM7	MYO1B	0.561
3.6799e-10	0.869869	0.643	0.109	1.19983e-05	MM7	CYTH2	0.534
1.41812e-08	0.863296	0.643	0.13	0.000462379	MM7	HIPK2	0.513
1.00421e-139	0.862676	0.357	0.001	3.27422e-135	MM7	LAMA4	0.356
1.45082e-191	0.862242	0.571	0.002	4.73038e-187	MM7	PXDN	0.569
1.88723e-195	0.861913	0.357	0	6.15332e-191	MM7	ENPEP	0.357
1.94412e-23	0.849716	0.429	0.022	6.3388e-19	MM7	PKIG	0.407
1.40175e-175	0.848118	0.429	0.001	4.57041e-171	MM7	COL14A1	0.428
5.23704e-09	0.84784	0.571	0.099	0.000170754	MM7	GGT5	0.472
2.92002e-19	0.842321	0.357	0.018	9.52072e-15	MM7	FHL2	0.339
5.16838e-273	0.841921	0.5	0	1.68515e-268	MM7	SLIT3	0.5
8.71197e-109	0.835997	0.357	0.002	2.84054e-104	MM7	ANGPT2	0.355
4.44954e-191	0.833901	0.5	0.001	1.45077e-186	MM7	ITGA7	0.499
8.1159e-10	0.832929	0.357	0.039	2.64619e-05	MM7	KIAA0040	0.318
1.1309e-175	0.830521	0.429	0.001	3.6873e-171	MM7	SGCE	0.428
6.31504e-90	0.82771	0.286	0.001	2.05902e-85	MM7	HSPB8	0.285
1.30819e-09	0.816852	0.571	0.095	4.26535e-05	MM7	NGRN	0.476
4.48461e-70	0.807095	0.357	0.004	1.46221e-65	MM7	TINAGL1	0.353
1.10707e-09	0.795638	0.571	0.093	3.60959e-05	MM7	SEPT11	0.478
6.50898e-09	0.794333	0.429	0.061	0.000212225	MM7	VCL	0.368
2.66283e-18	0.794317	0.5	0.039	8.68216e-14	MM7	CYBRD1	0.461
7.09076e-08	0.793759	0.643	0.14	0.00231194	MM7	LARP7	0.503
8.856e-08	0.786745	0.643	0.141	0.0028875	MM7	RCN1	0.502
5.37036e-12	0.781552	0.357	0.031	1.75101e-07	MM7	ETS1	0.326
1.94097e-42	0.779523	0.357	0.007	6.32854e-38	MM7	SEPT4	0.35
2.59993e-173	0.774805	0.5	0.002	8.47709e-169	MM7	DKK3	0.498
2.93892e-15	0.772766	0.357	0.024	9.58236e-11	MM7	CTNNAL1	0.333
3.67694e-11	0.770767	0.286	0.021	1.19887e-06	MM7	EBF1	0.265
3.40188e-71	0.769805	0.214	0.001	1.10918e-66	MM7	SEMA6D	0.213
1.62874e-09	0.768762	0.5	0.074	5.31052e-05	MM7	B4GALT3	0.426
6.02065e-70	0.765807	0.286	0.002	1.96303e-65	MM7	MRVI1	0.284
5.09264e-61	0.765437	0.429	0.007	1.66046e-56	MM7	ANTXR1	0.422
1.52057e-09	0.76326	0.643	0.115	4.9578e-05	MM7	NIFK	0.528
1.70614e-09	0.75941	0.429	0.055	5.56287e-05	MM7	PMEPA1	0.374
2.70846e-65	0.755732	0.357	0.004	8.83094e-61	MM7	PLAT	0.353
3.17652e-13	0.753158	0.571	0.069	1.03571e-08	MM7	NMD3	0.502
1.0381e-14	0.751045	0.5	0.048	3.38472e-10	MM7	PLOD1	0.452
3.76211e-30	0.748163	0.5	0.022	1.22664e-25	MM7	FERMT2	0.478
1.45778e-48	0.747527	0.286	0.004	4.75308e-44	MM7	ARHGEF17	0.282
1.82031e-125	0.740176	0.286	0	5.93511e-121	MM7	TEX41	0.286
8.75455e-09	0.736667	0.429	0.06	0.000285442	MM7	ZBTB20	0.369
3.75177e-48	0.733876	0.429	0.009	1.22327e-43	MM7	LAMB2	0.42
3.1904e-10	0.731787	0.357	0.036	1.04023e-05	MM7	C1QTNF1	0.321
1.05314e-156	0.726941	0.286	0	3.43376e-152	MM7	PLAC9	0.286
2.03862e-27	0.724484	0.286	0.008	6.64693e-23	MM7	FRMD3	0.278
5.34343e-163	0.7221	0.357	0	1.74223e-158	MM7	EGFL6	0.357
3.31235e-61	0.720313	0.357	0.004	1.07999e-56	MM7	GLIS3	0.353
1.52139e-08	0.716695	0.571	0.103	0.000496049	MM7	RBBP7	0.468
1.05314e-156	0.714051	0.286	0	3.43376e-152	MM7	SNAI2	0.286
1.50007e-127	0.71223	0.429	0.002	4.89097e-123	MM7	BCAR1	0.427
1.78948e-44	0.711777	0.357	0.007	5.83461e-40	MM7	CTSK	0.35
9.64614e-33	0.708961	0.357	0.01	3.14512e-28	MM7	DEPP1	0.347
1.85952e-16	0.706845	0.571	0.054	6.06296e-12	MM7	PEAK1	0.517
1.88723e-195	0.706138	0.357	0	6.15332e-191	MM7	TRPC4	0.357
6.31504e-90	0.695795	0.286	0.001	2.05902e-85	MM7	CACNB2	0.285
5.28258e-78	0.691265	0.429	0.005	1.72238e-73	MM7	C9orf3	0.424
8.70184e-11	0.689469	0.643	0.101	2.83724e-06	MM7	GNL3	0.542
3.37852e-09	0.688733	0.5	0.071	0.000110157	MM7	TM4SF1	0.429
3.87575e-09	0.685796	0.571	0.096	0.000126369	MM7	ITFG1	0.475
1.94332e-11	0.68181	0.286	0.021	6.3362e-07	MM7	FGFR1	0.265
2.28863e-125	0.681337	0.286	0	7.46207e-121	MM7	COX4I2	0.286
5.65133e-118	0.67399	0.214	0	1.84261e-113	MM7	CDH6	0.214
1.54988e-17	0.669247	0.357	0.021	5.05339e-13	MM7	NAT10	0.336
7.47413e-08	0.668935	0.571	0.111	0.00243694	MM7	PTS	0.46
1.4024e-24	0.66858	0.571	0.036	4.57252e-20	MM7	AAR2	0.535
1.05314e-156	0.667143	0.286	0	3.43376e-152	MM7	PTN	0.286
2.13233e-20	0.66326	0.357	0.017	6.95246e-16	MM7	PROCR	0.34
4.99091e-22	0.661096	0.286	0.01	1.62728e-17	MM7	DMD	0.276
5.00002e-10	0.657341	0.429	0.051	1.63026e-05	MM7	FXYD6	0.378
2.01762e-07	0.652985	0.429	0.07	0.00657847	MM7	INTS10	0.359
6.59984e-70	0.649858	0.429	0.006	2.15188e-65	MM7	FAT1	0.423
4.72579e-13	0.649415	0.357	0.028	1.54084e-08	MM7	PTK2	0.329
3.44137e-15	0.648969	0.643	0.072	1.12206e-10	MM7	RTL8A	0.571
2.33503e-100	0.64725	0.429	0.003	7.61338e-96	MM7	SGCB	0.426
2.65102e-61	0.645011	0.357	0.004	8.64366e-57	MM7	EFEMP2	0.353
1.23542e-09	0.642297	0.5	0.072	4.02809e-05	MM7	RASSF1	0.428
4.1343e-122	0.641815	0.357	0.001	1.34799e-117	MM7	TDO2	0.356
2.10312e-19	0.637187	0.429	0.026	6.85722e-15	MM7	GUCY1B1	0.403
1.88723e-195	0.634431	0.357	0	6.15332e-191	MM7	GUCY1A2	0.357
9.22785e-11	0.632476	0.429	0.048	3.00874e-06	MM7	CD276	0.381
1.06535e-69	0.631205	0.286	0.002	3.47357e-65	MM7	RBP5	0.284
1.46485e-36	0.630855	0.429	0.013	4.77614e-32	MM7	SYTL2	0.416
1.16127e-28	0.630796	0.357	0.012	3.78633e-24	MM7	SOCS5	0.345
7.28051e-83	0.630591	0.429	0.004	2.37381e-78	MM7	TUSC3	0.425
2.00023e-08	0.628221	0.429	0.062	0.000652174	MM7	NIP7	0.367
1.06202e-19	0.62818	0.571	0.045	3.46273e-15	MM7	RMDN3	0.526
8.64485e-40	0.626384	0.214	0.002	2.81865e-35	MM7	FBLN1	0.212
9.0654e-40	0.625413	0.214	0.002	2.95578e-35	MM7	ESAM	0.212
3.71273e-57	0.625201	0.286	0.003	1.21054e-52	MM7	MEG3	0.283
8.13334e-41	0.623067	0.357	0.008	2.65187e-36	MM7	PPIC	0.349
1.17659e-07	0.618142	0.357	0.048	0.00383627	MM7	PALLD	0.309
1.03567e-31	0.614301	0.286	0.006	3.37679e-27	MM7	MTUS1	0.28
8.12553e-13	0.613241	0.357	0.028	2.64933e-08	MM7	RRP9	0.329
1.88723e-195	0.611949	0.357	0	6.15332e-191	MM7	EFHD1	0.357
2.3333e-14	0.611597	0.5	0.049	7.60772e-10	MM7	EPB41L2	0.451
3.95828e-24	0.611521	0.429	0.021	1.2906e-19	MM7	RCN3	0.408
6.48462e-17	0.610879	0.429	0.03	2.11431e-12	MM7	TLE1	0.399
2.05966e-10	0.61011	0.571	0.082	6.71553e-06	MM7	IP6K2	0.489
3.47939e-75	0.609669	0.357	0.003	1.13445e-70	MM7	ENAH	0.354
1.38025e-15	0.609375	0.429	0.033	4.50031e-11	MM7	VCAM1	0.396
5.65133e-118	0.606909	0.214	0	1.84261e-113	MM7	KCNE4	0.214
4.26265e-09	0.604184	0.429	0.056	0.000138984	MM7	HCG18	0.373
2.21455e-127	0.603941	0.429	0.002	7.22053e-123	MM7	PRRX1	0.427
6.40185e-08	0.601432	0.5	0.086	0.00208732	MM7	SECISBP2L	0.414
2.66781e-18	0.599269	0.214	0.007	8.69841e-14	MM7	C16orf45	0.207
1.33e-18	0.59841	0.286	0.012	4.33645e-14	MM7	GNAI1	0.274
9.50043e-45	0.597922	0.214	0.002	3.09762e-40	MM7	EPB41L1	0.212
4.90373e-13	0.597596	0.643	0.083	1.59886e-08	MM7	MRPL22	0.56
6.82931e-10	0.595845	0.357	0.037	2.2267e-05	MM7	CDC37L1	0.32
4.44409e-45	0.592333	0.286	0.004	1.449e-40	MM7	EDIL3	0.282
1.16343e-37	0.589694	0.357	0.008	3.79337e-33	MM7	FHL1	0.349
1.32287e-09	0.588366	0.429	0.054	4.3132e-05	MM7	PTRH2	0.375
1.39805e-13	0.587974	0.286	0.017	4.55835e-09	MM7	DGKH	0.269
1.06947e-88	0.587306	0.214	0	3.48702e-84	MM7	TBX2	0.214
2.30454e-59	0.586361	0.214	0.001	7.51396e-55	MM7	PDE5A	0.213
2.17886e-10	0.58605	0.429	0.049	7.10419e-06	MM7	CBLB	0.38
3.3096e-15	0.585758	0.214	0.008	1.07909e-10	MM7	COBLL1	0.206
1.0752e-88	0.58285	0.357	0.002	3.5057e-84	MM7	COX7A1	0.355
4.37755e-11	0.578345	0.286	0.021	1.4273e-06	MM7	SLC12A2	0.265
4.01546e-08	0.578207	0.429	0.061	0.00130924	MM7	GPRC5A	0.368
8.26785e-70	0.577907	0.286	0.002	2.69573e-65	MM7	CCDC80	0.284
1.05314e-156	0.576038	0.286	0	3.43376e-152	MM7	NGF	0.286
4.34183e-15	0.574918	0.429	0.033	1.41565e-10	MM7	GNG11	0.396
2.20602e-11	0.573405	0.429	0.045	7.19274e-07	MM7	LIMA1	0.384
8.68059e-14	0.572602	0.429	0.037	2.83031e-09	MM7	CLIP2	0.392
9.60611e-89	0.571279	0.214	0	3.13207e-84	MM7	CDH13	0.214
1.35014e-11	0.567975	0.357	0.032	4.40213e-07	MM7	KIFAP3	0.325
2.66606e-09	0.565447	0.357	0.039	8.6927e-05	MM7	JAG1	0.318
5.19819e-09	0.561346	0.571	0.094	0.000169487	MM7	TSPYL1	0.477
1.05314e-156	0.554648	0.286	0	3.43376e-152	MM7	LGI4	0.286
5.65133e-118	0.552088	0.214	0	1.84261e-113	MM7	MMP11	0.214
3.20668e-20	0.550331	0.286	0.011	1.04554e-15	MM7	TFPI2	0.275
7.19625e-74	0.549575	0.429	0.005	2.34634e-69	MM7	MYO6	0.424
1.50207e-78	0.547756	0.286	0.002	4.8975e-74	MM7	TRPC6	0.284
3.30285e-08	0.547305	0.5	0.082	0.00107689	MM7	NUBP2	0.418
1.05314e-156	0.547053	0.286	0	3.43376e-152	MM7	COL5A3	0.286
1.92893e-09	0.546329	0.286	0.025	6.28928e-05	MM7	ID1	0.261
5.42128e-24	0.540464	0.214	0.005	1.76761e-19	MM7	LRRC32	0.209
8.41876e-08	0.539148	0.429	0.063	0.00274494	MM7	TRAP1	0.366
6.14896e-09	0.538346	0.5	0.074	0.000200487	MM7	DHX29	0.426
3.06074e-37	0.536616	0.286	0.005	9.97956e-33	MM7	PARVA	0.281
1.19701e-108	0.536495	0.357	0.002	3.90285e-104	MM7	YAP1	0.355
7.0386e-29	0.532818	0.286	0.007	2.29494e-24	MM7	IGFBP2	0.279
2.39047e-140	0.528467	0.429	0.002	7.79414e-136	MM7	SOBP	0.427
2.0411e-125	0.528211	0.286	0	6.65501e-121	MM7	AOC3	0.286
4.83428e-20	0.525053	0.214	0.006	1.57622e-15	MM7	IGFBP5	0.208
3.12073e-10	0.521823	0.286	0.023	1.01751e-05	MM7	PDGFA	0.263
1.83405e-13	0.521318	0.357	0.027	5.97993e-09	MM7	RCAN1	0.33
8.78501e-09	0.520234	0.5	0.076	0.000286435	MM7	KPNA6	0.424
2.54754e-12	0.515649	0.357	0.03	8.30627e-08	MM7	LTBP4	0.327
2.58295e-57	0.515578	0.286	0.003	8.42172e-53	MM7	CD248	0.283
4.88608e-37	0.513622	0.286	0.005	1.59311e-32	MM7	RAI14	0.281
1.05314e-156	0.512937	0.286	0	3.43376e-152	MM7	LMOD1	0.286
1.7236e-07	0.512421	0.429	0.068	0.00561981	MM7	WIPI1	0.361
9.22661e-14	0.512219	0.357	0.026	3.00834e-09	MM7	EMP2	0.331
1.71687e-07	0.511947	0.357	0.049	0.00559786	MM7	PTRH1	0.308
5.80486e-08	0.509204	0.429	0.063	0.00189267	MM7	SEC23A	0.366
2.0015e-07	0.507433	0.357	0.05	0.0065259	MM7	MRTO4	0.307
2.40062e-08	0.507139	0.286	0.03	0.000782724	MM7	PARM1	0.256
5.95406e-16	0.506101	0.214	0.008	1.94132e-11	MM7	GPAT2	0.206
1.02211e-12	0.504601	0.214	0.01	3.33259e-08	MM7	KCTD11	0.204
1.14554e-33	0.502356	0.357	0.01	3.73504e-29	MM7	CTTN	0.347
