# Supplementary material for: Gut Dysbiosis Drives Inflammatory Bowel Disease Through the CCL4L2‐VSIR Axis in Glycogen Storage Disease
Source: Adv Sci (Weinh). 2024 Jun 18;11(30):2309471. doi: 10.1002/advs.202309471 (PMC11321658; doi:10.1002/advs.202309471)
Supplement: Supplementary file 14 — Supporting Table 13 [file ADVS-11-2309471-s012.xlsx]

## Sheet: Sheet1
Table S13. Intergrouped differentially expressed genes in epithelial cells.
p_val	avg_log2FC	pct.1	pct.2	p_val_adj	cluster	gene	d
7.11988e-41	1.33912	0.606	0.51	2.32144e-36	Control	FABP1	0.096
1.2914e-32	1.22993	0.316	0.223	4.21061e-28	Control	SLC26A2	0.093
3.37914e-48	1.19393	0.263	0.149	1.10177e-43	Control	HPGD	0.114
6.18283e-112	1.13162	0.339	0.155	2.01591e-107	Control	XIST	0.184
1.44266e-36	1.0829	0.319	0.213	4.70378e-32	Control	PLAC8	0.106
1.31288e-32	0.97444	0.289	0.201	4.28064e-28	Control	TDP2	0.088
4.22808e-37	0.94059	0.235	0.138	1.37856e-32	Control	MS4A12	0.097
7.86616e-27	0.817978	0.242	0.16	2.56476e-22	Control	MT1M	0.082
8.95385e-28	0.810986	0.417	0.324	2.9194e-23	Control	ANPEP	0.093
1.82934e-14	0.777419	0.274	0.219	5.96457e-10	Control	MIR194-2HG	0.055
3.89145e-28	0.776077	0.195	0.116	1.26881e-23	Control	CDKN2B-AS1	0.079
1.87362e-32	0.775048	0.519	0.442	6.10893e-28	Control	HSD11B2	0.077
6.5076e-40	0.772253	0.509	0.399	2.1218e-35	Control	PCK1	0.11
2.05028e-27	0.763219	0.272	0.186	6.68494e-23	Control	MT1F	0.086
4.08409e-27	0.754821	0.287	0.199	1.33162e-22	Control	LINC01133	0.088
9.48188e-22	0.714337	0.381	0.313	3.09157e-17	Control	TXNIP	0.068
3.73375e-28	0.711795	0.281	0.191	1.21739e-23	Control	ADIRF	0.09
1.91004e-57	0.684033	0.183	0.077	6.22767e-53	Control	MST1	0.106
6.24515e-33	0.667531	0.279	0.18	2.03623e-28	Control	GPT	0.099
2.57171e-22	0.656103	0.249	0.176	8.38505e-18	Control	FABP2	0.073
5.7963e-20	0.656034	0.238	0.174	1.88988e-15	Control	CHP2	0.064
5.9166e-28	0.646014	0.545	0.468	1.92911e-23	Control	MT1G	0.077
8.88072e-36	0.636775	0.257	0.158	2.89556e-31	Control	AIFM3	0.099
6.0258e-31	0.630003	0.2	0.117	1.96471e-26	Control	SULT1A2	0.083
2.7519e-19	0.617631	0.354	0.286	8.97257e-15	Control	SPATS2L	0.068
3.55127e-30	0.601882	0.313	0.216	1.15789e-25	Control	ACOX1	0.097
4.82427e-138	1.10858	0.487	0.312	1.57295e-133	Colitis	Z93241.1	0.175
6.5891e-136	0.966359	0.654	0.527	2.14837e-131	Colitis	ITGA6	0.127
2.24751e-200	0.930529	0.832	0.758	7.328e-196	Colitis	ZFP36L2	0.074
3.52419e-68	0.927557	0.332	0.211	1.14906e-63	Colitis	HIST1H2BB	0.121
1.85604e-90	0.890845	0.498	0.372	6.05162e-86	Colitis	CSKMT	0.126
5.62201e-41	0.886366	0.201	0.121	1.83306e-36	Colitis	ANGPTL4	0.08
3.91227e-94	0.885351	0.636	0.564	1.2756e-89	Colitis	BTG1	0.072
4.69232e-55	0.853323	0.171	0.088	1.52993e-50	Colitis	MSH5	0.083
2.69428e-88	0.796462	0.704	0.623	8.78471e-84	Colitis	HIST1H4C	0.081
3.53209e-37	0.777452	0.205	0.13	1.15164e-32	Colitis	DDX58	0.075
1.00508e-137	0.748072	0.736	0.607	3.27706e-133	Colitis	KLF5	0.129
2.92626e-68	0.696455	0.665	0.61	9.54106e-64	Colitis	GADD45B	0.055
1.50061e-42	0.680215	0.367	0.275	4.89273e-38	Colitis	DLL4	0.092
3.57738e-29	0.658186	0.231	0.162	1.1664e-24	Colitis	HIST1H2AE	0.069
6.67978e-34	0.657096	0.253	0.176	2.17794e-29	Colitis	HIST1H2BG	0.077
2.57674e-49	0.651714	0.226	0.131	8.40145e-45	Colitis	LINC01970	0.095
9.72207e-37	0.643607	0.232	0.153	3.16988e-32	Colitis	AC087623.3	0.079
3.72638e-36	0.643053	0.267	0.189	1.21499e-31	Colitis	NUAK2	0.078
2.42501e-43	0.637998	0.254	0.164	7.90674e-39	Colitis	HIST1H3A	0.09
9.32129e-66	0.634561	0.627	0.574	3.03921e-61	Colitis	SRSF7	0.053
5.24153e-43	0.63433	0.557	0.506	1.709e-38	Colitis	ID2	0.051
8.83672e-21	0.624864	0.172	0.119	2.88121e-16	Colitis	AC005920.1	0.053
2.30601e-35	0.613288	0.279	0.198	7.51876e-31	Colitis	AL021453.1	0.081
0	5.41007	0.397	0.011	0	IBD	DEFA5	0.386
2.24864e-302	4.06155	0.144	0.007	7.3317e-298	IBD	REG3A	0.137
1.67953e-273	3.95531	0.143	0.011	5.4761e-269	IBD	DEFA6	0.132
7.71241e-40	1.89124	0.254	0.191	2.51463e-35	IBD	SPINK4	0.063
0	1.84794	0.274	0.067	0	IBD	REG1A	0.207
4.12598e-68	1.4003	0.127	0.056	1.34528e-63	IBD	LYZ	0.071
2.4337e-103	1.27406	0.217	0.109	7.93507e-99	IBD	IFI6	0.108
7.61941e-66	1.20024	0.115	0.046	2.48431e-61	IBD	SH2D6	0.069
4.6409e-200	1.13727	0.639	0.505	1.51316e-195	IBD	SOX4	0.134
1.81353e-75	1.04479	0.114	0.041	5.91301e-71	IBD	TRPM5	0.073
8.64689e-213	1.02804	0.3	0.118	2.81932e-208	IBD	AC007952.4	0.182
7.92307e-123	1.02704	0.352	0.214	2.58332e-118	IBD	TNFRSF10D	0.138
9.89982e-198	0.987718	0.404	0.209	3.22784e-193	IBD	GADD45G	0.195
4.28257e-178	0.95873	0.395	0.211	1.39633e-173	IBD	HIST1H2AM	0.184
1.07383e-84	0.944944	0.373	0.282	3.50123e-80	IBD	TMC5	0.091
6.9784e-82	0.913786	0.107	0.035	2.27531e-77	IBD	DUOXA2	0.072
7.50319e-60	0.904222	0.248	0.165	2.44641e-55	IBD	ISG15	0.083
1.14155e-215	0.90078	0.464	0.252	3.72201e-211	IBD	CEBPD	0.212
3.88706e-76	0.891142	0.164	0.081	1.26738e-71	IBD	MX1	0.083
3.90334e-115	0.890856	0.403	0.28	1.27268e-110	IBD	RNF213	0.123
9.89634e-87	0.890521	0.132	0.05	3.2267e-82	IBD	DUOX2	0.082
3.39757e-91	0.890188	0.174	0.081	1.10778e-86	IBD	XAF1	0.093
4.20066e-70	0.881299	0.246	0.15	1.36962e-65	IBD	DMBT1	0.096
2.76683e-122	0.8805	0.292	0.158	9.02126e-118	IBD	H1FX	0.134
1.99513e-62	0.850843	0.45	0.376	6.50513e-58	IBD	RND3	0.074
4.60001e-110	0.840128	0.549	0.486	1.49983e-105	IBD	SON	0.063
1.78931e-84	0.833067	0.366	0.268	5.83405e-80	IBD	IRF7	0.098
4.94006e-161	0.825138	0.161	0.042	1.61071e-156	IBD	HIST1H4F	0.119
2.94741e-149	0.818572	0.205	0.075	9.61001e-145	IBD	HIST2H2AA4	0.13
2.46816e-134	0.816666	0.303	0.152	8.04744e-130	IBD	AL355075.4	0.151
7.43634e-90	0.815273	0.45	0.369	2.42462e-85	IBD	AMN	0.081
3.25784e-115	0.808759	0.525	0.437	1.06222e-110	IBD	AC103702.2	0.088
3.46398e-73	0.783338	0.431	0.344	1.12943e-68	IBD	AC015912.3	0.087
4.95454e-64	0.780626	0.277	0.186	1.61543e-59	IBD	HIP1R	0.091
2.3614e-63	0.765876	0.309	0.223	7.69933e-59	IBD	SLC16A3	0.086
8.35978e-104	0.761393	0.315	0.189	2.72571e-99	IBD	SNHG9	0.126
1.41451e-105	0.760555	0.377	0.251	4.61202e-101	IBD	WASHC1	0.126
8.57941e-41	0.753421	0.481	0.43	2.79732e-36	IBD	LCN2	0.051
2.19397e-73	0.751199	0.272	0.176	7.15344e-69	IBD	UPF2	0.096
2.80729e-107	0.746885	0.448	0.319	9.15317e-103	IBD	HES1	0.129
9.42764e-102	0.744566	0.247	0.128	3.07388e-97	IBD	SLC7A5	0.119
5.02166e-90	0.732775	0.24	0.129	1.63731e-85	IBD	NBEAL2	0.111
1.60083e-60	0.728739	0.118	0.052	5.21952e-56	IBD	GRASP	0.066
1.34986e-116	0.722661	0.359	0.222	4.40121e-112	IBD	CDC42EP5	0.137
2.9312e-106	0.711388	0.257	0.134	9.55717e-102	IBD	CEBPB	0.123
1.52236e-59	0.696446	0.109	0.045	4.96365e-55	IBD	PLCG2	0.064
6.94129e-42	0.695141	0.262	0.187	2.26321e-37	IBD	MAFB	0.075
1.21865e-55	0.69429	0.101	0.041	3.9734e-51	IBD	LRMP	0.06
5.63808e-45	0.692634	0.346	0.286	1.83829e-40	IBD	DGAT1	0.06
2.87307e-81	0.685229	0.45	0.349	9.36763e-77	IBD	PLK2	0.101
3.1408e-58	0.683885	0.398	0.327	1.02406e-53	IBD	AFF4	0.071
1.26489e-90	0.674392	0.192	0.09	4.12418e-86	IBD	TUBB3	0.102
2.78131e-57	0.673663	0.215	0.135	9.06847e-53	IBD	BAIAP2	0.08
5.7953e-77	0.670777	0.269	0.164	1.88956e-72	IBD	TLE4	0.105
8.75516e-43	0.65424	0.308	0.244	2.85462e-38	IBD	TCIRG1	0.064
4.46512e-59	0.648228	0.313	0.224	1.45585e-54	IBD	KMT2E-AS1	0.089
8.78564e-38	0.647739	0.305	0.246	2.86456e-33	IBD	VEGFA	0.059
1.12145e-74	0.6454	0.178	0.088	3.65649e-70	IBD	BAMBI	0.09
6.97717e-82	0.643991	0.451	0.34	2.27491e-77	IBD	HSPA2	0.111
1.18655e-47	0.643566	0.242	0.168	3.86876e-43	IBD	TNFRSF14-AS1	0.074
8.12142e-67	0.642923	0.521	0.463	2.64799e-62	IBD	SNHG12	0.058
1.22928e-78	0.642004	0.265	0.155	4.00808e-74	IBD	CSRNP2	0.11
6.25522e-63	0.627677	0.101	0.038	2.03951e-58	IBD	ALOX5	0.063
8.3161e-68	0.61963	0.38	0.283	2.71147e-63	IBD	LINC00511	0.097
4.42531e-49	0.615436	0.198	0.125	1.44287e-44	IBD	COL9A2	0.073
3.42539e-45	0.613958	0.359	0.3	1.11685e-40	IBD	HLA-F	0.059
1.10184e-42	0.609611	0.348	0.283	3.59256e-38	IBD	MICALL2	0.065
3.73614e-40	0.603599	0.268	0.201	1.21817e-35	IBD	IER5	0.067
7.98059e-89	0.603371	0.277	0.156	2.60207e-84	IBD	ID4	0.121
3.72796e-72	0.603123	0.334	0.226	1.2155e-67	IBD	DALRD3	0.108
0	2.28641	0.858	0.322	0	GSD1b	AGR2	0.536
1.9126e-190	1.79991	0.392	0.177	6.23602e-186	GSD1b	GUCA2A	0.215
0	1.72303	0.667	0.069	0	GSD1b	JCHAIN	0.598
0	1.69518	0.937	0.492	0	GSD1b	RPS4X	0.445
0	1.68762	0.772	0.195	0	GSD1b	EEF1G	0.577
0	1.63614	0.834	0.373	0	GSD1b	RPSA	0.461
0	1.60003	0.931	0.568	0	GSD1b	RPS6	0.363
0	1.57164	0.822	0.39	0	GSD1b	RPL5	0.432
3.13136e-119	1.56804	0.227	0.096	1.02098e-114	GSD1b	AQP8	0.131
0	1.55519	0.989	0.836	0	GSD1b	EEF1A1	0.153
0	1.52526	0.946	0.572	0	GSD1b	RPS3A	0.374
0	1.52324	0.413	0.15	0	GSD1b	CA1	0.263
0	1.50105	0.886	0.47	0	GSD1b	RPS7	0.416
0	1.47667	0.912	0.522	0	GSD1b	RPL15	0.39
0	1.44967	0.948	0.626	0	GSD1b	RPL3	0.322
0	1.43624	0.831	0.333	0	GSD1b	NME2	0.498
0	1.41149	0.808	0.279	0	GSD1b	BTF3	0.529
0	1.40244	0.566	0.151	0	GSD1b	ZG16	0.415
0	1.39115	0.973	0.663	0	GSD1b	RPS14	0.31
0	1.3855	0.948	0.584	0	GSD1b	RPS27A	0.364
0	1.36444	0.962	0.72	0	GSD1b	RPLP0	0.242
0	1.34282	0.542	0.163	0	GSD1b	WFDC2	0.379
0	1.34165	0.833	0.358	0	GSD1b	SLC25A5	0.475
0	1.30897	0.931	0.535	0	GSD1b	RACK1	0.396
0	1.29365	0.836	0.305	0	GSD1b	PPIB	0.531
0	1.29121	0.983	0.808	0	GSD1b	ACTB	0.175
0	1.28744	0.986	0.776	0	GSD1b	FTH1	0.21
0	1.27559	0.439	0.042	0	GSD1b	PRAC1	0.397
0	1.27294	0.957	0.601	0	GSD1b	COX4I1	0.356
0	1.27041	0.986	0.817	0	GSD1b	RPL10	0.169
0	1.25833	0.935	0.649	0	GSD1b	LGALS3	0.286
0	1.25417	0.984	0.754	0	GSD1b	RPL8	0.23
0	1.23517	0.797	0.322	0	GSD1b	RPL7	0.475
2.33753e-102	1.23136	0.335	0.185	7.6215e-98	GSD1b	SLC26A3	0.15
0	1.22365	0.903	0.452	0	GSD1b	COX6A1	0.451
0	1.20222	0.953	0.606	0	GSD1b	S100A10	0.347
0	1.19797	0.799	0.358	0	GSD1b	TSPAN8	0.441
0	1.18993	0.903	0.524	0	GSD1b	PPIA	0.379
0	1.18194	0.982	0.801	0	GSD1b	GAPDH	0.181
0	1.17791	0.938	0.591	0	GSD1b	RPS5	0.347
0	1.17521	0.911	0.533	0	GSD1b	RPL17	0.378
0	1.17473	0.934	0.578	0	GSD1b	RPS13	0.356
0	1.17331	0.973	0.722	0	GSD1b	RPS3	0.251
0	1.17108	0.959	0.689	0	GSD1b	RPL7A	0.27
0	1.16977	0.887	0.44	0	GSD1b	EEF2	0.447
0	1.16315	0.877	0.423	0	GSD1b	ITM2C	0.454
0	1.15793	0.793	0.348	0	GSD1b	C10orf99	0.445
0	1.15791	0.986	0.809	0	GSD1b	TPT1	0.177
0	1.13396	0.826	0.342	0	GSD1b	ATP5MC2	0.484
0	1.13332	0.819	0.323	0	GSD1b	CD63	0.496
0	1.13001	0.858	0.378	0	GSD1b	HINT1	0.48
7.57313e-234	1.12278	0.315	0.104	2.46922e-229	GSD1b	OLFM4	0.211
0	1.09909	0.88	0.396	0	GSD1b	CHCHD2	0.484
0	1.09609	0.883	0.431	0	GSD1b	SLC25A6	0.452
0	1.08969	0.891	0.47	0	GSD1b	RPL9	0.421
0	1.08517	0.786	0.33	0	GSD1b	BSG	0.456
0	1.07987	0.854	0.346	0	GSD1b	SSR4	0.508
0	1.0749	0.808	0.303	0	GSD1b	S100A14	0.505
0	1.07466	0.695	0.218	0	GSD1b	TMEM59	0.477
0	1.07402	0.755	0.247	0	GSD1b	GABARAP	0.508
0	1.07112	0.822	0.354	0	GSD1b	ANXA2	0.468
0	1.06987	0.742	0.308	0	GSD1b	RPL4	0.434
0	1.06431	0.858	0.362	0	GSD1b	COX8A	0.496
0	1.05768	0.992	0.823	0	GSD1b	RPLP1	0.169
4.71457e-122	1.05252	0.273	0.128	1.53719e-117	GSD1b	LYPD8	0.145
0	1.05228	0.986	0.841	0	GSD1b	ACTG1	0.145
0	1.05215	0.754	0.234	0	GSD1b	NDUFB9	0.52
0	1.04777	0.965	0.75	0	GSD1b	RPL18A	0.215
0	1.04601	0.853	0.499	0	GSD1b	EPCAM	0.354
0	1.04153	0.943	0.622	0	GSD1b	RPS16	0.321
0	1.03663	0.862	0.403	0	GSD1b	COX5A	0.459
0	1.03461	0.97	0.715	0	GSD1b	RPL19	0.255
0	1.03244	0.858	0.418	0	GSD1b	ATP5MC3	0.44
0	1.02736	0.817	0.317	0	GSD1b	EIF3K	0.5
0	1.02687	0.92	0.548	0	GSD1b	CFL1	0.372
0	1.0265	0.735	0.313	0	GSD1b	SRI	0.422
0	1.02478	0.867	0.454	0	GSD1b	NACA	0.413
0	1.01949	0.898	0.536	0	GSD1b	RPL24	0.362
0	1.01748	0.646	0.187	0	GSD1b	PRDX6	0.459
0	1.01504	0.817	0.342	0	GSD1b	UQCRH	0.475
0	1.00361	0.968	0.72	0	GSD1b	RPL18	0.248
0	1.00273	0.939	0.603	0	GSD1b	PFN1	0.336
0	1.00264	0.863	0.377	0	GSD1b	COX7A2	0.486
0	0.995994	0.87	0.586	0	GSD1b	RPL10A	0.284
0	0.989067	0.866	0.537	0	GSD1b	RPL6	0.329
0	0.979807	0.807	0.308	0	GSD1b	GNG5	0.499
0	0.969226	0.971	0.726	0	GSD1b	RPS9	0.245
0	0.967848	0.646	0.194	0	GSD1b	TSPAN3	0.452
0	0.964481	0.944	0.645	0	GSD1b	RPL26	0.299
0	0.957703	0.635	0.135	0	GSD1b	MYDGF	0.5
0	0.953967	0.908	0.518	0	GSD1b	H3F3A	0.39
0	0.951166	0.789	0.294	0	GSD1b	TSPO	0.495
0	0.946491	0.426	0.071	0	GSD1b	LDHB	0.355
0	0.944489	0.599	0.138	0	GSD1b	EIF3F	0.461
0	0.942731	0.431	0.058	0	GSD1b	SLPI	0.373
0	0.938206	0.697	0.2	0	GSD1b	ARPC3	0.497
0	0.937335	0.778	0.334	0	GSD1b	MYL12B	0.444
0	0.931471	0.519	0.158	0	GSD1b	RNASE1	0.361
0	0.925565	0.714	0.289	0	GSD1b	ETHE1	0.425
0	0.9251	0.599	0.129	0	GSD1b	ATP5PB	0.47
0	0.92189	0.228	0.021	0	GSD1b	TM4SF1	0.207
0	0.92164	0.654	0.16	0	GSD1b	MDH2	0.494
0	0.918069	0.726	0.228	0	GSD1b	PRDX2	0.498
0	0.917518	0.958	0.675	0	GSD1b	RPS23	0.283
0	0.914557	0.733	0.322	0	GSD1b	S100A11	0.411
0	0.913843	0.546	0.121	0	GSD1b	MGST1	0.425
0	0.907961	0.705	0.226	0	GSD1b	NDUFA4	0.479
0	0.900823	0.972	0.73	0	GSD1b	RPL11	0.242
0	0.900105	0.973	0.772	0	GSD1b	RPS8	0.201
0	0.896483	0.945	0.673	0	GSD1b	B2M	0.272
0	0.896152	0.948	0.672	0	GSD1b	RPL14	0.276
0	0.895673	0.913	0.571	0	GSD1b	RPL23A	0.342
0	0.893961	0.651	0.184	0	GSD1b	PEBP1	0.467
0	0.88382	0.77	0.292	0	GSD1b	TAGLN2	0.478
0	0.88241	0.682	0.196	0	GSD1b	SEC61B	0.486
0	0.877264	0.722	0.261	0	GSD1b	TST	0.461
0	0.87356	0.756	0.25	0	GSD1b	NDUFB11	0.506
0	0.872187	0.716	0.267	0	GSD1b	ATP5MC1	0.449
0	0.871525	0.98	0.792	0	GSD1b	RPS12	0.188
0	0.870971	0.463	0.086	0	GSD1b	C1QBP	0.377
0	0.869292	0.853	0.415	0	GSD1b	CLIC1	0.438
0	0.867405	0.644	0.169	0	GSD1b	S100A16	0.475
0	0.860406	0.561	0.122	0	GSD1b	FKBP1A	0.439
0	0.858807	0.672	0.186	0	GSD1b	KDELR1	0.486
0	0.856986	0.5	0.087	0	GSD1b	PDIA6	0.413
0	0.848998	0.952	0.678	0	GSD1b	RPS15A	0.274
0	0.848325	0.781	0.361	0	GSD1b	ATP5F1B	0.42
0	0.847669	0.854	0.48	0	GSD1b	PRDX5	0.374
0	0.845215	0.739	0.283	0	GSD1b	TMBIM6	0.456
0	0.839632	0.964	0.728	0	GSD1b	RPL32	0.236
0	0.839505	0.956	0.697	0	GSD1b	RPS24	0.259
0	0.8379	0.29	0.028	0	GSD1b	TMEM70	0.262
0	0.8362	0.892	0.534	0	GSD1b	EEF1B2	0.358
0	0.834606	0.975	0.774	0	GSD1b	RPL29	0.201
0	0.830167	0.57	0.119	0	GSD1b	NDUFAB1	0.451
0	0.827355	0.724	0.263	0	GSD1b	APRT	0.461
0	0.826191	0.94	0.614	0	GSD1b	FAU	0.326
0	0.824663	0.487	0.098	0	GSD1b	EIF3L	0.389
0	0.824054	0.81	0.377	0	GSD1b	FXYD3	0.433
0	0.82376	0.924	0.543	0	GSD1b	UBA52	0.381
0	0.822402	0.845	0.495	0	GSD1b	GSTP1	0.35
0	0.82098	0.938	0.598	0	GSD1b	CST3	0.34
0	0.816133	0.583	0.133	0	GSD1b	KDELR2	0.45
0	0.81078	0.935	0.618	0	GSD1b	RPL35A	0.317
0	0.810679	0.65	0.21	0	GSD1b	PDIA3	0.44
1.34226e-303	0.804078	0.379	0.119	4.37642e-299	GSD1b	S100P	0.26
0	0.803644	0.593	0.159	0	GSD1b	MGST3	0.434
0	0.80349	0.467	0.095	0	GSD1b	EIF3E	0.372
0	0.802577	0.578	0.127	0	GSD1b	PARK7	0.451
0	0.802181	0.749	0.316	0	GSD1b	MYL12A	0.433
0	0.799728	0.9	0.505	0	GSD1b	SH3BGRL3	0.395
0	0.793757	0.628	0.163	0	GSD1b	SSR2	0.465
0	0.791363	0.733	0.405	0	GSD1b	GPX2	0.328
0	0.783741	0.6	0.151	0	GSD1b	SUMO2	0.449
3.58412e-279	0.780793	0.201	0.034	1.1686e-274	GSD1b	TFF1	0.167
0	0.779046	0.559	0.133	0	GSD1b	PHB2	0.426
0	0.775611	0.974	0.799	0	GSD1b	RPL12	0.175
0	0.772048	0.699	0.221	0	GSD1b	FAM162A	0.478
0	0.771568	0.849	0.469	0	GSD1b	RPL21	0.38
0	0.767227	0.744	0.283	0	GSD1b	CYSTM1	0.461
0	0.767098	0.859	0.471	0	GSD1b	TXN	0.388
0	0.765415	0.487	0.088	0	GSD1b	TMED2	0.399
0	0.764214	0.51	0.092	0	GSD1b	COX7A2L	0.418
0	0.762641	0.361	0.104	0	GSD1b	LAMC2	0.257
0	0.76064	0.639	0.169	0	GSD1b	ERP29	0.47
0	0.753571	0.819	0.356	0	GSD1b	TMEM141	0.463
0	0.752923	0.757	0.383	0	GSD1b	HNRNPA1	0.374
0	0.749182	0.84	0.432	0	GSD1b	RPL27	0.408
0	0.746966	0.55	0.117	0	GSD1b	DAD1	0.433
0	0.741309	0.795	0.406	0	GSD1b	SPINT2	0.389
0	0.740993	0.972	0.77	0	GSD1b	RPL41	0.202
0	0.739121	0.634	0.186	0	GSD1b	ATP5F1C	0.448
0	0.737228	0.919	0.592	0	GSD1b	RPS25	0.327
7.091e-274	0.736582	0.977	0.87	2.31202e-269	GSD1b	LGALS4	0.107
0	0.736397	0.447	0.074	0	GSD1b	OSTC	0.373
0	0.736351	0.595	0.168	0	GSD1b	ATP5F1A	0.427
0	0.73301	0.721	0.252	0	GSD1b	YWHAB	0.469
0	0.732231	0.959	0.715	0	GSD1b	RPL30	0.244
1.26952e-294	0.73057	0.978	0.84	4.13928e-290	GSD1b	RPS18	0.138
0	0.72857	0.978	0.781	0	GSD1b	PPDPF	0.197
0	0.722115	0.553	0.13	0	GSD1b	EIF3H	0.423
1.65064e-235	0.721781	0.595	0.287	5.38192e-231	GSD1b	GDF15	0.308
0	0.721088	0.945	0.802	0	GSD1b	MT-ATP8	0.143
0	0.719923	0.424	0.068	0	GSD1b	TSPAN13	0.356
0	0.719583	0.538	0.12	0	GSD1b	GHITM	0.418
0	0.717552	0.46	0.141	0	GSD1b	RARRES2	0.319
3.163e-262	0.716151	0.969	0.797	1.0313e-257	GSD1b	RPS19	0.172
0	0.714043	0.646	0.206	0	GSD1b	PHB	0.44
0	0.713614	0.468	0.077	0	GSD1b	DDOST	0.391
1.70418e-112	0.711649	0.186	0.071	5.55648e-108	GSD1b	TMIGD1	0.115
0	0.707904	0.531	0.128	0	GSD1b	CANX	0.403
0	0.707636	0.569	0.146	0	GSD1b	CNBP	0.423
0	0.707262	0.881	0.54	0	GSD1b	ALDOA	0.341
0	0.707239	0.829	0.363	0	GSD1b	RPL36AL	0.466
0	0.705641	0.47	0.088	0	GSD1b	SEC11C	0.382
0	0.704607	0.777	0.386	0	GSD1b	CEACAM5	0.391
0	0.703655	0.646	0.178	0	GSD1b	SMDT1	0.468
0	0.702776	0.634	0.224	0	GSD1b	LDHA	0.41
0	0.701633	0.734	0.268	0	GSD1b	ARF1	0.466
0	0.697769	0.722	0.264	0	GSD1b	ENO1	0.458
4.87379e-209	0.697667	0.458	0.195	1.5891e-204	GSD1b	KLK1	0.263
0	0.69666	0.573	0.13	0	GSD1b	PSMB3	0.443
1.32749e-76	0.694543	0.201	0.097	4.32827e-72	GSD1b	GUCA2B	0.104
0	0.693765	0.71	0.247	0	GSD1b	MINOS1	0.463
6.44553e-145	0.690744	0.257	0.098	2.10157e-140	GSD1b	CLCA4	0.159
8.45624e-305	0.690633	0.308	0.08	2.75716e-300	GSD1b	SMPDL3A	0.228
0	0.689134	0.595	0.159	0	GSD1b	CUTA	0.436
0	0.687937	0.797	0.343	0	GSD1b	SRP14	0.454
0	0.687919	0.579	0.161	0	GSD1b	AGR3	0.418
0	0.687453	0.566	0.144	0	GSD1b	PCBD1	0.422
1.66282e-213	0.685778	0.288	0.091	5.42162e-209	GSD1b	PI3	0.197
0	0.683103	0.591	0.184	0	GSD1b	RBM3	0.407
0	0.681661	0.823	0.414	0	GSD1b	HSP90AB1	0.409
0	0.680458	0.563	0.136	0	GSD1b	NPC2	0.427
0	0.679489	0.653	0.231	0	GSD1b	VAMP8	0.422
0	0.67921	0.773	0.367	0	GSD1b	SLC25A3	0.406
0	0.678491	0.532	0.116	0	GSD1b	SPCS1	0.416
0	0.677105	0.547	0.14	0	GSD1b	SUCLG1	0.407
0	0.675699	0.756	0.288	0	GSD1b	OST4	0.468
3.03505e-172	0.675587	0.92	0.639	9.89579e-168	GSD1b	KRT19	0.281
0	0.674967	0.435	0.067	0	GSD1b	TOMM22	0.368
0	0.673881	0.773	0.342	0	GSD1b	HSP90B1	0.431
0	0.672088	0.788	0.319	0	GSD1b	NDUFB2	0.469
0	0.671087	0.728	0.274	0	GSD1b	HIGD2A	0.454
0	0.670084	0.511	0.119	0	GSD1b	CD59	0.392
0	0.669311	0.566	0.133	0	GSD1b	POMP	0.433
0	0.668241	0.438	0.071	0	GSD1b	LAPTM4A	0.367
9.68248e-305	0.667294	0.953	0.739	3.15697e-300	GSD1b	RPL13A	0.214
0	0.666193	0.565	0.155	0	GSD1b	VDAC1	0.41
0	0.665958	0.638	0.198	0	GSD1b	DSTN	0.44
0	0.662711	0.499	0.116	0	GSD1b	BANF1	0.383
0	0.662474	0.688	0.266	0	GSD1b	H2AFZ	0.422
0	0.662406	0.545	0.14	0	GSD1b	HNRNPF	0.405
0	0.660625	0.793	0.324	0	GSD1b	ALKBH7	0.469
0	0.655284	0.743	0.272	0	GSD1b	TOMM7	0.471
0	0.654835	0.495	0.104	0	GSD1b	ERH	0.391
2.02318e-242	0.653588	0.982	0.863	6.59657e-238	GSD1b	RPL13	0.119
0	0.65304	0.645	0.19	0	GSD1b	ARF5	0.455
0	0.650093	0.964	0.732	0	GSD1b	RPS28	0.232
0	0.649457	0.724	0.295	0	GSD1b	SERP1	0.429
7.9815e-69	0.64925	0.305	0.183	2.60237e-64	GSD1b	CEACAM7	0.122
0	0.649182	0.923	0.543	0	GSD1b	COX6B1	0.38
0	0.647127	0.77	0.372	0	GSD1b	C12orf57	0.398
0	0.646665	0.955	0.715	0	GSD1b	FTL	0.24
0	0.645669	0.622	0.214	0	GSD1b	HMGCS2	0.408
0	0.643574	0.761	0.306	0	GSD1b	GPX4	0.455
0	0.643182	0.541	0.12	0	GSD1b	LAMTOR1	0.421
0	0.642692	0.937	0.66	0	GSD1b	RPL39	0.277
0	0.642166	0.485	0.092	0	GSD1b	SEC11A	0.393
3.15482e-288	0.641666	0.579	0.264	1.02863e-283	GSD1b	IFITM3	0.315
0	0.641139	0.542	0.12	0	GSD1b	BCAP31	0.422
0	0.641032	0.844	0.408	0	GSD1b	UQCRQ	0.436
0	0.639727	0.579	0.148	0	GSD1b	PSMB1	0.431
0	0.636874	0.859	0.478	0	GSD1b	FAM3D	0.381
0	0.636401	0.63	0.206	0	GSD1b	ATP6V0C	0.424
0	0.636053	0.5	0.099	0	GSD1b	BRK1	0.401
5.1435e-109	0.635202	0.562	0.348	1.67704e-104	GSD1b	KRT20	0.214
0	0.633842	0.471	0.103	0	GSD1b	SDCBP	0.368
0	0.63116	0.526	0.119	0	GSD1b	MRPS24	0.407
0	0.629915	0.349	0.047	0	GSD1b	CCL15-CCL14	0.302
0	0.629482	0.664	0.206	0	GSD1b	AP2S1	0.458
0	0.627702	0.647	0.229	0	GSD1b	ITM2B	0.418
0	0.627111	0.652	0.231	0	GSD1b	TMEM176B	0.421
0	0.626215	0.515	0.135	0	GSD1b	TOMM20	0.38
0	0.626209	0.581	0.145	0	GSD1b	PSMB6	0.436
0	0.625878	0.562	0.136	0	GSD1b	RPN1	0.426
0	0.625827	0.589	0.159	0	GSD1b	SCP2	0.43
0	0.625758	0.631	0.181	0	GSD1b	ANAPC11	0.45
0	0.625585	0.645	0.191	0	GSD1b	UXT	0.454
1.03339e-303	0.623683	0.949	0.734	3.36938e-299	GSD1b	PIGR	0.215
0	0.623253	0.555	0.163	0	GSD1b	PLP2	0.392
0	0.622884	0.698	0.266	0	GSD1b	RHOA	0.432
4.8439e-231	0.62272	0.617	0.289	1.57936e-226	GSD1b	RHOC	0.328
0	0.622175	0.795	0.35	0	GSD1b	UQCRC1	0.445
0	0.620232	0.817	0.346	0	GSD1b	UQCR10	0.471
0	0.619456	0.57	0.193	0	GSD1b	MUC13	0.377
0	0.618069	0.707	0.26	0	GSD1b	EIF5A	0.447
0	0.617383	0.672	0.212	0	GSD1b	PSMA7	0.46
0	0.616953	0.529	0.116	0	GSD1b	TALDO1	0.413
0	0.616211	0.553	0.142	0	GSD1b	MPC2	0.411
0	0.61399	0.39	0.096	0	GSD1b	ERRFI1	0.294
0	0.612041	0.457	0.105	0	GSD1b	CD320	0.352
0	0.610392	0.575	0.157	0	GSD1b	SNRPB	0.418
0	0.60901	0.62	0.181	0	GSD1b	COA3	0.439
0	0.6085	0.407	0.068	0	GSD1b	TMED3	0.339
0	0.604577	0.787	0.359	0	GSD1b	EZR	0.428
0	0.602942	0.523	0.142	0	GSD1b	HMGA1	0.381
9.93342e-306	0.60167	0.696	0.333	3.23879e-301	GSD1b	NPM1	0.363
0	0.601497	0.603	0.201	0	GSD1b	RAN	0.402
0	0.60075	0.41	0.078	0	GSD1b	PRDX3	0.332
