# Supplementary material for: Gut Dysbiosis Drives Inflammatory Bowel Disease Through the CCL4L2‐VSIR Axis in Glycogen Storage Disease
Source: Adv Sci (Weinh). 2024 Jun 18;11(30):2309471. doi: 10.1002/advs.202309471 (PMC11321658; doi:10.1002/advs.202309471)
Supplement: Supplementary file 15 — Supporting Table 14 [file ADVS-11-2309471-s014.xlsx]

## Sheet: Sheet1
Table S14. Marker genes of subsets of epithelial cells.
cluster	gene
Colonocytes	AQP8
Colonocytes	GUCA2A
Colonocytes	CEACAM7
Colonocytes_BEST4	BEST4
Colonocytes_BEST4	CA7
Colonocytes_BEST4	OTOP2
Enteroendocrine	CHGA
Enteroendocrine	PCSK1N
Enteroendocrine	SCGN
Goblet	ZG16
Goblet	MUC2
Goblet	TFF3
Paneth	DEFA5
Paneth	DEFA6
Paneth	REG3A
Tuft	SH2D6
Tuft	LRMP
Tuft	TRPM5
Epi_MKI67	MKI67
Epi_MKI67	HMGB2
Epi_LGR5	LGR5
Epi_OLFM4	OLFM4
Epi_OLFM4	LDHB
Epi_SOX4	SOX4
Epi_KRT20	KRT20
Epi_KRT20	SLC26A2
Epi_RPL17	RPL17
