# Supplementary material for: Gut Dysbiosis Drives Inflammatory Bowel Disease Through the CCL4L2‐VSIR Axis in Glycogen Storage Disease
Source: Adv Sci (Weinh). 2024 Jun 18;11(30):2309471. doi: 10.1002/advs.202309471 (PMC11321658; doi:10.1002/advs.202309471)
Supplement: Supplementary file 16 — Supporting Table 15 [file ADVS-11-2309471-s006.xlsx]

## Sheet: empagliflozin clinical study
A pilot of empagliflozin clinical study.
ID	Time point of colonoscopy	Treatment options	Clinical symptoms	White blood cells (109/L)	ANC	Hemoglobin	Platelet	Albumin	Colonoscopy appearances	Histology finding	Clinical score	Growth and development	Laboratory score	Colonoscopy score	Pathological score	PCDAI*	TDSS*
					(109/L)	(g/L)	(109/L)	(g/ L)
Patient 1	The first endoscopy	UCCS	Diarrhea	2.9	0.78	76	421	24.6	Perianal abscess	Crypt destruction; erosions or ulcers	7	3	5	3	3	80	21
Male			Abdominal pain						Multiple large round ulcer
9y4m			Bloody stool						Spontaneous bleeding
									Obstruction
	Before Empagliflozin	UCCS；mesalazine；antibiotics; G-CSF	Diarrhea	6	2.94	85	355	25.7	Decreased multiple large round ulcer	Crypt destruction; erosions or ulcers	6	3	4	3	3	50	19
			Abdominal pain						unobstructed
			Bloody stool
	After Empagliflozin	UCCS； Empagliflozin 0.27mg/kg/d for 12 months	Abdominal pain	2.69	0.88	59	426	29.79	Marked erythema	chronic inflammation	3	3	5	3	2	37.5	16
			Loose stool						Erosions
									Superficial ulcers
Patient 2	The first endoscopy	UCCS；lactose free formula	Abdominal distension	6.2	2.6	60	441	27.9	Multiple inflammatory polyps	chronic inflammation erosions or ulcers	6	3	4	3	3	80	19
Male			Vomiting						Obstruction
12y6m
	Before Empagliflozin	UCCS；lactose free formula continuous feeding；mesalazine； G-CSF; dipyridamole；antibiotics；Infliximab	Diarrhea	2.1	0.67	101	358	34.4	Multiple inflammatory polyps	chronic inflammation	6	3	1	3	1	50	14
			Abdominal pain						Obstruction
			Abdominal distension
	After Empagliflozin	UCCS；dipyridamole； lactose free formula； Empagliflozin 0.25mg/kg/d for 11 months	Loose stool	2.25	0.88	114	467	36	Decreased inflammatory polyps	chronic inflammation	2	3	0	2	1	20	8
									Unobstructed
Patient 3	The first endoscopy	UCCS； lactose free formula	Diarrhea	3.5	0.88	84	623	40.2	Perianal abscess	Crypt destruction; erosions or ulcers	7	3	2	3	3	67.5	18
Female			Abdominal pain						Multiple large round ulcer
11y9m			Mucous bloody stool						Inflammatory polyps
									Strictures
	Before Empagliflozin	UCCS；lactose free formula；mesalazine；G-CSF; dipyridamole；Infliximab	Diarrhea	2.6	0.73	80	511	33.9	Perianal ulcers	Crypt destruction; erosions or ulcers	6	3	3	3	3	45	18
			Abdominal pain						Multiple large round ulcer
			Mucous bloody stool						Stenosis
	After Empagliflozin	UCCS；mesalazine；dipyridamole； Empagliflozin 0.20mg/kg/d for 10 months	Loose stool	1.75	0.43	82	466	37.9	Mucosal erosion	chronic inflammation	2	3	2	1	1	22.5	9
									No ulcer
Patient 4	The first endoscopy	UCCS；lactose free formula	Abdominal pain	12.5	1.03	84	617	45.9	A large round deep ulcer	erosions or ulcers	6	3	2	3	3	70	17
Female			Vomiting						Strictures
10y2m			Diarrhea
	Before Empagliflozin	UCCS；lactose free formula continuous feeding；mesalazine； G-CSF; dipyridamole；Infliximab	Abdominal pain	3.9	0.71	55	594	37.1	Inflammatory polyps	erosions or ulcers	7	3	3	3	3	40	19
			Vomiting						Strictures
			bloody stool
	After Empagliflozin	UCCS； lactose free formula；dipyridamole；Empagliflozin 0.20mg/kg/d for 10 months	Abdominal pain	3.61	0.38	84	573	36.6	Inflammatory polyps	chronic inflammation	1	3	2	3	1	22.5	9
									Strictures
TDSS: total disease severity score; PCDAI:pediatric Crohn′s disease activity index；UCCS:uncooked cornstarch; G-CSF:granulocyte colony-stimulating factor
